# Supplementary material for: Ethyl 2-[(2-oxo-2H-chromen-6-yl)­oxy]acetate
Source: Acta Crystallogr E Crystallogr Commun. 2024 May 31;80(Pt 6):659–62. doi: 10.1107/S2056989024004729 (PMC11151299; doi:10.1107/S2056989024004729)
Supplement: Supplementary file 1 [file e-80-00659-sup1.cif]

##############################################################################
#                                                                            #
# This CIF contains the data in a paper accepted for publication in          #
# Acta Crystallographica Section E. It conforms to the requirements of       #
# Notes for Authors for Acta Crystallographica Section E, and has been       #
# peer reviewed under the auspices of the IUCr Commission on Journals.       #
#                                                                            #
# Full details of the Crystallographic Information File format               #
# are given in the paper "The Crystallographic Information File (CIF):       #
# a New Standard Archive File for Crystallography" by S. R. Hall, F. H.      #
# Allen and I. D. Brown [Acta Cryst. (1991), A47, 655-685].                  #
#                                                                            #
# The current version of the core CIF dictionary is obtainable from          #
# ftp://ftp.iucr.org/pub/cif_core.dic.                                       #
#                                                                            #
# Software is freely available for graphical display of the structure(s)     #
# in this CIF. For information consult the CIF software page                 #
# http://www.iucr.org/resources/cif/software.                                #
#                                                                            #
# This file may be used for bona fide research purposes within the           #
# scientific community so long as proper attribution is given to the journal # 
# article from which it was obtained.                                        #
#                                                                            #
##############################################################################
data_I
_audit_creation_method     'SHELXL-2019/1'
_chemical_name_systematic
;
Ethyl 2-[(2-oxo-2<i>H</i>-chromen-6-yl)oxy]acetate
;
_chemical_name_common     ?
_chemical_formula_moiety     'C13 H12 O5'
_chemical_formula_sum     'C13 H12 O5'
_chemical_formula_iupac     'C13 H12 O5'
_chemical_formula_weight     248.23
_chemical_melting_point     ?
_space_group_crystal_system     monoclinic
_space_group_name_H-M_alt     'C 1 2/c 1'
_space_group_name_Hall     '-C 2yc'
loop_
    _space_group_symop_operation_xyz
    'x, y, z'
    '-x, y, -z+1/2'
    'x+1/2, y+1/2, z'
    '-x+1/2, y+1/2, -z+1/2'
    '-x, -y, -z'
    'x, -y, z-1/2'
    '-x+1/2, -y+1/2, -z'
    'x+1/2, -y+1/2, z-1/2'
_cell_length_a     8.2188(4)
_cell_length_b     13.8709(7)
_cell_length_c     20.8370(11)
_cell_angle_alpha     90
_cell_angle_beta     96.062(2)
_cell_angle_gamma     90
_cell_volume     2362.2(2)
_cell_formula_units_Z     8
_cell_measurement_reflns_used     9847
_cell_measurement_theta_min     2.8929
_cell_measurement_theta_max     28.6560
_cell_measurement_temperature     150.(2)
_exptl_crystal_description     block
_exptl_crystal_colour     'clear colourless'
_exptl_crystal_size_max     0.223
_exptl_crystal_size_mid     0.114
_exptl_crystal_size_min     0.073
_exptl_crystal_density_diffrn     1.396
_exptl_crystal_density_meas     ?
_exptl_crystal_density_method     'not measured'
_exptl_crystal_F_000     1040
_exptl_absorpt_coefficient_mu     0.108
_exptl_absorpt_correction_type     numerical
_exptl_absorpt_process_details
;
(<i>SADABS</i>; Krause et al., 2015)
;
_exptl_absorpt_correction_T_min     0.95
_exptl_absorpt_correction_T_max     0.99
_exptl_special_details
;
The diffraction data were obtained from 6 sets of frames,
each of width 0.50 \% in \w or \f, collected with scan parameters
determined by the "strategy" routine in <i>APEX4</i>. The scan
time was 10.00 sec/frame.
;
_diffrn_ambient_temperature     150.(2)
_diffrn_source     'fine-focus sealed tube'
_diffrn_source_power     1.50
_diffrn_source_voltage     50
_diffrn_source_current     30.0
_diffrn_radiation_type     MoK\a
_diffrn_radiation_wavelength     0.71073
_diffrn_radiation_monochromator     graphite
_diffrn_measurement_device_type     'Bruker D8 QUEST PHOTON 3 diffractometer'
_diffrn_measurement_device     'Bruker D8 QUEST PHOTON 3 diffractometer'
_diffrn_measurement_method     '\f and \w scans'
_diffrn_detector_area_resol_mean     7.3910
_diffrn_reflns_number     30310
_diffrn_reflns_av_R_equivalents     0.0314
_diffrn_reflns_av_unetI/netI     0.0173
_diffrn_reflns_theta_min     2.89
_diffrn_reflns_theta_max     28.76
_diffrn_reflns_theta_full     28.76
_diffrn_measured_fraction_theta_max     0.989
_diffrn_measured_fraction_theta_full     0.989
_diffrn_reflns_limit_h_min     -11
_diffrn_reflns_limit_h_max     11
_diffrn_reflns_limit_k_min     -18
_diffrn_reflns_limit_k_max     18
_diffrn_reflns_limit_l_min     -28
_diffrn_reflns_limit_l_max     28
_diffrn_radiation_probe     ?
_refine_special_details
;
Refinement of F^2^ against ALL reflections.  The weighted R-factor wR and
goodness of fit S are based on F^2^, conventional R-factors R are based
on F, with F set to zero for negative F^2^. The threshold expression of
F^2^ > 2sigma(F^2^) is used only for calculating R-factors(gt) etc. and is
not relevant to the choice of reflections for refinement.  R-factors based
on F^2^ are statistically about twice as large as those based on F, and R-
factors based on ALL data will be even larger.
;
_reflns_number_total     3031
_reflns_number_gt     2517
_reflns_threshold_expression     'I > 2\s(I)'
_refine_ls_structure_factor_coef     Fsqd
_refine_ls_matrix_type     full
_refine_ls_R_factor_all     0.0467
_refine_ls_R_factor_gt     0.0383
_refine_ls_wR_factor_gt     0.1066
_refine_ls_wR_factor_ref     0.1154
_refine_ls_goodness_of_fit_ref     1.076
_refine_ls_restrained_S_all     1.076
_refine_ls_number_reflns     3031
_refine_ls_number_parameters     164
_refine_ls_number_restraints     0
_refine_ls_number_constraints     ?
_refine_ls_hydrogen_treatment     constr
_refine_ls_weighting_scheme     calc
_refine_ls_weighting_details
              'w=1/[\s^2^(Fo^2^)+(0.0593P)^2^+0.7919P] where P=(Fo^2^+2Fc^2^)/3'
_atom_sites_solution_hydrogens     geom
_atom_sites_solution_primary     dual
_atom_sites_solution_secondary     difmap
_refine_ls_shift/su_max     0.001
_refine_ls_shift/su_mean     0.000
_refine_diff_density_max     0.296
_refine_diff_density_min     -0.177
_refine_ls_extinction_method     none
_refine_ls_extinction_coef     .
loop_
    _atom_type_symbol
    _atom_type_description
    _atom_type_scat_dispersion_real
    _atom_type_scat_dispersion_imag
    _atom_type_scat_source
    'C' 'C' 0.0033 0.0016
                         'International Tables Vol C Tables 4.2.6.8 and 6.1.1.4'
    'H' 'H' 0.0000 0.0000
                         'International Tables Vol C Tables 4.2.6.8 and 6.1.1.4'
    'O' 'O' 0.0106 0.0060
                         'International Tables Vol C Tables 4.2.6.8 and 6.1.1.4'
_computing_data_collection
;
<i>APEX4</i> (Bruker, 2021)
;
_computing_cell_refinement
;
<i>SAINT</i> (Bruker, 2021)
;
_computing_data_reduction
;
<i>SAINT</i> (Bruker, 2021)
;
_computing_structure_solution
;
<i>SHELXT/5</i> (Sheldrick, 2015<i>a</i>)
;
_computing_structure_refinement
;
<i>SHELXL2018/3</i> (Sheldrick, 2015<i>b</i>)
;
_computing_molecular_graphics
;
<i>SHELXTL</i> (Sheldrick, 2008)
;
_computing_publication_material
;
<i>SHELXTL</i> (Sheldrick, 2008)
;
loop_
    _atom_site_type_symbol
    _atom_site_label
    _atom_site_fract_x
    _atom_site_fract_y
    _atom_site_fract_z
    _atom_site_U_iso_or_equiv
    _atom_site_adp_type
    _atom_site_calc_flag
    _atom_site_occupancy
    _atom_site_disorder_assembly
    _atom_site_disorder_group
    O O1 0.75633(12) 1.09654(7) 0.74589(4) 0.0550(3) Uani d 1 . .
    O O2 0.61257(9) 1.00599(5) 0.67405(3) 0.0340(2) Uani d 1 . .
    O O3 0.39172(8) 0.65701(5) 0.57181(3) 0.02737(17) Uani d 1 . .
    O O4 0.30429(9) 0.48767(5) 0.51199(3) 0.03335(19) Uani d 1 . .
    O O5 0.43669(8) 0.40506(5) 0.59491(3) 0.02889(18) Uani d 1 . .
    C C1 0.72524(12) 0.84028(8) 0.74031(5) 0.0296(2) Uani d 1 . .
    H H1 0.764445 0.783825 0.762671 0.036 Uiso calc 1 . .
    C C2 0.77358(13) 0.92769(8) 0.76270(5) 0.0341(2) Uani d 1 . .
    H H2 0.846404 0.932070 0.801150 0.041 Uiso calc 1 . .
    C C3 0.71754(14) 1.01526(8) 0.72973(5) 0.0366(3) Uani d 1 . .
    C C4 0.56065(11) 0.91657(7) 0.65061(4) 0.0261(2) Uani d 1 . .
    C C5 0.45308(12) 0.91484(7) 0.59435(5) 0.0288(2) Uani d 1 . .
    H H5 0.417946 0.973141 0.573336 0.035 Uiso calc 1 . .
    C C6 0.39835(11) 0.82698(7) 0.56963(4) 0.0268(2) Uani d 1 . .
    H H6 0.324788 0.824656 0.531298 0.032 Uiso calc 1 . .
    C C7 0.45074(11) 0.74109(7) 0.60079(4) 0.0238(2) Uani d 1 . .
    C C8 0.55704(11) 0.74335(7) 0.65691(4) 0.0246(2) Uani d 1 . .
    H H8 0.591389 0.685046 0.678111 0.030 Uiso calc 1 . .
    C C9 0.61368(11) 0.83234(7) 0.68224(4) 0.0246(2) Uani d 1 . .
    C C10 0.45751(12) 0.57113(7) 0.60081(4) 0.0258(2) Uani d 1 . .
    H H10A 0.430090 0.566985 0.645869 0.031 Uiso calc 1 . .
    H H10B 0.578154 0.571536 0.601579 0.031 Uiso calc 1 . .
    C C11 0.38763(11) 0.48537(7) 0.56293(4) 0.0249(2) Uani d 1 . .
    C C12 0.38869(13) 0.31449(7) 0.56288(5) 0.0316(2) Uani d 1 . .
    H H12A 0.426499 0.312769 0.519332 0.038 Uiso calc 1 . .
    H H12B 0.268095 0.307832 0.558270 0.038 Uiso calc 1 . .
    C C13 0.46617(15) 0.23374(8) 0.60369(6) 0.0411(3) Uani d 1 . .
    H H13A 0.434714 0.171748 0.583483 0.062 Uiso calc 1 . .
    H H13B 0.428707 0.236471 0.646769 0.062 Uiso calc 1 . .
    H H13C 0.585489 0.240449 0.607364 0.062 Uiso calc 1 . .
loop_
    _atom_site_aniso_label
    _atom_site_aniso_U_11
    _atom_site_aniso_U_22
    _atom_site_aniso_U_33
    _atom_site_aniso_U_12
    _atom_site_aniso_U_13
    _atom_site_aniso_U_23
    O1 0.0740(6) 0.0406(5) 0.0461(5) -0.0193(4) -0.0137(4) -0.0108(4)
    O2 0.0400(4) 0.0273(4) 0.0323(4) -0.0061(3) -0.0069(3) -0.0044(3)
    O3 0.0308(4) 0.0226(3) 0.0261(3) -0.0025(2) -0.0093(3) 0.0009(2)
    O4 0.0369(4) 0.0320(4) 0.0283(4) -0.0025(3) -0.0101(3) 0.0005(3)
    O5 0.0350(4) 0.0239(3) 0.0263(3) -0.0031(3) -0.0039(3) 0.0020(3)
    C1 0.0275(5) 0.0371(5) 0.0229(4) -0.0028(4) -0.0034(4) 0.0001(4)
    C2 0.0325(5) 0.0440(6) 0.0242(4) -0.0084(4) -0.0044(4) -0.0043(4)
    C3 0.0395(6) 0.0400(6) 0.0291(5) -0.0112(4) -0.0029(4) -0.0079(4)
    C4 0.0261(4) 0.0259(5) 0.0254(4) -0.0044(3) -0.0014(3) -0.0038(3)
    C5 0.0306(5) 0.0256(5) 0.0285(5) 0.0000(4) -0.0059(4) 0.0020(4)
    C6 0.0263(4) 0.0277(5) 0.0245(4) -0.0011(3) -0.0071(3) 0.0017(3)
    C7 0.0226(4) 0.0244(4) 0.0235(4) -0.0025(3) -0.0024(3) -0.0005(3)
    C8 0.0244(4) 0.0265(4) 0.0218(4) -0.0006(3) -0.0029(3) 0.0027(3)
    C9 0.0220(4) 0.0309(5) 0.0203(4) -0.0022(3) -0.0015(3) -0.0009(3)
    C10 0.0288(5) 0.0245(4) 0.0226(4) -0.0024(3) -0.0043(3) 0.0025(3)
    C11 0.0251(4) 0.0257(4) 0.0233(4) -0.0024(3) -0.0001(3) 0.0022(3)
    C12 0.0384(5) 0.0247(5) 0.0317(5) -0.0034(4) 0.0036(4) -0.0026(4)
    C13 0.0418(6) 0.0289(5) 0.0534(7) 0.0043(4) 0.0082(5) 0.0041(5)
_geom_special_details
;
All esds (except the esd in the dihedral angle between two l.s. planes)
are estimated using the full covariance matrix.  The cell esds are taken
into account individually in the estimation of esds in distances, angles
and torsion angles; correlations between esds in cell parameters are only
used when they are defined by crystal symmetry.  An approximate (isotropic)
treatment of cell esds is used for estimating esds involving l.s. planes.
;
loop_
    _geom_bond_atom_site_label_1
    _geom_bond_atom_site_label_2
    _geom_bond_site_symmetry_2
    _geom_bond_distance
    _geom_bond_publ_flag
    O1 C3 . 1.2096(13) ?
    O2 C3 . 1.3769(12) ?
    O2 C4 . 1.3838(11) ?
    O3 C7 . 1.3778(11) ?
    O3 C10 . 1.4169(11) ?
    O4 C11 . 1.2013(11) ?
    O5 C11 . 1.3383(11) ?
    O5 C12 . 1.4573(11) ?
    C1 C2 . 1.3440(14) ?
    C1 C9 . 1.4432(12) ?
    C1 H1 . 0.9500 ?
    C2 C3 . 1.4467(16) ?
    C2 H2 . 0.9500 ?
    C4 C9 . 1.3888(13) ?
    C4 C5 . 1.3920(12) ?
    C5 C6 . 1.3798(13) ?
    C5 H5 . 0.9500 ?
    C6 C7 . 1.4026(13) ?
    C6 H6 . 0.9500 ?
    C7 C8 . 1.3842(12) ?
    C8 C9 . 1.4025(13) ?
    C8 H8 . 0.9500 ?
    C10 C11 . 1.5074(12) ?
    C10 H10A . 0.9900 ?
    C10 H10B . 0.9900 ?
    C12 C13 . 1.5062(15) ?
    C12 H12A . 0.9900 ?
    C12 H12B . 0.9900 ?
    C13 H13A . 0.9800 ?
    C13 H13B . 0.9800 ?
    C13 H13C . 0.9800 ?
loop_
    _geom_angle_atom_site_label_1
    _geom_angle_atom_site_label_2
    _geom_angle_atom_site_label_3
    _geom_angle_site_symmetry_1
    _geom_angle_site_symmetry_3
    _geom_angle
    _geom_angle_publ_flag
    C3 O2 C4 . . 121.57(8) ?
    C7 O3 C10 . . 115.08(7) ?
    C11 O5 C12 . . 115.90(7) ?
    C2 C1 C9 . . 119.89(9) ?
    C2 C1 H1 . . 120.1 ?
    C9 C1 H1 . . 120.1 ?
    C1 C2 C3 . . 121.67(8) ?
    C1 C2 H2 . . 119.2 ?
    C3 C2 H2 . . 119.2 ?
    O1 C3 O2 . . 116.42(10) ?
    O1 C3 C2 . . 126.09(10) ?
    O2 C3 C2 . . 117.48(9) ?
    O2 C4 C9 . . 121.13(8) ?
    O2 C4 C5 . . 117.22(9) ?
    C9 C4 C5 . . 121.64(9) ?
    C6 C5 C4 . . 118.87(9) ?
    C6 C5 H5 . . 120.6 ?
    C4 C5 H5 . . 120.6 ?
    C5 C6 C7 . . 120.35(8) ?
    C5 C6 H6 . . 119.8 ?
    C7 C6 H6 . . 119.8 ?
    O3 C7 C8 . . 123.44(8) ?
    O3 C7 C6 . . 116.07(7) ?
    C8 C7 C6 . . 120.49(8) ?
    C7 C8 C9 . . 119.51(9) ?
    C7 C8 H8 . . 120.2 ?
    C9 C8 H8 . . 120.2 ?
    C4 C9 C8 . . 119.14(8) ?
    C4 C9 C1 . . 118.25(9) ?
    C8 C9 C1 . . 122.61(9) ?
    O3 C10 C11 . . 109.44(7) ?
    O3 C10 H10A . . 109.8 ?
    C11 C10 H10A . . 109.8 ?
    O3 C10 H10B . . 109.8 ?
    C11 C10 H10B . . 109.8 ?
    H10A C10 H10B . . 108.2 ?
    O4 C11 O5 . . 125.15(9) ?
    O4 C11 C10 . . 126.30(9) ?
    O5 C11 C10 . . 108.54(7) ?
    O5 C12 C13 . . 107.74(8) ?
    O5 C12 H12A . . 110.2 ?
    C13 C12 H12A . . 110.2 ?
    O5 C12 H12B . . 110.2 ?
    C13 C12 H12B . . 110.2 ?
    H12A C12 H12B . . 108.5 ?
    C12 C13 H13A . . 109.5 ?
    C12 C13 H13B . . 109.5 ?
    H13A C13 H13B . . 109.5 ?
    C12 C13 H13C . . 109.5 ?
    H13A C13 H13C . . 109.5 ?
    H13B C13 H13C . . 109.5 ?
loop_
    _geom_torsion_atom_site_label_1
    _geom_torsion_atom_site_label_2
    _geom_torsion_atom_site_label_3
    _geom_torsion_atom_site_label_4
    _geom_torsion_site_symmetry_1
    _geom_torsion_site_symmetry_2
    _geom_torsion_site_symmetry_3
    _geom_torsion_site_symmetry_4
    _geom_torsion
    _geom_torsion_publ_flag
    C9 C1 C2 C3 . . . . -0.47(16) ?
    C4 O2 C3 O1 . . . . 179.55(10) ?
    C4 O2 C3 C2 . . . . 0.72(15) ?
    C1 C2 C3 O1 . . . . -178.93(12) ?
    C1 C2 C3 O2 . . . . -0.23(16) ?
    C3 O2 C4 C9 . . . . -0.50(15) ?
    C3 O2 C4 C5 . . . . 179.29(9) ?
    O2 C4 C5 C6 . . . . -179.84(9) ?
    C9 C4 C5 C6 . . . . -0.05(15) ?
    C4 C5 C6 C7 . . . . -0.08(15) ?
    C10 O3 C7 C8 . . . . -4.68(13) ?
    C10 O3 C7 C6 . . . . 174.59(8) ?
    C5 C6 C7 O3 . . . . -178.87(8) ?
    C5 C6 C7 C8 . . . . 0.43(15) ?
    O3 C7 C8 C9 . . . . 178.61(8) ?
    C6 C7 C8 C9 . . . . -0.63(14) ?
    O2 C4 C9 C8 . . . . 179.62(8) ?
    C5 C4 C9 C8 . . . . -0.16(15) ?
    O2 C4 C9 C1 . . . . -0.21(14) ?
    C5 C4 C9 C1 . . . . 180.00(8) ?
    C7 C8 C9 C4 . . . . 0.50(14) ?
    C7 C8 C9 C1 . . . . -179.67(8) ?
    C2 C1 C9 C4 . . . . 0.69(14) ?
    C2 C1 C9 C8 . . . . -179.14(9) ?
    C7 O3 C10 C11 . . . . -177.82(7) ?
    C12 O5 C11 O4 . . . . 2.60(14) ?
    C12 O5 C11 C10 . . . . -176.17(7) ?
    O3 C10 C11 O4 . . . . 8.06(14) ?
    O3 C10 C11 O5 . . . . -173.20(7) ?
    C11 O5 C12 C13 . . . . 175.57(8) ?
loop_
    _geom_hbond_atom_site_label_D
    _geom_hbond_atom_site_label_H
    _geom_hbond_atom_site_label_A
    _geom_hbond_site_symmetry_A
    _geom_hbond_distance_DH
    _geom_hbond_distance_HA
    _geom_hbond_distance_DA
    _geom_hbond_angle_DHA
    _geom_hbond_publ_flag
    C5 H5 O4 7_566 0.95 2.47 3.1973(12) 133.2 yes
    C6 H6 O3 7_566 0.95 2.65 3.5965(11) 172.1 yes
    C1 H1 O1 4_646 0.95 2.61 3.3951(15) 140 yes
    C8 H8 O1 4_646 0.95 2.27 3.1536(12) 154.0 yes
    C12 H12A O3 5_666 0.99 2.57 3.5156(13) 159.4 yes
_shelx_space_group_comment
;
The symmetry employed for this shelxl refinement is uniquely defined
by the following loop, which should always be used as a source of
symmetry information in preference to the above space-group names.
They are only intended as comments.
;
_shelx_estimated_absorpt_T_min     0.976
_shelx_estimated_absorpt_T_max     0.992
_shelx_hkl_file
;
  -2   0   0 2527.75   76.39
  -4   0   0  178.38    8.30
  -4   0   0  188.88    7.90
   4   0   0  188.18    8.40
   4   0   0  192.88    8.50
   4   0   0  199.48    7.10
   4   0   0  193.28    7.10
   4   0   0  193.98    8.00
   4   0   0  193.38    8.30
  -4   0   0  191.88    7.00
   4   0   0  185.18    7.30
  -4   0   0  190.18    7.40
  -4   0   0  192.68    8.60
   6   0   0 5381.76  160.48
  -6   0   0 5275.57  159.28
  -6   0   0 5483.15  160.28
   6   0   0 5026.30  157.88
  -6   0   0 5003.20  158.98
   6   0   0 5127.59  157.28
   6   0   0 5284.27  159.28
  -6   0   0 5355.66  160.58
  -6   0   0 5258.97  158.08
  -8   0   0   26.70    4.60
   8   0   0   32.50    5.00
   8   0   0   25.80    4.00
  -8   0   0   40.50    4.60
  -8   0   0   27.90    4.70
  10   0   0    2.20    2.70
 -10   0   0    4.60    3.20
 -10   0   0    1.00    2.70
  -1  -1   0  378.66   12.30
  -1  -1   0  382.76   12.30
   1  -1   0  361.36   11.90
   1  -1   0  390.26   12.20
   1  -1   0  382.86   12.30
   1  -1   0  427.66   12.40
   1  -1   0  384.66   12.10
   1  -1   0  391.56   12.10
  -1  -1   0  393.56   12.10
  -1  -1   0  368.46   11.80
  -1  -1   0  389.56   12.40
  -1  -1   0  373.06   12.30
  -1  -1   0  336.47   11.60
   1   1   0  385.66   12.30
   1   1   0  398.16   12.30
  -1   1   0  401.46   12.40
  -1   1   0  358.66   12.00
   1   1   0  391.96   11.60
  -1   1   0  379.76   12.30
  -1   1   0  387.46   12.20
   1   1   0  389.46   11.80
   1   1   0  387.56   12.30
   1   1   0  398.46   12.10
  -1   1   0  396.16   11.80
  -1   1   0  392.26   12.00
   3  -1   0  221.98    8.50
  -3  -1   0  232.68    8.70
  -3  -1   0  226.78    8.90
  -3  -1   0  231.58    7.70
  -3  -1   0  216.88    8.70
  -3  -1   0  228.08    8.90
   3  -1   0  223.28    8.00
   3  -1   0  220.48    8.90
   3  -1   0  225.08    8.90
   3  -1   0  220.98    8.20
   3  -1   0  222.08    8.20
   3   1   0  219.18    8.80
   3   1   0  223.28    8.70
  -3   1   0  230.38    8.30
  -3   1   0  209.68    8.70
  -3   1   0  223.38    8.20
  -3   1   0  229.18    8.70
   3   1   0  230.08    7.70
  -3   1   0  220.78    9.00
   3   1   0  231.08    7.60
   3   1   0  223.68    8.90
   3   1   0  226.38    8.80
   5  -1   0  106.79    5.00
   5  -1   0  101.69    5.90
  -5  -1   0  113.19    6.50
   5  -1   0   98.99    6.20
   5  -1   0  113.89    6.50
  -5  -1   0  100.99    5.80
  -5  -1   0  114.59    4.90
  -5  -1   0  111.29    6.50
   5  -1   0  102.39    5.50
  -5  -1   0  115.79    6.10
   5  -1   0  104.39    5.30
  -5  -1   0  110.39    4.70
   5  -1   0  101.69    4.90
   5   1   0  104.99    6.10
   5   1   0  121.49    5.00
   5   1   0  121.29    6.60
  -5   1   0  112.49    5.50
  -5   1   0  113.39    6.20
   5   1   0  108.89    6.30
  -5   1   0  113.19    5.60
   5   1   0  104.59    6.00
  -5   1   0  100.89    6.60
   5   1   0  107.49    4.60
  -7  -1   0   20.90    2.50
   7  -1   0   22.30    4.00
  -7  -1   0   26.90    4.20
  -7  -1   0   19.90    3.80
  -7  -1   0   18.40    3.40
  -7   1   0   20.40    3.00
  -7   1   0   25.80    4.40
   7   1   0   23.20    3.60
  -7   1   0   26.20    4.00
   7   1   0   21.10    4.30
  -9  -1   0    0.50    2.50
   9  -1   0    4.20    2.90
  -9  -1   0   -1.80    2.00
  -9   1   0    5.50    3.10
   9   1   0    1.00    2.30
  -9   1   0   -0.40    4.10
 -11  -1   0    4.20    3.70
  11  -1   0    2.60    3.20
 -11   1   0    3.90    3.70
  11   1   0    4.00    3.40
   4  -2   0   57.29    3.60
  -4  -2   0   57.09    4.10
   4  -2   0   56.29    3.50
   4  -2   0   53.69    3.20
  -4  -2   0   52.29    3.80
   4  -2   0   54.39    3.30
  -4  -2   0   58.99    2.70
  -4  -2   0   53.79    3.90
   4  -2   0   53.09    3.20
  -4  -2   0   54.49    3.90
   4  -2   0   45.90    3.80
  -4  -2   0   56.69    3.10
   4   2   0   48.10    3.80
  -4   2   0   56.29    4.20
   4   2   0   56.09    4.00
   4   2   0   57.29    2.80
  -4   2   0   56.69    3.30
   4   2   0   47.20    3.80
  -4   2   0   55.89    3.60
  -4   2   0   56.29    3.70
   4   2   0   54.99    2.60
   4   2   0   59.59    4.00
   6  -2   0   -0.30    1.70
   6  -2   0    2.60    1.70
   6  -2   0    0.90    1.30
  -6  -2   0    1.10    0.90
   6  -2   0    0.30    1.00
  -6  -2   0    3.50    2.00
   6  -2   0    1.50    1.30
  -6  -2   0    2.90    1.60
  -6  -2   0    2.20    1.00
  -6  -2   0    3.30    1.90
   6   2   0    1.90    1.90
  -6   2   0    1.20    1.30
  -6   2   0    1.60    1.80
  -6   2   0   -2.10    1.20
   6   2   0    0.40    0.90
   6   2   0    0.80    1.40
  -6   2   0   -2.10    0.90
  -8  -2   0    1.30    2.20
  -8  -2   0    0.00    2.20
   8  -2   0    6.00    2.10
  -8  -2   0   -0.90    1.50
   8  -2   0    3.40    2.70
  -8   2   0   -0.50    1.90
  -8   2   0   -1.40    1.40
   8   2   0    2.30    2.40
  -8   2   0    3.30    2.70
 -10  -2   0   30.70    5.90
  10  -2   0   32.30    8.20
 -10  -2   0   28.40    5.50
 -10   2   0   25.40    5.00
 -10   2   0   22.70    5.40
  10   2   0   22.90    5.00
   1  -3   0   22.60    1.40
  -1  -3   0   21.00    1.50
  -1  -3   0   19.50    1.60
  -1  -3   0   21.50    1.90
  -1  -3   0   22.80    1.50
  -1  -3   0   20.80    1.80
  -1  -3   0   20.30    2.00
   1  -3   0   21.00    1.80
  -1  -3   0   19.90    1.40
  -1  -3   0   22.90    1.90
   1  -3   0   22.10    1.90
   1  -3   0   21.50    1.80
   1  -3   0   20.10    2.00
   1  -3   0   21.40    2.00
   1  -3   0   19.80    1.00
  -1   3   0   19.70    1.80
  -1   3   0   21.30    1.40
   1   3   0   21.50    1.50
  -1   3   0   19.70    1.90
   1   3   0   22.00    1.90
   1   3   0   21.10    1.90
   1   3   0   18.70    1.90
  -1   3   0   22.40    2.00
  -1   3   0   20.50    1.80
   1   3   0   21.80    1.40
   1   3   0   21.30    1.70
   3  -3   0  139.69    5.90
  -3  -3   0  138.39    4.50
   3  -3   0  131.59    6.20
  -3  -3   0  139.29    6.50
  -3  -3   0  138.99    6.60
  -3  -3   0  129.69    6.20
   3  -3   0  131.79    5.50
  -3  -3   0  148.19    6.70
   3  -3   0  145.79    6.00
   3  -3   0  133.79    6.40
  -3  -3   0  128.69    6.00
  -3  -3   0  132.59    5.60
   3  -3   0  148.49    6.70
   3  -3   0  141.99    5.30
  -3   3   0  124.49    6.30
  -3   3   0  136.49    6.50
  -3   3   0  142.69    5.70
   3   3   0  138.69    6.60
  -3   3   0  141.89    6.30
   3   3   0  141.89    6.10
  -3   3   0  130.59    5.20
   3   3   0  139.39    7.20
   3   3   0  137.29    5.30
  -3   3   0  142.19    6.00
   3   3   0  138.89    6.40
  -5  -3   0  689.83   21.70
  -5  -3   0  769.22   25.40
  -5  -3   0  680.13   22.20
  -5  -3   0  665.03   24.40
   5  -3   0  686.13   23.20
  -5  -3   0  662.73   24.40
   5  -3   0  669.23   23.30
   5  -3   0  718.73   23.10
   5  -3   0  697.63   23.70
   5  -3   0  701.73   25.00
  -5  -3   0  739.13   25.10
  -5   3   0  737.93   24.20
  -5   3   0  730.03   25.30
  -5   3   0  694.83   23.00
   5   3   0  707.03   21.80
  -5   3   0  724.43   23.90
   5   3   0  663.63   24.10
   5   3   0  639.34   24.50
   5   3   0  707.53   22.30
   5   3   0  729.83   24.90
  -7  -3   0   21.50    3.90
   7  -3   0   31.50    4.90
  -7  -3   0   28.10    4.30
   7  -3   0   25.20    4.50
  -7  -3   0   27.90    4.30
   7  -3   0   23.70    3.00
  -7   3   0   25.20    3.50
  -7   3   0   31.70    4.60
   7   3   0   23.20    3.80
  -7   3   0   27.00    5.20
   7   3   0   26.70    4.20
  -7   3   0   33.00    4.00
  -9  -3   0   11.00    4.00
   9  -3   0    8.90    3.70
  -9  -3   0   20.10    5.90
  -9  -3   0   11.30    3.80
   9   3   0    9.20    3.50
  -9   3   0   13.80    4.20
  -9   3   0   15.50    3.70
   0  -4   0 1287.67   39.60
   0  -4   0 1260.97   39.90
   0  -4   0 1303.67   39.20
   0  -4   0 1271.97   38.90
   0  -4   0 1242.78   39.50
   0  -4   0 1265.47   39.80
   0  -4   0 1280.97   39.00
   0   4   0 1308.77   39.90
   0   4   0 1309.97   39.60
   0   4   0 1320.27   39.20
  -2  -4   0  131.39    5.20
   2  -4   0  123.89    5.70
  -2  -4   0  125.29    5.90
  -2  -4   0  116.69    5.90
   2  -4   0  133.29    5.90
  -2  -4   0  127.59    5.20
  -2  -4   0  130.19    5.80
   2  -4   0  118.89    5.90
   2  -4   0  125.09    5.60
  -2  -4   0  124.49    4.50
   2  -4   0  127.79    4.60
   2  -4   0  125.49    4.60
  -2  -4   0  119.59    5.70
  -2  -4   0  124.89    4.50
  -2   4   0  128.29    4.60
   2   4   0  127.69    5.90
  -2   4   0  118.69    5.70
  -2   4   0  124.09    4.50
  -2   4   0  127.59    5.70
  -2   4   0  119.89    5.70
   2   4   0  120.19    5.60
   2   4   0  131.79    5.20
   2   4   0  127.09    4.50
   2   4   0  131.49    5.20
  -2   4   0  119.49    5.70
   4  -4   0   31.80    3.60
   4  -4   0   36.50    2.30
  -4  -4   0   31.80    3.40
   4  -4   0   33.00    3.00
   4  -4   0   36.20    3.30
  -4  -4   0   31.90    2.30
  -4  -4   0   36.80    3.20
  -4  -4   0   40.50    3.60
  -4  -4   0   34.00    3.50
   4  -4   0   31.60    2.50
   4  -4   0   32.70    3.30
   4  -4   0   30.50    2.80
  -4   4   0   30.30    3.20
   4   4   0   34.60    2.40
   4   4   0   38.80    3.50
   4   4   0   27.80    2.90
   4   4   0   32.40    3.40
  -4   4   0   28.80    3.30
  -4   4   0   33.30    2.60
  -4   4   0   33.70    2.30
   4   4   0   33.20    3.30
  -6  -4   0  207.18   10.70
   6  -4   0  198.38    9.00
  -6  -4   0  194.18    9.90
   6  -4   0  200.58    9.10
   6  -4   0  196.68    8.30
  -6  -4   0  199.48   10.50
   6  -4   0  214.98   10.80
   6   4   0  198.08   10.30
  -6   4   0  203.28   10.60
  -6   4   0  196.68    9.10
   6   4   0  201.78   10.20
  -6   4   0  206.08    9.80
  -8  -4   0   37.20    6.00
  -8  -4   0   33.00    5.30
   8  -4   0   40.30    5.70
  -8  -4   0   38.60    5.10
  -8   4   0   44.90    5.90
  -8   4   0   46.70    5.00
   8   4   0   37.90    5.20
  -8   4   0   40.50    4.70
 -10  -4   0    0.40    2.80
  10  -4   0    0.60    3.10
 -10  -4   0    1.40    3.10
 -10  -4   0    1.20    2.60
 -10   4   0    2.20    3.40
  10   4   0   -1.70    4.70
  -1  -5   0  314.47   11.40
  -1  -5   0  331.97   10.80
   1  -5   0  308.87   11.50
  -1  -5   0  323.67   11.20
   1  -5   0  314.77   11.80
   1  -5   0  326.77   10.10
   1  -5   0  316.97   11.20
   1  -5   0  299.57   12.50
   1  -5   0  320.87   11.70
  -1  -5   0  323.07   11.70
   1  -5   0  299.87   10.80
  -1  -5   0  330.67   11.80
  -1  -5   0  303.87   11.60
  -1  -5   0  306.97   10.80
  -1  -5   0  320.07   11.20
  -1  -5   0  326.97   11.20
  -1   5   0  328.37   12.00
   1   5   0  335.37   11.00
   1   5   0  319.87   11.10
   1   5   0  313.57   11.80
  -1   5   0  319.97   11.70
  -1   5   0  335.57   11.40
   1   5   0  324.37   11.50
  -1   5   0  315.67   11.70
   1   5   0  313.37   11.10
  -1   5   0  330.37   10.10
  -1   5   0  322.97   11.30
   1   5   0  316.07   11.70
  -3  -5   0    0.60    0.80
   3  -5   0    0.50    1.20
  -3  -5   0    3.80    1.80
   3  -5   0    1.30    1.30
  -3  -5   0   -0.40    1.00
  -3  -5   0    1.20    0.60
   3  -5   0    2.30    1.60
  -3  -5   0    1.10    0.60
  -3  -5   0    0.30    1.00
  -3  -5   0    0.50    1.20
   3  -5   0    2.90    1.40
   3  -5   0    0.30    1.00
   3  -5   0    1.50    0.70
  -3   5   0    1.10    1.20
  -3   5   0    0.00    1.30
  -3   5   0   -0.90    1.10
   3   5   0    2.10    1.40
  -3   5   0    2.60    0.90
   3   5   0    1.90    1.00
  -3   5   0   -0.10    0.60
   3   5   0    1.40    1.00
   3   5   0    1.20    1.30
  -5  -5   0   18.50    2.00
  -5  -5   0   21.20    3.30
   5  -5   0   19.00    2.70
   5  -5   0   22.20    2.10
   5  -5   0   17.30    2.40
   5  -5   0   21.50    2.90
   5  -5   0   24.10    3.60
  -5  -5   0   19.20    2.80
  -5  -5   0   23.70    3.70
  -5   5   0   25.40    3.40
   5   5   0   20.90    2.10
  -5   5   0   23.20    2.60
  -5   5   0   21.40    3.40
   5   5   0   21.70    3.30
   5   5   0   23.50    3.10
  -7  -5   0   18.00    3.60
   7  -5   0   23.50    3.40
   7  -5   0   19.90    4.30
  -7  -5   0   23.80    4.50
  -7  -5   0   16.20    3.80
  -7   5   0   20.20    3.30
  -7   5   0   16.70    4.00
  -7   5   0   24.30    3.90
   7   5   0   20.90    4.00
  -9  -5   0   60.59    7.00
   9  -5   0   71.89    7.50
  -9  -5   0   51.29    7.00
  -9  -5   0   58.79    7.20
   9   5   0   68.09    7.40
  -9   5   0   60.89    6.30
  -9   5   0   65.09    7.60
   0  -6   0   34.00    3.00
   0  -6   0   43.80    2.90
   0  -6   0   33.30    2.70
   0  -6   0   43.00    2.40
   0  -6   0   36.80    2.40
   0  -6   0   41.10    3.10
   0   6   0   46.50    3.30
   0   6   0   40.30    3.00
   0   6   0   44.60    3.40
   0   6   0   41.20    2.90
   0   6   0   43.40    2.60
   4  -6   0 5954.30  184.58
   4  -6   0 6016.20  183.98
  -4  -6   0 6118.19  182.78
   4  -6   0 6164.28  182.28
   4  -6   0 6067.19  184.68
   4   6   0 5955.10  184.48
  -4   6   0 6364.46  182.78
   4   6   0 6077.39  183.38
  -6  -6   0   -0.50    1.40
  -6  -6   0    1.70    2.10
  -6  -6   0    0.40    2.00
   6  -6   0    1.10    1.60
   6  -6   0    3.40    2.30
   6   6   0    0.30    1.90
  -6   6   0    1.30    1.50
  -6   6   0   -1.50    1.60
  -6   6   0   -0.50    2.00
  -8  -6   0 1387.46   49.50
  -8  -6   0 1427.26   48.40
   8  -6   0 1402.26   49.80
  -8  -6   0 1433.06   49.99
   8   6   0 1400.56   49.30
  -8   6   0 1468.85   50.39
  -8   6   0 1399.26   48.20
  10  -6   0 1211.68   45.00
 -10  -6   0 1156.68   43.70
 -10  -6   0 1195.38   44.60
  10   6   0 1201.08   44.70
   1  -7   0  135.09    6.00
   1  -7   0  132.79    6.60
  -1  -7   0  129.49    6.50
  -1  -7   0  143.99    6.90
   1  -7   0  143.09    5.00
  -1  -7   0  142.09    5.80
  -1  -7   0  142.79    6.10
   1  -7   0  146.89    7.20
  -1  -7   0  140.69    5.70
  -1  -7   0  137.89    6.10
  -1  -7   0  137.39    6.70
  -1  -7   0  144.39    6.20
   1  -7   0  140.39    5.00
   1  -7   0  142.79    6.20
   1  -7   0  137.29    7.60
   1   7   0  147.99    5.80
  -1   7   0  132.79    6.70
  -1   7   0  142.09    7.10
  -1   7   0  149.29    7.00
   1   7   0  127.79    6.10
   1   7   0  138.29    6.70
  -1   7   0  138.49    6.00
   1   7   0  146.79    7.20
  -1   7   0  133.99    6.20
   1   7   0  139.39    6.70
  -3  -7   0   41.30    2.40
   3  -7   0   50.59    4.00
   3  -7   0   41.60    3.70
   3  -7   0   43.80    2.20
  -3  -7   0   41.60    3.00
  -3  -7   0   44.90    4.10
  -3  -7   0   42.00    3.00
   3  -7   0   45.80    2.60
  -3  -7   0   40.20    3.70
   3  -7   0   45.10    4.20
  -3  -7   0   37.10    3.60
   3  -7   0   50.69    4.10
  -3  -7   0   41.20    2.60
  -3  -7   0   44.60    3.30
  -3   7   0   44.00    3.80
   3   7   0   42.90    4.10
   3   7   0   40.80    3.70
  -3   7   0   42.10    2.10
  -3   7   0   42.30    3.80
  -3   7   0   44.00    3.20
   3   7   0   42.30    3.30
   3   7   0   44.90    3.20
  -5  -7   0    3.10    2.00
   5  -7   0    1.40    2.10
   5  -7   0    6.00    2.00
   5  -7   0    3.00    1.10
  -5  -7   0    5.20    1.60
  -5  -7   0    4.80    2.50
  -5  -7   0    5.10    1.90
  -5   7   0    4.80    2.50
   5   7   0    4.20    1.50
  -5   7   0    3.80    1.40
   5   7   0    6.70    2.40
  -5   7   0    2.60    1.60
   5   7   0    2.20    1.80
  -5   7   0    5.60    2.30
   7  -7   0   83.99    6.20
   7  -7   0   73.59    7.00
  -7  -7   0   74.59    7.10
  -7  -7   0   84.19    6.50
  -7  -7   0   81.29    7.40
  -7   7   0   81.59    6.80
  -7   7   0   96.19    7.90
   7   7   0   71.69    6.70
  -9  -7   0   61.99    7.30
  -9  -7   0   63.19    7.60
   9  -7   0   52.19    7.60
  -9  -7   0   62.39    6.80
  -9   7   0   59.89    6.80
   9   7   0   47.30    6.60
  -9   7   0   73.19    8.00
   0  -8   0  190.98    8.30
   0  -8   0  172.38    8.30
   0  -8   0  183.78    8.10
   0  -8   0  186.88    7.10
   0  -8   0  181.88    7.50
   0  -8   0  194.38    7.20
   0  -8   0  191.28    8.20
   0   8   0  189.38    7.50
   0   8   0  182.88    8.80
   0   8   0  181.18    8.10
   0   8   0  200.18    8.80
   0   8   0  188.98    8.30
   2  -8   0    5.20    1.90
  -2  -8   0   11.60    2.20
  -2  -8   0   11.20    2.40
   2  -8   0   10.70    1.70
   2  -8   0   13.50    2.20
   2  -8   0    9.00    2.20
  -2  -8   0   12.80    1.90
  -2  -8   0    8.50    2.20
  -2  -8   0   10.60    1.80
  -2  -8   0   11.90    1.70
   2  -8   0   10.10    2.40
  -2  -8   0    9.50    1.90
   2   8   0    9.20    2.00
   2   8   0    9.60    2.00
  -2   8   0    9.90    1.60
  -2   8   0   12.90    2.30
   2   8   0   11.50    1.90
   2   8   0    7.50    2.30
  -4  -8   0   16.10    2.50
   4  -8   0   18.70    1.80
   4  -8   0   22.10    3.70
  -4  -8   0   16.70    3.00
   4  -8   0   18.90    3.20
  -4  -8   0   23.10    3.10
  -4  -8   0   18.40    2.50
  -4  -8   0   17.80    1.90
  -4  -8   0   24.40    3.60
  -4   8   0   16.80    3.10
  -4   8   0   16.00    3.00
   4   8   0   20.50    2.70
   4   8   0   19.60    3.30
  -4   8   0   14.80    2.90
   4   8   0   20.70    3.30
  -6  -8   0   34.50    4.80
   6  -8   0   26.20    3.90
  -6  -8   0   30.30    4.60
  -6  -8   0   22.80    3.60
   6  -8   0   19.30    4.30
  -6   8   0   32.10    4.80
  -6   8   0   27.10    4.20
   6   8   0   20.60    4.00
  -8  -8   0   38.90    6.10
   8  -8   0   42.10    6.30
  -8  -8   0   46.50    6.50
  -8  -8   0   40.40    5.20
   8   8   0   39.40    5.90
  -8   8   0   33.40    5.70
  -8   8   0   48.00    6.20
 -10  -8   0    0.70    3.10
  10  -8   0   -0.60    3.10
  10   8   0   -1.20    2.80
   1  -9   0   14.50    1.40
   1  -9   0   16.10    2.20
   1  -9   0   14.30    2.20
  -1  -9   0   13.20    1.90
  -1  -9   0   15.80    2.70
  -1  -9   0   15.30    2.10
  -1  -9   0   19.00    2.80
   1  -9   0   15.50    2.20
   1  -9   0   17.30    3.00
  -1  -9   0   17.90    2.20
   1  -9   0   18.70    2.80
  -1  -9   0   17.20    2.70
  -1  -9   0   15.70    1.90
  -1  -9   0   12.90    2.20
  -1   9   0   19.00    2.40
  -1   9   0   18.00    2.30
   1   9   0   13.20    1.90
  -1   9   0   11.90    2.60
  -1   9   0   21.30    3.10
   1   9   0   13.40    2.30
  -1   9   0   22.40    4.40
   1   9   0   13.50    2.70
   1   9   0   17.90    2.70
   1   9   0   13.10    2.80
   3  -9   0   22.30    2.20
  -3  -9   0   28.70    4.00
  -3  -9   0   21.80    2.40
  -3  -9   0   24.10    2.60
  -3  -9   0   18.60    2.10
  -3  -9   0   24.10    2.50
  -3  -9   0   23.70    3.00
  -3  -9   0   36.70    4.10
   3  -9   0   25.50    3.30
   3  -9   0   21.30    3.70
  -3  -9   0   26.70    3.20
  -3   9   0   27.60    3.30
   3   9   0   24.10    3.10
  -3   9   0   22.60    3.30
   3   9   0   23.90    2.30
   3   9   0   24.30    3.10
   3   9   0   22.00    3.50
  -3   9   0   26.40    3.60
  -5  -9   0   13.80    2.80
   5  -9   0   12.90    3.00
  -5  -9   0    7.80    2.50
   5  -9   0   12.00    3.50
  -5  -9   0   12.60    3.30
   5   9   0   10.30    2.20
  -5   9   0   15.50    3.50
   5   9   0   13.20    3.40
  -5   9   0    8.20    2.60
  -5   9   0   11.50    3.30
  -7  -9   0   67.19    7.20
  -7  -9   0   62.09    6.70
   7  -9   0   62.99    7.20
   7  -9   0   57.49    6.00
  -7   9   0   55.19    6.40
   7   9   0   67.59    6.80
  -7   9   0   67.49    6.90
  -9  -9   0    0.30    3.10
   9  -9   0    2.50    3.20
  -9  -9   0    1.80    3.40
   9   9   0   -1.30    2.80
  -9   9   0    5.80    3.30
  -9   9   0    2.10    3.00
   0 -10   0  556.64   20.40
   0 -10   0  552.34   18.80
   0 -10   0  586.54   20.60
   0 -10   0  588.14   21.70
   0 -10   0  572.74   19.40
   0 -10   0  556.74   18.80
   0 -10   0  567.14   20.40
   0  10   0  575.84   21.70
   0  10   0  563.04   19.40
   0  10   0  616.84   21.40
   0  10   0  506.15   20.00
   2 -10   0  253.27   10.70
   2 -10   0  240.18    9.90
  -2 -10   0  246.68   10.70
   2 -10   0  270.47   12.40
  -2 -10   0  231.98    9.60
  -2 -10   0  242.18   10.10
  -2 -10   0  251.57    9.70
  -2 -10   0  239.28   11.60
  -2 -10   0  247.68   10.60
   2 -10   0  258.97   10.10
  -2  10   0  247.58   11.70
   2  10   0  266.37   11.40
   2  10   0  239.78   11.80
   2  10   0  270.97   10.40
  -2  10   0  258.37   10.90
  -2  10   0  265.47   12.00
   4 -10   0    5.50    2.50
  -4 -10   0    3.00    1.60
   4 -10   0    8.00    2.70
  -4 -10   0    4.10    2.00
  -4 -10   0    6.70    2.80
  -4  10   0    2.80    2.10
   4  10   0    4.70    2.40
  -4  10   0    1.20    2.00
  -4  10   0    2.00    2.00
   4  10   0    2.80    1.80
  -6 -10   0   26.00    5.10
   6 -10   0   24.20    5.50
  -6 -10   0   27.90    4.90
   6 -10   0   20.80    4.00
  -6  10   0   18.80    4.90
  -6  10   0   21.00    4.40
   6  10   0   19.80    4.20
  -8 -10   0   -0.30    2.50
   8 -10   0    2.10    3.80
  -8 -10   0   -1.80    2.30
   8  10   0   -3.10    2.10
  -8  10   0   -0.70    2.60
  -8  10   0    4.60    3.30
   1 -11   0   30.40    3.60
   1 -11   0   31.50    2.20
   1 -11   0   33.20    3.60
  -1 -11   0   30.30    3.60
  -1 -11   0   35.40    3.20
   1 -11   0   26.80    4.60
   1 -11   0   32.10    3.40
  -1 -11   0   31.90    4.00
  -1 -11   0   29.00    3.30
  -1 -11   0   24.60    3.20
   1  11   0   24.60    2.90
  -1  11   0   32.80    3.40
  -1  11   0   30.60    4.50
   1  11   0   33.80    4.70
  -1  11   0   29.70    4.60
  -1  11   0   26.70    4.20
   1  11   0   30.80    4.30
  -3 -11   0   10.00    3.10
   3 -11   0   14.10    2.80
  -3 -11   0   17.30    2.70
   3 -11   0   18.20    4.10
  -3 -11   0   10.10    2.10
  -3 -11   0   10.00    2.90
   3  11   0   13.60    2.80
  -3  11   0   12.10    3.30
   3  11   0   11.50    3.10
  -3  11   0   11.30    3.40
  -3  11   0    9.30    2.60
   5 -11   0  111.89    8.20
   5 -11   0  127.89    9.20
  -5 -11   0  115.69   10.10
  -5 -11   0  106.49    8.20
   5  11   0  109.39    8.30
  -5  11   0  122.19    8.30
  -5  11   0  119.99    8.20
  -7 -11   0   -0.40    2.50
   7 -11   0    1.00    2.90
  -7 -11   0    0.60    2.50
   7 -11   0   -3.00    1.90
  -7  11   0   -1.10    2.20
   7  11   0    2.40    2.80
  -7  11   0   -0.30    2.30
   0 -12   0 7644.34  241.38
   0 -12   0 8228.68  243.18
   0  12   0 8177.88  244.18
   0  12   0 8121.49  243.38
   2 -12   0  244.68   12.80
  -2 -12   0  235.68   12.00
   2 -12   0  221.58   10.00
  -2  12   0  239.38   12.20
   2  12   0  240.98   11.60
  -2  12   0  226.48   12.10
   2  12   0  232.88   12.40
  -2  12   0  223.38   10.70
   4 -12   0   43.50    5.70
  -4 -12   0   34.50    4.80
   4 -12   0   33.70    5.00
  -4 -12   0   33.40    5.10
  -4  12   0   33.90    5.00
  -4  12   0   31.40    5.10
   4  12   0   32.60    5.10
  -4  12   0   45.60    5.10
   4  12   0   39.60    4.50
   6 -12   0  465.25   21.60
   6 -12   0  432.16   20.30
  -6 -12   0  487.05   21.10
  -6 -12   0  459.95   21.60
  -6  12   0  447.86   20.40
   6  12   0  499.45   21.60
  -6  12   0  451.35   20.80
   8 -12   0    9.60    4.40
  -8 -12   0    3.20    3.30
  -8 -12   0    2.70    3.60
  -8  12   0    3.50    3.10
   8  12   0    7.50    3.60
  -8  12   0   12.30    4.80
  -1 -13   0    3.90    2.50
   1 -13   0   10.00    3.30
   1 -13   0    3.30    2.00
   1  13   0    6.00    2.70
   1  13   0   10.50    2.80
  -1  13   0    6.00    2.40
  -1  13   0    5.10    2.60
   1  13   0   13.70    3.50
  -1  13   0    8.90    3.10
  -3 -13   0    6.30    2.40
  -3 -13   0    4.70    2.50
   3 -13   0    8.80    3.40
   3  13   0    5.60    3.00
   3  13   0   11.70    3.20
  -3  13   0    2.90    2.30
  -3  13   0    1.70    3.00
  -3  13   0    3.40    3.70
   5 -13   0   17.70    4.20
   5 -13   0   25.40    5.30
  -5 -13   0   25.60    5.40
  -5 -13   0   19.40    4.80
  -5  13   0   19.10    4.10
   5  13   0   10.60    3.60
  -5  13   0   15.50    3.80
  -5  13   0   17.00    4.60
  -7 -13   0    5.60    3.40
  -7 -13   0    9.50    3.80
   7 -13   0   15.50    4.10
   7 -13   0    7.60    4.30
  -7  13   0    1.70    2.90
   7  13   0   12.40    4.60
  -7  13   0    7.20    3.70
   0 -14   0    1.50    2.40
   0 -14   0   -0.10    1.60
   0  14   0   -1.80    2.10
   0  14   0    0.00    2.00
   0  14   0   -0.80    1.70
   2 -14   0   28.70    5.00
  -2 -14   0   32.50    4.90
   2  14   0   28.20    5.40
  -2  14   0   32.90    4.90
   2  14   0   29.80    4.60
  -2  14   0   29.30    4.70
  -4 -14   0   20.60    4.10
   4 -14   0    7.40    3.50
  -4 -14   0   18.50    4.60
   4 -14   0   22.10    4.80
   4  14   0   10.40    3.90
  -4  14   0   18.10    4.40
  -4  14   0    7.40    3.40
   4  14   0   18.50    4.50
   6 -14   0   16.80    5.10
   6 -14   0   17.60    4.60
  -6 -14   0   14.00    4.00
  -6 -14   0   14.20    4.50
   6  14   0    6.30    3.50
  -6  14   0    8.40    3.80
   1 -15   0    0.60    2.20
  -1 -15   0   -0.70    1.90
  -1 -15   0    0.60    2.40
   1  15   0    2.00    2.40
  -1  15   0   -1.80    1.90
   1  15   0    1.30    2.70
   3 -15   0    8.90    3.80
   3 -15   0    8.10    3.60
  -3 -15   0    5.40    3.00
   3  15   0   10.90    4.10
   3  15   0   12.20    3.50
  -3  15   0    7.50    3.40
  -3  15   0    8.20    3.50
   5 -15   0   49.99    7.20
   5 -15   0   45.50    6.40
  -5 -15   0   43.30    6.50
  -5  15   0   42.20    6.60
   5  15   0   52.99    6.80
  -5  15   0   35.20    6.20
   0 -16   0    7.60    3.50
   0  16   0    4.00    2.90
   0  16   0    5.40    2.90
   0  16   0    5.80    3.50
  -2 -16   0    2.80    2.80
   2 -16   0    3.10    2.90
   2  16   0    0.30    2.60
   2  16   0    1.30    2.50
  -2  16   0    1.50    2.60
  -2  16   0    1.90    2.80
   4 -16   0    2.40    3.40
   4 -16   0   -1.50    2.40
  -4 -16   0    4.40    3.30
   4  16   0   -0.70    2.50
  -4  16   0    1.30    3.00
  -4  16   0    5.00    3.20
   1 -17   0    0.00    2.90
  -1 -17   0   -0.70    2.60
  -1  17   0    1.90    3.00
  -1  17   0   -1.20    2.30
   1  17   0    0.80    2.90
   1  17   0    0.50    2.40
   3 -17   0   48.40    7.60
   3 -17   0   46.20    7.30
  -3 -17   0   50.69    7.20
   3  17   0   51.29    7.40
  -3  17   0   37.20    6.60
   3  17   0   43.90    6.10
  -3  17   0   39.80    6.40
   0 -18   0    8.10    4.10
   0  18   0    1.10    2.50
  -2 -18   0   93.69    9.60
   2 -18   0   75.29    8.90
   2 -18   0  107.29   10.30
  -2  18   0   86.49    8.90
   2  18   0   89.09    8.60
  -2  18   0   82.69    8.70
   2  18   0   84.19    9.40
  10   0  -1   -0.40    2.50
 -10   0   1   -2.10    2.30
 -10   0   1   -1.30    2.60
   8   0  -1   -2.20    1.80
  -8   0   1    0.80    1.80
  -8   0   1   -3.30    1.80
   8   0  -1    1.80    1.90
  -8   0   1   -0.90    2.10
  -6   0   1    1.10    1.30
  -6   0   1   -0.70    1.60
   6   0  -1   -1.30    1.10
   6   0  -1    1.10    1.70
  -6   0   1   -0.80    1.70
   6   0  -1   -3.60    1.20
   6   0  -1    0.90    1.00
  -6   0   1   -3.00    1.40
  -4   0   1    3.00    1.30
  -4   0   1   -1.90    1.10
   4   0  -1   -4.90    1.30
  -4   0   1   -2.70    1.20
   4   0  -1   -0.70    0.90
   4   0  -1   -4.70    1.00
   4   0  -1    0.20    1.30
  -4   0   1   -1.00    1.40
   4   0  -1   -0.30    0.70
  -2   0   1    2.50    0.90
   2   0  -1    5.20    0.70
   2   0  -1    4.40    1.20
  -2   0   1    5.00    1.20
  -2   0   1    4.60    1.00
   2   0  -1    3.20    0.90
  -2   0   1    3.00    0.80
   2   0  -1    4.10    1.10
   2   0  -1    4.10    1.20
   2   0  -1    4.00    1.00
   2   0  -1    6.00    0.80
   2   0   1    0.90    0.80
  -2   0  -1   -0.40    0.70
   2   0   1    0.20    0.80
  -2   0  -1    0.30    0.60
   2   0   1    1.00    0.60
   2   0   1    0.70    0.70
  -2   0  -1   -0.30    0.70
  -2   0  -1   -1.00    0.80
  -2   0  -1    0.30    0.60
  -2   0  -1   -0.30    0.80
  -2   0  -1   -0.90    0.80
   2   0   1    0.60    0.60
   2   0   1    1.00    0.80
  -4   0  -1    0.30    1.00
   4   0   1    2.60    1.40
   4   0   1    0.10    0.80
   4   0   1    0.50    1.10
  -4   0  -1    0.80    0.70
  -4   0  -1   -1.60    1.10
   4   0   1    0.70    1.10
  -4   0  -1    0.50    0.80
   4   0   1    0.50    0.80
  -4   0  -1   -0.70    0.80
   4   0   1   -0.30    0.80
  -4   0  -1    0.10    1.20
   6   0   1   -1.80    1.60
  -6   0  -1   -0.70    1.00
  -6   0  -1    1.10    1.50
  -6   0  -1   -3.30    1.30
  -6   0  -1   -3.40    1.30
  -6   0  -1   -3.80    1.80
   6   0   1    1.00    1.20
   6   0   1   -1.80    1.40
   8   0   1   -2.10    1.90
  -8   0  -1   -2.00    1.80
  -8   0  -1    0.40    1.60
  -8   0  -1   -2.20    1.80
  10   0   1   -5.60    3.40
 -10   0  -1    0.10    2.70
 -10   0  -1    2.70    2.80
 -11  -1   1   10.00    4.40
 -11  -1   1    3.60    4.40
  11  -1  -1    4.90    3.70
 -11   1   1   10.00    4.60
  11   1  -1    7.20    3.90
   9  -1  -1   -0.70    2.10
  -9  -1   1   -1.80    1.80
  -9  -1   1   -1.60    2.10
  -9  -1   1   -1.90    1.80
   9   1  -1    0.50    1.90
  -9   1   1   -1.50    2.20
  -9   1   1    1.80    4.10
   7  -1  -1  174.08    9.00
  -7  -1   1  175.28    7.80
  -7  -1   1  173.48    9.90
   7  -1  -1  182.98   10.00
  -7  -1   1  184.18    9.60
  -7  -1   1  193.78   10.20
   7   1  -1  207.88   10.50
  -7   1   1  190.28    9.80
   7   1  -1  179.28    9.50
  -7   1   1  188.78   10.40
  -7   1   1  183.08    8.60
  -7   1   1  178.08    9.00
   5  -1  -1  457.95   16.70
  -5  -1   1  439.26   17.10
   5  -1  -1  465.45   15.60
   5  -1  -1  467.45   15.60
  -5  -1   1  476.35   17.60
   5  -1  -1  485.75   17.70
  -5  -1   1  461.95   17.70
   5  -1  -1  453.15   16.30
  -5  -1   1  455.35   15.70
  -5  -1   1  488.95   15.10
  -5   1   1  482.35   18.20
   5   1  -1  466.45   15.70
   5   1  -1  455.05   17.50
  -5   1   1  458.35   16.60
   5   1  -1  469.35   15.00
  -5   1   1  490.05   17.40
  -5   1   1  479.45   16.50
   5   1  -1  463.45   17.30
   5   1  -1  490.65   17.60
   5   1  -1  470.75   15.20
   5   1  -1  447.26   17.20
   3  -1  -1   17.20    1.80
   3  -1  -1   12.90    2.20
   3  -1  -1   14.20    2.00
   3  -1  -1   12.60    1.90
  -3  -1   1   13.30    2.20
  -3  -1   1   16.70    1.10
   3  -1  -1   14.50    1.50
  -3  -1   1   13.80    1.90
  -3  -1   1    9.50    1.80
   3  -1  -1   10.10    1.80
   3   1  -1   15.80    2.10
  -3   1   1    8.70    1.70
   3   1  -1   11.30    1.50
   3   1  -1   13.10    2.10
  -3   1   1   10.70    2.00
  -3   1   1   16.90    2.10
  -3   1   1   12.30    1.80
  -3   1   1   18.20    1.80
   3   1  -1   16.30    2.10
   3   1  -1   14.00    2.20
   1   1  -1   -0.10    0.10
  -3  -1  -1    5.90    1.30
   3  -1   1    5.70    1.60
   3  -1   1    5.70    1.10
   3  -1   1    1.90    1.10
  -3  -1  -1    2.80    1.40
  -3  -1  -1    5.00    1.00
  -3  -1  -1    8.20    1.70
   3  -1   1    4.70    1.30
  -3  -1  -1    5.00    1.40
  -3  -1  -1    4.00    0.80
  -3  -1  -1    3.80    1.30
   3  -1   1    7.00    1.40
   3  -1   1    6.80    1.20
   3  -1   1    5.70    1.20
   3   1   1    4.30    1.30
  -3   1  -1    4.10    1.20
  -3   1  -1    6.50    1.70
   3   1   1    6.00    1.40
   3   1   1    5.40    1.00
   3   1   1    4.80    1.30
  -3   1  -1    2.60    1.20
  -3   1  -1    7.20    1.40
   3   1   1    4.50    0.80
   3   1   1    4.30    1.40
  -3   1  -1    6.90    1.20
  -3   1  -1    7.30    1.70
   5  -1   1   49.00    3.30
   5  -1   1   48.00    3.20
   5  -1   1   49.90    4.30
   5  -1   1   48.00    3.90
  -5  -1  -1   50.69    4.20
   5  -1   1   50.49    3.40
  -5  -1  -1   52.69    4.30
  -5  -1  -1   47.50    2.90
  -5  -1  -1   47.10    3.70
   5  -1   1   51.99    3.60
   5  -1   1   51.99    4.30
  -5  -1  -1   51.19    3.00
  -5  -1  -1   49.70    3.90
   5   1   1   46.70    3.90
   5   1   1   44.40    2.90
   5   1   1   44.70    4.00
   5   1   1   51.29    3.00
  -5   1  -1   46.00    3.40
   5   1   1   49.99    3.90
  -5   1  -1   47.90    4.00
  -5   1  -1   47.00    4.70
  -5   1  -1   47.80    3.20
  -5   1  -1   46.80    3.50
  -5   1  -1   51.19    3.50
   5   1   1   43.80    4.00
   7  -1   1   24.60    4.30
  -7  -1  -1   28.40    4.00
  -7  -1  -1   32.10    4.30
  -7  -1  -1   30.20    4.30
   7  -1   1   25.90    3.30
  -7  -1  -1   26.70    2.70
  -7   1  -1   34.90    4.20
  -7   1  -1   23.10    3.10
  -7   1  -1   31.30    3.60
   7   1   1   37.10    4.80
  -7   1  -1   32.30    4.60
   9  -1   1   -0.20    2.30
  -9  -1  -1    0.60    2.60
  -9  -1  -1   -2.30    2.00
  -9   1  -1   -2.40    2.10
   9   1   1    1.70    2.40
  -9   1  -1    1.80    2.60
 -10  -2   1    8.70    3.60
  10  -2  -1    7.20    3.70
 -10  -2   1   11.00    4.00
 -10   2   1    6.90    3.60
 -10   2   1    3.60    3.90
  10   2  -1    3.40    3.20
  -8  -2   1   20.30    4.20
   8  -2  -1   19.80    3.40
  -8  -2   1   27.70    4.80
   8  -2  -1   15.70    3.50
  -8  -2   1   27.10    4.30
  -8   2   1   20.90    4.40
  -8   2   1   26.20    4.00
  -8   2   1   27.70    3.70
   8   2  -1   24.90    4.30
   8   2  -1   17.40    3.90
  -6  -2   1   30.40    2.50
   6  -2  -1   33.90    3.30
  -6  -2   1   30.50    3.80
   6  -2  -1   36.50    4.20
  -6  -2   1   31.30    3.80
   6  -2  -1   38.20    2.90
   6  -2  -1   36.70    3.50
  -6  -2   1   37.00    4.10
   6  -2  -1   32.70    3.60
  -6   2   1   36.10    4.20
  -6   2   1   31.00    3.30
  -6   2   1   30.60    3.30
   6   2  -1   39.70    4.00
   6   2  -1   36.00    4.00
   6   2  -1   33.50    2.30
   4  -2  -1    4.40    1.30
  -4  -2   1    5.80    1.70
  -4  -2   1    2.60    1.40
  -4  -2   1    1.40    1.40
  -4  -2   1    1.80    0.80
   4  -2  -1    5.80    1.70
   4  -2  -1    2.90    1.50
   4  -2  -1    2.90    1.30
  -4  -2   1    3.50    0.80
   4  -2  -1    3.10    1.30
   4  -2  -1    4.20    1.10
   4  -2  -1    4.40    1.10
   4   2  -1    4.20    1.00
   4   2  -1    5.40    1.60
  -4   2   1    1.80    1.10
  -4   2   1    2.00    1.20
   4   2  -1    1.40    1.10
   4   2  -1    4.60    1.60
   4   2  -1    2.70    0.70
   4   2  -1    1.90    1.30
  -4   2   1    2.60    1.30
  -4   2   1    3.10    1.60
   2  -2  -1  865.21   27.00
  -2  -2   1  826.02   27.00
   2  -2  -1  858.91   26.30
  -2  -2   1  862.81   26.80
   2  -2  -1  881.41   27.10
   2  -2  -1  836.32   26.20
   2  -2  -1  840.82   26.50
   2  -2  -1  862.61   26.80
  -2  -2   1  887.71   27.10
  -2  -2   1  830.42   26.80
  -2   2   1  862.91   26.30
  -2   2   1  889.81   26.90
   2   2  -1  816.82   26.70
  -2   2   1  872.41   26.30
   2   2  -1  869.91   25.90
   2   2  -1  855.41   26.80
  -2   2   1  792.82   26.80
   2   2  -1  846.82   25.90
   2   2  -1  853.91   27.20
  -2   2   1  846.32   26.50
   2   2  -1  846.32   27.00
  -2   2   1  825.42   27.00
   2  -2   1   31.60    2.50
  -2  -2  -1   34.40    2.30
  -2  -2  -1   29.10    2.40
   2  -2   1   32.00    2.30
  -2  -2  -1   29.20    2.40
   2  -2   1   31.50    2.20
   2  -2   1   29.40    2.20
   2  -2   1   29.20    2.50
   2  -2   1   30.50    1.50
  -2  -2  -1   31.30    2.40
  -2  -2  -1   30.60    2.50
  -2  -2  -1   33.90    2.00
   2   2   1   36.30    2.60
  -2   2  -1   33.10    1.60
  -2   2  -1   31.70    2.40
   2   2   1   31.90    2.50
  -2   2  -1   26.70    2.50
  -2   2  -1   32.30    2.50
   2   2   1   32.00    2.40
  -2   2  -1   31.90    2.10
   2   2   1   29.10    2.40
  -2   2  -1   27.20    2.10
   2   2   1   30.50    2.20
  -4  -2  -1  241.68    9.80
   4  -2   1  248.58    8.80
  -4  -2  -1  224.48   10.00
   4  -2   1  236.58    9.40
  -4  -2  -1  210.28    8.40
   4  -2   1  244.18   10.20
  -4  -2  -1  250.87   10.00
   4  -2   1  234.68    9.30
   4  -2   1  244.28   10.30
   4  -2   1  241.68    9.10
  -4  -2  -1  232.68    7.90
  -4  -2  -1  237.68    9.80
   4  -2   1  239.28    9.00
  -4   2  -1  224.58    9.40
   4   2   1  240.88    9.90
   4   2   1  230.18    7.90
  -4   2  -1  233.28    8.70
  -4   2  -1  233.08    9.00
   4   2   1  240.78    8.50
  -4   2  -1  246.48   10.30
   4   2   1  229.88    9.90
  -4   2  -1  235.58    9.30
   4   2   1  230.98    9.60
   6  -2   1  222.38    9.70
  -6  -2  -1  235.28    8.50
   6  -2   1  237.98    9.60
   6  -2   1  243.28    9.80
  -6  -2  -1  226.08    8.80
  -6  -2  -1  243.48   11.30
  -6  -2  -1  200.58   12.20
  -6  -2  -1  218.68   10.80
  -6  -2  -1  257.67   11.30
   6  -2   1  224.58   11.20
  -6   2  -1  224.88    9.60
   6   2   1  235.38    8.80
  -6   2  -1  220.68    9.80
  -6   2  -1  232.58   11.40
   6   2   1  238.48   11.30
  -6   2  -1  231.48   10.60
   8  -2   1    3.40    2.50
  -8  -2  -1    3.40    2.50
  -8  -2  -1   -0.70    1.90
  -8  -2  -1   -0.40    1.60
  -8   2  -1   -1.70    1.60
  -8   2  -1    0.00    1.60
   8   2   1   -2.50    1.70
  -8   2  -1   -1.80    2.00
 -10  -2  -1    6.50    3.80
  10  -2   1    8.40    4.70
 -10  -2  -1    7.90    3.70
 -10   2  -1   14.70    4.50
 -10   2  -1   11.70    3.90
   9  -3  -1   25.70    5.30
  -9  -3   1   27.20    5.20
  -9  -3   1   27.30    5.20
  -9   3   1   27.60    4.70
  -9   3   1   21.40    4.90
   9   3  -1   27.60    5.20
  -7  -3   1  105.59    7.40
   7  -3  -1  101.09    6.00
  -7  -3   1  102.59    7.60
  -7  -3   1  108.39    7.40
   7  -3  -1  120.79    8.00
   7   3  -1   93.89    7.90
  -7   3   1  107.69    6.70
  -7   3   1  108.09    7.80
   7   3  -1   96.69    7.00
  -7   3   1  102.49    6.60
   5  -3  -1   15.30    2.00
   5  -3  -1   14.70    2.60
   5  -3  -1   16.20    2.30
  -5  -3   1   15.20    2.50
   5  -3  -1   15.50    2.10
   5  -3  -1   15.20    2.00
  -5  -3   1    8.20    2.20
  -5  -3   1   17.50    2.70
  -5  -3   1   14.30    1.50
   5  -3  -1   18.80    3.10
  -5  -3   1   11.70    2.50
  -5  -3   1   12.30    1.40
  -5   3   1   11.20    2.30
   5   3  -1   14.10    1.80
  -5   3   1   11.10    2.00
   5   3  -1   15.10    1.70
   5   3  -1   16.10    2.60
   5   3  -1   13.10    2.50
  -5   3   1   15.80    2.30
  -5   3   1   15.20    3.10
   5   3  -1   17.10    2.70
   3  -3  -1  324.37   12.70
  -3  -3   1  346.77   12.50
  -3  -3   1  344.67   12.90
  -3  -3   1  355.36   12.90
   3  -3  -1  330.87   12.40
  -3  -3   1  358.56   13.10
   3  -3  -1  326.27   11.70
   3  -3  -1  356.96   12.20
  -3  -3   1  362.16   11.10
   3  -3  -1  357.86   11.70
  -3  -3   1  338.77   12.50
   3  -3  -1  352.76   12.10
   3  -3  -1  349.07   13.00
  -3   3   1  348.47   12.60
  -3   3   1  336.37   12.70
  -3   3   1  361.26   12.20
   3   3  -1  346.07   11.30
   3   3  -1  325.17   12.30
  -3   3   1  352.36   11.80
   3   3  -1  336.87   11.10
   3   3  -1  348.27   13.00
   3   3  -1  365.36   12.70
   3   3  -1  333.47   12.70
  -3   3   1  349.67   12.90
  -1  -3   1  106.49    4.40
  -1  -3   1  102.59    4.70
   1  -3  -1   99.69    4.50
  -1  -3   1  107.09    4.30
  -1  -3   1  107.89    4.20
   1  -3  -1  103.09    4.50
   1  -3  -1  103.89    4.20
  -1  -3   1  101.79    4.50
  -1  -3   1  100.29    3.90
  -1  -3   1  105.29    4.50
   1  -3  -1  104.79    4.00
   1  -3  -1   94.49    4.40
  -1  -3   1  101.19    4.10
   1  -3  -1  105.39    4.50
  -1  -3   1  105.19    4.10
   1   3  -1  101.89    4.00
  -1   3   1  100.29    4.40
  -1   3   1   94.39    4.40
   1   3  -1  103.99    4.50
  -1   3   1  101.39    4.50
  -1   3   1   97.49    4.00
  -1   3   1  108.59    4.50
   1   3  -1   96.39    4.10
   1   3  -1  100.99    4.40
   1  -3   1  110.89    4.30
   1  -3   1  138.29    5.30
  -1  -3  -1  115.59    5.10
   1  -3   1  136.69    5.40
  -1  -3  -1  128.89    5.40
  -1  -3  -1  131.89    5.00
   1  -3   1  129.99    5.20
  -1  -3  -1  132.49    4.40
   1  -3   1  120.69    5.10
   1   3   1  123.49    5.30
  -1   3  -1  123.19    5.20
   1   3   1  128.09    4.40
   1   3   1  126.59    4.40
   1   3   1  121.19    5.10
  -1   3  -1  128.69    5.30
  -1   3  -1  118.79    5.10
  -1   3  -1  122.89    5.20
  -1   3  -1  124.09    4.40
   1   3   1  127.89    5.00
  -1   3  -1  124.29    4.20
   1   3   1  131.39    5.40
  -3  -3  -1  194.88    7.70
   3  -3   1  191.88    7.70
  -3  -3  -1  210.48    8.40
  -3  -3  -1  184.58    8.10
   3  -3   1  194.48    8.30
   3  -3   1  195.08    7.40
   3  -3   1  185.18    7.80
   3  -3   1  189.28    7.60
  -3  -3  -1  163.18    7.90
   3  -3   1  182.08    8.00
   3  -3   1  187.88    6.60
   3   3   1  181.18    7.50
   3   3   1  189.68    8.10
  -3   3  -1  190.88    6.60
  -3   3  -1  186.68    7.90
  -3   3  -1  196.58    7.40
  -3   3  -1  187.58    8.20
   3   3   1  200.18    7.10
   3   3   1  186.58    8.10
  -3   3  -1  192.38    8.30
   5  -3   1    8.30    2.30
  -5  -3  -1   11.50    2.50
  -5  -3  -1   10.10    2.40
  -5  -3  -1   11.90    2.40
  -5  -3  -1    8.50    1.00
   5  -3   1    8.10    1.80
  -5  -3  -1    9.90    2.50
   5  -3   1   12.90    2.30
   5  -3   1   10.40    1.70
  -5  -3  -1   10.10    1.70
   5  -3   1    7.60    1.80
   5   3   1    9.50    1.00
  -5   3  -1   12.40    2.40
  -5   3  -1   12.70    1.80
   5   3   1   10.30    2.50
  -5   3  -1    9.90    2.40
   5   3   1   12.40    1.70
  -5   3  -1    6.80    1.80
   5   3   1    8.90    2.20
  -7  -3  -1    6.00    2.60
   7  -3   1    7.80    2.10
  -7  -3  -1   11.20    3.00
   7  -3   1   12.00    3.30
  -7  -3  -1   13.10    3.10
   7  -3   1    8.30    2.00
   7   3   1   11.00    3.20
  -7   3  -1   12.10    2.90
  -7   3  -1   12.80    3.50
  -7   3  -1   13.60    2.90
  -9  -3  -1  101.09    8.50
  -9  -3  -1  103.39    8.60
  -9  -3  -1   99.49    8.50
   9  -3   1  111.19    9.00
   9   3   1  109.19    8.80
  -9   3  -1   90.39    7.60
  -9   3  -1  100.59    8.90
 -10  -4   1   36.50    6.10
 -10  -4   1   36.10    6.10
 -10  -4   1   49.10    6.80
  10  -4  -1   32.50    6.80
 -10   4   1   40.00    6.60
  10   4  -1   39.80    6.60
  -8  -4   1  118.99    9.00
   8  -4  -1  132.49    9.40
  -8  -4   1  134.59    8.90
  -8   4   1  128.69    8.10
  -8   4   1  134.79    9.70
  -8   4   1  139.89    8.20
   8   4  -1  137.09    9.00
  -6  -4   1   24.80    3.70
   6  -4  -1   24.10    3.00
   6  -4  -1   18.10    2.70
  -6  -4   1   31.60    4.10
   6  -4  -1   32.30    2.90
  -6  -4   1   27.10    3.70
   6  -4  -1   22.90    3.80
  -6   4   1   25.00    3.40
  -6   4   1   30.60    3.30
   6   4  -1   23.00    3.60
  -6   4   1   23.40    3.80
   6   4  -1   28.10    3.90
  -4  -4   1   15.20    1.30
  -4  -4   1   17.00    2.60
   4  -4  -1   17.00    3.10
   4  -4  -1   14.00    2.60
  -4  -4   1   16.70    1.60
  -4  -4   1   16.50    2.90
  -4  -4   1   17.60    2.80
   4  -4  -1   18.00    2.30
   4  -4  -1   12.90    1.90
   4  -4  -1   14.40    2.60
  -4  -4   1   14.10    1.20
  -4  -4   1   11.40    2.20
   4  -4  -1   12.50    2.00
   4  -4  -1   16.40    1.80
   4   4  -1   18.40    1.70
  -4   4   1   17.20    1.80
   4   4  -1   14.30    2.60
  -4   4   1   17.40    2.60
   4   4  -1   18.00    1.40
   4   4  -1   16.50    2.40
   4   4  -1   15.50    2.60
   4   4  -1   16.20    2.90
  -4   4   1   16.40    2.20
  -4   4   1   14.10    1.90
  -4   4   1   15.30    2.70
   2  -4  -1 2663.83   80.39
  -2  -4   1 2330.67   78.79
  -2  -4   1 2559.54   80.09
  -2  -4   1 2704.63   79.09
   2  -4  -1 2616.04   79.69
   2  -4  -1 2701.83   80.29
  -2   4   1 2702.03   78.49
  -2   4   1 2641.74   79.09
   2   4  -1 2714.13   80.29
   2   4  -1 2674.03   79.69
  -2   4   1 2625.64   80.29
   0  -4   1  133.79    5.40
   0  -4   1  128.59    5.40
   0  -4   1  135.89    4.90
   0  -4  -1  128.99    5.50
   0  -4  -1  132.09    5.40
   0  -4   1  126.69    5.10
   0  -4  -1  128.99    4.60
   0  -4   1  123.09    5.50
   0  -4   1  127.59    5.40
   0  -4  -1  132.49    5.20
   0  -4   1  137.29    4.90
   0  -4  -1  125.29    5.60
   0  -4  -1  126.39    4.70
   0  -4   1  131.89    5.60
   0   4   1  137.29    5.70
   0   4  -1  134.59    5.50
   0   4   1  130.09    4.70
   0   4  -1  135.69    5.60
   0   4   1  133.29    5.30
   0   4   1  130.29    4.60
   0   4  -1  133.79    4.90
   0   4   1  124.19    5.40
   0   4  -1  125.79    5.20
   0   4   1  125.29    5.30
   0   4  -1  112.89    5.20
   0   4  -1  136.59    5.20
   2  -4   1  717.83   24.00
  -2  -4  -1  781.62   23.50
   2  -4   1  770.22   25.20
   2  -4   1  756.22   25.20
  -2  -4  -1  792.62   25.60
  -2  -4  -1  767.92   25.30
   2  -4   1  775.22   25.20
  -2  -4  -1  746.13   24.30
  -2  -4  -1  799.52   25.20
  -2  -4  -1  788.22   25.50
   2  -4   1  779.92   23.50
  -2  -4  -1  783.02   24.60
  -2   4  -1  771.72   25.30
   2   4   1  800.62   24.70
  -2   4  -1  822.22   25.30
   2   4   1  732.23   25.00
   2   4   1  781.32   24.80
  -2   4  -1  757.22   25.40
   2   4   1  772.42   25.50
   2   4   1  776.22   25.40
   2   4   1  772.82   23.50
  -2   4  -1  787.02   24.00
  -2   4  -1  775.42   23.50
  -4  -4  -1    7.10    1.80
  -4  -4  -1    4.20    1.70
   4  -4   1    5.30    1.80
  -4  -4  -1    5.00    1.20
   4  -4   1    4.80    1.50
  -4  -4  -1    2.70    1.50
   4  -4   1    3.20    1.90
  -4  -4  -1    4.80    1.80
   4  -4   1    4.60    1.60
   4  -4   1    7.20    1.70
   4  -4   1    4.50    1.30
  -4   4  -1    6.40    1.50
  -4   4  -1    4.20    0.90
  -4   4  -1    8.20    2.20
  -4   4  -1    5.40    1.70
   4   4   1    1.50    1.30
   4   4   1    6.50    1.40
   4   4   1    5.70    2.00
   4   4   1    2.30    1.30
  -6  -4  -1    4.30    2.00
   6  -4   1    3.30    1.80
  -6  -4  -1    2.90    2.00
   6  -4   1    3.20    1.30
   6  -4   1    3.80    2.20
   6  -4   1    4.40    2.70
   6  -4   1    2.80    1.60
  -6  -4  -1    0.20    1.70
  -6   4  -1    1.90    1.70
  -6   4  -1    2.30    2.00
   6   4   1    5.10    2.30
   6   4   1    2.50    1.30
  -6   4  -1    5.20    1.80
  -6   4  -1    1.50    1.10
  -8  -4  -1  161.28   10.00
   8  -4   1  161.58   10.60
  -8  -4  -1  174.38   10.20
  -8  -4  -1  151.38   10.30
  -8   4  -1  155.88   10.40
  -8   4  -1  162.98    9.20
   8   4   1  157.58   10.30
  -8   4  -1  146.49    8.80
 -10  -4  -1   61.19    7.50
  10  -4   1   59.89    7.70
 -10  -4  -1   47.80    6.90
 -10   4  -1   54.09    7.30
  10   4   1   52.29    7.10
   9  -5  -1  297.47   15.80
  -9  -5   1  286.47   15.60
  -9  -5   1  293.97   15.60
  -9  -5   1  270.87   14.90
  -9   5   1  274.77   13.90
  -9   5   1  290.37   16.00
   9   5  -1  303.67   15.50
   7  -5  -1   48.40    4.50
   7  -5  -1   59.89    6.10
  -7  -5   1   62.49    5.80
  -7  -5   1   56.29    6.10
  -7  -5   1   69.49    6.40
   7   5  -1   56.19    5.60
  -7   5   1   66.89    5.00
  -7   5   1   57.99    5.40
  -7   5   1   62.99    6.20
   5  -5  -1   93.99    6.30
   5  -5  -1   91.09    4.50
   5  -5  -1   86.19    5.30
  -5  -5   1   87.39    4.10
   5  -5  -1   83.49    5.70
  -5  -5   1   80.59    3.20
  -5  -5   1   92.79    6.30
   5  -5  -1   83.09    4.70
  -5  -5   1   79.99    5.50
  -5  -5   1   83.59    6.00
  -5  -5   1   85.59    3.20
   5   5  -1   87.79    5.90
   5   5  -1   80.29    5.40
  -5   5   1   93.69    6.40
  -5   5   1   82.19    4.70
   5   5  -1   86.69    4.10
  -5   5   1   87.69    4.40
   5   5  -1   85.29    6.10
  -5   5   1   80.49    5.70
  -3  -5   1  654.23   20.60
  -3  -5   1  642.14   22.50
   3  -5  -1  622.54   22.30
  -3  -5   1  659.03   21.20
   3  -5  -1  679.83   22.60
   3  -5  -1  650.83   21.00
  -3  -5   1  657.13   22.80
   3  -5  -1  666.83   22.90
  -3  -5   1  666.43   23.00
   3  -5  -1  652.63   20.60
  -3  -5   1  667.23   22.60
   3  -5  -1  675.73   22.30
  -3  -5   1  650.43   20.50
  -3   5   1  677.23   21.50
  -3   5   1  657.03   22.60
   3   5  -1  663.63   21.30
  -3   5   1  656.73   22.20
   3   5  -1  642.44   21.80
  -3   5   1  664.33   21.00
   3   5  -1  671.13   22.60
   3   5  -1  661.03   23.00
   3   5  -1  651.23   22.50
  -3   5   1  627.84   22.40
   1  -5  -1  645.34   20.90
  -1  -5   1  642.04   20.50
  -1  -5   1  622.04   20.20
   1  -5  -1  634.84   20.30
  -1  -5   1  636.34   21.00
   1  -5  -1  644.04   21.20
  -1  -5   1  590.84   20.70
   1  -5  -1  662.53   20.40
   1  -5  -1  629.14   21.70
  -1  -5   1  632.14   20.50
  -1  -5   1  557.44   20.20
  -1  -5   1  631.54   20.90
   1  -5  -1  630.54   20.90
  -1  -5   1  621.74   20.20
  -1  -5   1  610.44   20.20
  -1   5   1  621.54   20.80
  -1   5   1  619.74   20.90
   1   5  -1  643.84   20.20
  -1   5   1  634.54   21.30
  -1   5   1  633.74   20.20
   1   5  -1  632.94   21.00
   1   5  -1  637.24   20.60
   1   5  -1  639.44   20.30
  -1   5   1  642.34   20.30
  -1  -5  -1  315.57   11.60
  -1  -5  -1  357.86   12.10
   1  -5   1  342.77   12.60
  -1  -5  -1  353.66   11.40
  -1  -5  -1  338.37   12.30
   1  -5   1  351.26   12.30
   1  -5   1  358.66   13.60
  -1  -5  -1  356.06   12.80
   1  -5   1  348.97   11.30
  -1  -5  -1  351.46   12.80
   1  -5   1  340.37   12.60
  -1  -5  -1  354.46   11.40
  -1  -5  -1  361.16   12.80
   1  -5   1  338.37   12.10
   1   5   1  349.77   11.80
  -1   5  -1  360.26   11.30
  -1   5  -1  366.06   12.40
  -1   5  -1  350.16   12.70
  -1   5  -1  358.56   12.80
   1   5   1  345.67   13.60
   1   5   1  344.77   12.00
  -1   5  -1  359.46   11.70
   1   5   1  352.06   12.50
   3  -5   1 2989.40   89.19
  -3  -5  -1 2931.41   87.99
   3  -5   1 2965.80   89.59
  -3  -5  -1 2886.81   89.59
   3  -5   1 2834.82   88.69
  -3  -5  -1 2758.02   90.69
   3  -5   1 2700.53   87.29
   3  -5   1 3012.80   88.99
   3  -5   1 2890.51   89.09
  -3  -5  -1 2881.11   87.89
  -3  -5  -1 2797.12   89.09
   3   5   1 2900.51   87.99
  -3   5  -1 2939.41   89.29
   3   5   1 2924.11   88.99
   3   5   1 2904.91   87.89
   3   5   1 2801.72   89.19
  -3   5  -1 2904.91   86.59
  -3   5  -1 2915.51   87.39
  -3   5  -1 2981.90   88.99
  -3   5  -1 3029.80   89.29
  -5  -5  -1   18.00    3.40
   5  -5   1   19.60    2.40
   5  -5   1   19.40    1.80
   5  -5   1   15.20    3.20
  -5  -5  -1   19.90    2.20
   5  -5   1   21.10    2.80
   5  -5   1   20.90    2.90
  -5  -5  -1   21.40    3.40
  -5  -5  -1   20.70    2.90
   5   5   1   20.70    3.30
  -5   5  -1   17.80    2.40
   5   5   1   20.70    2.20
  -5   5  -1   24.30    3.50
  -5   5  -1   21.90    3.20
   5   5   1   17.60    2.90
  -7  -5  -1   88.19    7.40
  -7  -5  -1   79.69    7.00
   7  -5   1   88.39    6.10
  -7  -5  -1   96.79    6.90
   7  -5   1  112.49    8.10
  -7   5  -1   88.99    6.60
  -7   5  -1  102.89    7.90
   7   5   1   95.49    7.40
  -7   5  -1   97.89    6.30
  -9  -5  -1  872.31   32.70
  -9  -5  -1  880.51   33.20
   9  -5   1  881.91   33.70
  -9  -5  -1  851.91   33.50
  -9   5  -1  752.72   35.50
   9   5   1  851.31   33.20
  -9   5  -1  819.32   33.60
 -10  -6   1    6.90    6.00
 -10  -6   1   18.60    5.10
  10  -6  -1    9.70    4.30
 -10  -6   1    6.80    3.90
  10   6  -1   15.90    4.90
  -8  -6   1    2.70    3.10
   8  -6  -1   10.80    3.70
  -8  -6   1   10.30    3.50
  -8  -6   1   12.30    3.70
  -8   6   1    7.10    3.20
   8   6  -1    5.10    3.00
  -8   6   1    6.00    3.30
  -6  -6   1  287.77   12.80
   6  -6  -1  295.67   12.50
  -6  -6   1  307.07   14.30
  -6  -6   1  264.07   13.30
   6  -6  -1  280.47   10.80
  -6   6   1  283.37   11.40
  -6   6   1  293.87   13.40
   6   6  -1  307.67   13.60
  -6   6   1  299.47   13.90
   4  -6  -1  173.58    9.30
  -4  -6   1  165.18    8.20
   4  -6  -1  220.78    9.90
   4  -6  -1  186.38    8.80
  -4  -6   1  194.68    6.70
   4  -6  -1  188.78    7.30
   4  -6  -1  175.08    8.50
  -4  -6   1  203.68    9.60
  -4  -6   1  183.78    7.60
  -4  -6   1  190.48    9.70
   4  -6  -1  188.08    7.20
  -4  -6   1  186.78    9.30
  -4  -6   1  202.28    6.70
   4  -6  -1  192.38    9.20
  -4   6   1  195.58    8.80
   4   6  -1  203.58    7.80
   4   6  -1  168.78    8.90
  -4   6   1  189.48    9.30
   4   6  -1  202.08    9.70
  -4   6   1  185.88    9.20
  -4   6   1  200.68    7.20
  -4   6   1  191.78    7.30
   4   6  -1  186.68    8.40
   4   6  -1  191.38    9.20
  -2  -6   1   -0.40    1.10
  -2  -6   1    0.60    1.00
  -2  -6   1    1.10    1.10
  -2  -6   1    1.70    1.30
   2  -6  -1    1.90    1.10
   2  -6  -1    1.60    1.30
  -2  -6   1    2.10    1.00
  -2  -6   1    2.30    0.90
  -2  -6   1    2.20    1.10
  -2  -6   1    0.70    1.00
   2  -6  -1    3.50    1.60
   2  -6  -1    2.40    1.30
   2  -6  -1    1.50    0.90
   2   6  -1    1.10    1.10
   2   6  -1    0.70    0.90
  -2   6   1    0.90    1.10
  -2   6   1   -0.80    1.00
  -2   6   1    2.00    0.90
   2   6  -1   -0.70    1.00
  -2   6   1    1.70    1.30
   2   6  -1    3.30    1.40
   0  -6  -1   66.09    3.90
   0  -6  -1   69.09    4.10
   0  -6   1   64.19    3.30
   0  -6   1   71.19    3.40
   0  -6   1   66.29    3.60
   0  -6  -1   66.59    3.90
   0  -6  -1   59.69    4.60
   0  -6   1   66.39    4.00
   0  -6   1   74.79    3.90
   0  -6   1   69.69    3.80
   0  -6  -1   74.49    3.20
   0  -6   1   66.29    3.90
   0   6   1   72.39    4.00
   0   6  -1   69.09    3.40
   0   6   1   72.79    4.00
   0   6  -1   75.49    3.70
   0   6   1   68.09    4.20
   0   6  -1   73.59    4.10
   0   6  -1   68.49    3.80
   0   6  -1   75.09    4.40
   0   6  -1   61.29    4.00
   0   6   1   65.69    3.20
   0   6   1   69.09    4.40
  -2  -6  -1 2545.45   77.49
   2  -6   1 2645.64   79.59
  -2  -6  -1 2541.45   77.49
   2  -6   1 2519.55   76.99
  -2  -6  -1 2630.34   79.59
  -2  -6  -1 2578.24   78.49
   2  -6   1 2559.44   78.89
  -2  -6  -1 2540.65   79.39
   2  -6   1 2592.04   79.09
   2  -6   1 2514.45   79.09
  -2  -6  -1 2572.84   77.39
  -2  -6  -1 2528.85   78.69
   2  -6   1 2563.64   77.19
   2   6   1 2546.85   77.39
  -2   6  -1 2522.35   78.89
  -2   6  -1 2634.64   79.39
  -2   6  -1 2635.34   79.19
  -2   6  -1 2594.24   76.99
   2   6   1 2459.05   79.19
   2   6   1 2508.65   78.49
  -2   6  -1 2498.95   77.09
   2   6   1 2630.74   78.59
   2   6   1 2650.83   79.49
   4  -6   1   72.99    5.50
   4  -6   1   69.49    5.10
   4  -6   1   55.59    5.40
   4  -6   1   64.59    3.70
   4  -6   1   68.49    5.00
  -4  -6  -1   62.49    4.30
   4  -6   1   67.19    4.80
  -4  -6  -1   64.99    4.00
  -4  -6  -1   66.59    5.40
   4  -6   1   69.89    2.90
  -4  -6  -1   72.19    5.40
  -4   6  -1   64.59    6.00
   4   6   1   73.19    5.30
   4   6   1   58.19    4.80
   4   6   1   70.39    4.30
  -4   6  -1   70.49    5.20
   4   6   1   66.99    4.10
  -4   6  -1   68.89    4.80
  -4   6  -1   65.09    3.80
  -4   6  -1   68.49    2.90
  -6  -6  -1  135.19    8.60
   6  -6   1  107.69    7.80
   6  -6   1  131.49    7.50
  -6  -6  -1  138.39    7.70
  -6  -6  -1  126.59    8.40
  -6   6  -1  134.59    8.00
  -6   6  -1  121.49    6.60
  -6   6  -1  126.29    8.40
  -8  -6  -1  419.76   18.60
   8  -6   1  440.46   20.10
  -8  -6  -1  442.86   19.90
  -8  -6  -1  429.36   19.90
  -8   6  -1  415.06   20.00
   8   6   1  446.46   19.90
  -8   6  -1  437.16   18.70
 -10  -6  -1    6.30    7.00
  10  -6   1    6.10    3.90
 -10  -6  -1    0.20    3.40
 -10   6  -1    0.70    4.40
  10   6   1    5.50    4.00
  -9  -7   1   50.59    6.80
  -9  -7   1   49.50    6.10
  -9  -7   1   49.20    6.70
   9  -7  -1   39.70    6.40
  -9   7   1   39.60    6.70
  -9   7   1   46.10    6.20
   9   7  -1   53.29    6.90
   7  -7  -1   22.00    3.60
  -7  -7   1   23.90    4.60
  -7  -7   1   25.10    4.10
   7  -7  -1   20.70    4.30
  -7  -7   1   14.60    3.60
   7   7  -1   21.00    4.30
  -7   7   1   24.90    4.40
  -7   7   1   24.30    4.80
   5  -7  -1   15.70    3.00
   5  -7  -1   20.30    3.90
  -5  -7   1   13.00    2.90
  -5  -7   1   18.00    3.00
   5  -7  -1   19.10    2.10
  -5  -7   1   22.10    3.70
   5   7  -1   21.80    2.40
  -5   7   1   10.40    2.80
  -5   7   1   20.10    3.20
  -5   7   1   18.70    2.50
   5   7  -1   15.80    3.20
  -5   7   1   19.00    3.60
   5   7  -1   18.30    2.90
   3  -7  -1  114.69    6.30
  -3  -7   1  124.89    6.60
   3  -7  -1  121.69    6.70
  -3  -7   1  119.99    5.70
   3  -7  -1  119.29    5.20
  -3  -7   1  123.29    6.50
  -3  -7   1  117.79    5.00
  -3  -7   1  115.79    6.80
  -3  -7   1  111.79    5.00
   3  -7  -1  119.89    6.90
  -3  -7   1  106.99    5.60
  -3  -7   1  112.49    5.60
  -3  -7   1  117.79    7.90
   3   7  -1  115.89    6.30
  -3   7   1  114.19    6.40
   3   7  -1  113.19    5.70
   3   7  -1  112.29    6.50
  -3   7   1  107.49    5.00
   3   7  -1  117.79    5.70
  -3   7   1  118.99    6.50
  -1  -7   1   26.80    2.40
   1  -7  -1   23.00    3.10
   1  -7  -1   25.60    3.00
   1  -7  -1   27.20    1.40
   1  -7  -1   28.70    2.50
  -1  -7   1   21.70    2.10
   1  -7  -1   27.80    1.40
  -1  -7   1   25.60    2.20
  -1  -7   1   27.00    2.80
   1  -7  -1   23.80    2.20
  -1  -7   1   31.70    2.50
   1  -7  -1   24.30    2.70
  -1  -7   1   24.80    2.20
  -1  -7   1   26.30    2.70
  -1  -7   1   24.90    2.60
   1   7  -1   28.90    2.80
   1   7  -1   30.10    2.60
   1   7  -1   24.20    2.20
  -1   7   1   24.20    2.80
  -1   7   1   28.30    3.10
  -1   7   1   27.20    2.40
   1   7  -1   21.20    2.70
  -1   7   1   19.30    2.10
  -1   7   1   23.90    2.80
   1  -7   1    5.30    1.30
  -1  -7  -1    1.30    1.30
  -1  -7  -1    4.70    1.50
  -1  -7  -1    4.80    1.20
   1  -7   1    3.80    1.20
   1  -7   1    7.50    1.10
  -1  -7  -1    4.50    1.60
  -1  -7  -1    7.50    1.20
   1  -7   1    6.70    1.90
   1  -7   1    6.40    1.60
  -1  -7  -1    4.80    1.30
  -1  -7  -1    5.60    1.30
  -1  -7  -1    6.50    1.50
   1  -7   1    3.90    1.50
   1   7   1    5.50    1.20
  -1   7  -1    7.20    1.90
  -1   7  -1    5.00    1.50
  -1   7  -1    4.50    1.60
  -1   7  -1    4.00    1.20
   1   7   1    3.10    1.50
   1   7   1    5.50    1.90
   1   7   1    5.50    1.70
   1   7   1    4.40    1.50
  -1   7  -1    4.10    1.40
  -3  -7  -1  613.94   24.50
   3  -7   1  608.74   22.80
  -3  -7  -1  647.94   21.30
   3  -7   1  646.24   22.80
  -3  -7  -1  663.33   21.50
   3  -7   1  685.93   23.20
  -3  -7  -1  641.44   23.30
   3  -7   1  642.54   22.80
  -3  -7  -1  702.73   23.10
  -3  -7  -1  693.63   21.10
  -3  -7  -1  629.14   21.90
   3  -7   1  655.63   20.30
  -3  -7  -1  632.64   21.30
   3  -7   1  651.63   23.50
  -3   7  -1  617.84   24.40
   3   7   1  635.84   21.30
   3   7   1  659.73   22.10
   3   7   1  618.14   22.50
  -3   7  -1  629.74   20.30
   3   7   1  667.53   23.30
  -3   7  -1  673.43   23.10
  -3   7  -1  649.74   22.90
   3   7   1  660.63   20.50
  -3   7  -1  605.44   20.40
  -5  -7  -1  198.48    9.10
   5  -7   1  208.98   10.80
   5  -7   1  185.98    9.60
  -5  -7  -1  217.98   10.70
  -5  -7  -1  211.98   10.70
  -5  -7  -1  182.68    8.30
  -5   7  -1  194.38   10.00
   5   7   1  203.88   10.40
  -5   7  -1  195.38    8.10
   5   7   1  193.38    8.40
  -5   7  -1  188.78   10.20
  -7  -7  -1   43.20    5.60
   7  -7   1   44.90    5.80
  -7  -7  -1   44.80    4.90
  -7  -7  -1   47.90    6.60
   7  -7   1   47.00    5.00
   7   7   1   42.80    5.50
  -7   7  -1   49.00    6.00
  -7   7  -1   48.60    5.60
  -9  -7  -1  129.79   10.50
  -9  -7  -1  146.89   10.80
  -9   7  -1  153.48   11.50
  -9   7  -1  146.39   10.10
   9   7   1  135.69   10.50
 -10  -8   1    3.20    3.50
  10  -8  -1    0.00    3.10
 -10  -8   1    1.60    3.40
 -10   8   1    0.00    3.20
  10   8  -1   -1.90    2.60
  -8  -8   1  123.29    9.60
  -8  -8   1  107.79    9.00
   8  -8  -1  117.59    9.30
  -8  -8   1  103.59    7.90
  -8   8   1  109.19    8.50
  -8   8   1   88.19    8.50
   8   8  -1  108.99    8.90
  -6  -8   1   11.40    3.40
  -6  -8   1   11.80    2.90
  -6  -8   1   13.20    3.30
   6  -8  -1   15.40    3.80
   6  -8  -1   14.10    3.10
   6   8  -1   11.90    3.30
  -6   8   1   13.10    3.40
  -6   8   1   10.90    3.40
   4  -8  -1   10.40    1.70
   4  -8  -1   10.90    2.60
  -4  -8   1    8.40    2.40
  -4  -8   1   10.70    2.00
  -4  -8   1   11.10    1.50
  -4  -8   1   11.30    2.20
   4  -8  -1   10.70    1.10
  -4  -8   1   12.20    2.20
  -4  -8   1   10.20    1.40
   4  -8  -1    8.30    2.60
  -4  -8   1   11.30    2.80
   4   8  -1   10.00    2.80
   4   8  -1   11.00    2.10
   4   8  -1   16.20    2.40
  -4   8   1   11.20    2.70
  -4   8   1   19.50    3.30
  -4   8   1   14.40    3.10
  -2  -8   1  461.35   16.30
   2  -8  -1  441.06   16.00
  -2  -8   1  385.86   15.90
   2  -8  -1  462.35   17.00
  -2  -8   1  425.16   15.30
  -2  -8   1  434.36   16.90
  -2  -8   1  461.25   17.10
  -2  -8   1  447.76   17.30
   2  -8  -1  439.86   15.50
   2  -8  -1  421.66   16.70
  -2  -8   1  435.46   15.50
   2  -8  -1  465.35   17.40
  -2  -8   1  467.65   15.60
   2   8  -1  467.95   17.20
  -2   8   1  442.96   16.10
  -2   8   1  442.26   15.40
   2   8  -1  473.55   15.60
   2   8  -1  439.96   16.30
  -2   8   1  452.55   18.00
   0  -8   1   44.50    3.50
   0  -8   1   45.60    3.90
   0  -8  -1   39.70    3.60
   0  -8   1   42.00    2.70
   0  -8   1   43.90    3.40
   0  -8  -1   43.10    3.50
   0  -8   1   39.70    3.60
   0  -8  -1   36.10    3.20
   0  -8  -1   50.59    2.70
   0  -8  -1   40.50    2.70
   0  -8   1   38.30    2.90
   0  -8  -1   42.60    2.60
   0  -8   1   41.40    2.70
   0  -8   1   47.40    3.40
   0   8  -1   41.00    3.60
   0   8   1   42.50    3.70
   0   8  -1   46.80    3.60
   0   8   1   36.60    3.70
   0   8  -1   40.60    3.20
   0   8   1   44.60    3.50
   0   8  -1   44.40    3.10
   0   8  -1   48.30    4.00
   0   8   1   41.70    3.40
   0   8   1   43.30    2.80
   2  -8   1  298.47   12.30
  -2  -8  -1  278.77   11.20
  -2  -8  -1  269.87   10.90
  -2  -8  -1  265.57   11.80
   2  -8   1  287.27   10.10
   2  -8   1  280.87   11.80
   2  -8   1  278.27    9.20
   2  -8   1  267.37   11.60
   2  -8   1  294.97   10.10
  -2  -8  -1  275.47   12.00
  -2  -8  -1  287.57   11.20
  -2  -8  -1  273.37   10.20
  -2  -8  -1  269.57    9.90
   2  -8   1  282.07   11.30
  -2  -8  -1  284.17   10.00
   2   8   1  247.48   11.70
  -2   8  -1  278.47   11.40
   2   8   1  283.67   10.30
  -2   8  -1  273.57    9.20
   2   8   1  279.17   11.00
  -2   8  -1  264.67   12.80
   2   8   1  290.57   11.40
   2   8   1  270.47   11.80
  -2   8  -1  270.37    9.90
  -4  -8  -1  440.36   16.10
   4  -8   1  399.36   14.80
   4  -8   1  458.35   18.30
   4  -8   1  460.15   17.60
  -4  -8  -1  407.86   17.20
  -4  -8  -1  443.46   13.90
   4  -8   1  445.36   14.00
  -4  -8  -1  462.15   18.30
  -4  -8  -1  445.06   15.80
  -4  -8  -1  414.36   15.70
   4   8   1  456.45   17.90
  -4   8  -1  441.76   17.60
  -4   8  -1  436.26   17.30
  -4   8  -1  425.26   14.70
   4   8   1  472.05   16.30
  -4   8  -1  453.65   17.70
   6  -8   1   28.80    4.10
   6  -8   1   34.30    5.10
  -6  -8  -1   33.00    3.90
  -6  -8  -1   27.80    4.70
  -6  -8  -1   33.90    4.80
  -6   8  -1   36.40    4.90
   6   8   1   35.60    4.90
  -6   8  -1   25.20    4.40
  -8  -8  -1   97.39    8.70
  -8  -8  -1   90.79    8.30
   8  -8   1   92.29    8.60
  -8   8  -1   79.39    7.50
  -8   8  -1   89.09    8.40
   8   8   1   80.19    8.00
  -9  -9   1   10.70    4.10
  -9  -9   1    6.70    3.60
   9  -9  -1    8.30    4.40
  -9   9   1    6.00    3.60
  -9   9   1    2.60    3.10
   9   9  -1    8.80    4.40
  -7  -9   1  103.09    8.60
   7  -9  -1  121.19    8.10
   7  -9  -1  100.49    8.80
  -7  -9   1  121.19    9.30
  -7  -9   1  122.49    8.00
  -7   9   1  128.19    8.90
   7   9  -1  119.79    8.90
  -7   9   1  117.19    9.00
  -5  -9   1    5.90    2.60
  -5  -9   1    4.60    2.40
   5  -9  -1    4.70    2.70
   5  -9  -1    6.40    2.40
  -5  -9   1    7.10    2.60
   5   9  -1    5.00    2.50
  -5   9   1    2.30    2.20
  -5   9   1    4.10    2.10
  -5   9   1    5.40    2.50
   5   9  -1    5.00    2.30
   3  -9  -1  149.49    7.80
   3  -9  -1  160.98    6.80
  -3  -9   1  180.68    9.20
  -3  -9   1  162.88    7.30
  -3  -9   1  155.48    6.80
  -3  -9   1  164.78    9.20
   3  -9  -1  157.28    9.00
  -3  -9   1  169.78    8.50
  -3  -9   1  168.28    7.80
  -3  -9   1  163.48    7.40
  -3  -9   1  159.08    7.00
  -3   9   1  165.78    8.80
  -3   9   1  146.09    8.30
   3   9  -1  160.88    6.80
  -3   9   1  153.78    8.00
   3   9  -1  164.98    8.80
   3   9  -1  150.28    7.70
   3   9  -1  148.19    7.80
  -1  -9   1   24.80    3.10
  -1  -9   1   25.60    2.60
   1  -9  -1   23.90    3.00
  -1  -9   1   23.20    2.90
  -1  -9   1   21.30    2.30
  -1  -9   1   25.60    2.50
  -1  -9   1   23.20    2.70
  -1  -9   1   26.90    2.50
  -1  -9   1   27.50    3.10
   1  -9  -1   21.20    2.30
   1  -9  -1   22.40    1.50
   1  -9  -1   21.20    3.20
   1  -9  -1   23.30    1.60
   1  -9  -1   25.90    2.80
  -1   9   1   24.90    3.40
   1   9  -1   25.40    2.80
  -1   9   1   26.00    3.20
   1   9  -1   25.20    3.10
   1   9  -1   26.80    2.50
  -1   9   1   22.80    2.60
   1   9  -1   29.10    3.50
  -1   9   1   31.50    3.50
  -1   9   1   26.30    2.60
  -1  -9  -1   38.30    3.20
   1  -9   1   44.50    3.90
   1  -9   1   37.30    3.20
  -1  -9  -1   32.90    3.50
   1  -9   1   41.10    4.10
  -1  -9  -1   37.40    2.60
   1  -9   1   41.50    3.20
   1  -9   1   39.40    2.30
  -1  -9  -1   34.10    3.50
  -1  -9  -1   28.20    3.40
   1  -9   1   38.90    3.00
  -1  -9  -1   36.20    2.90
  -1  -9  -1   34.10    2.80
   1  -9   1   39.80    2.30
  -1  -9  -1   37.10    2.60
  -1   9  -1   36.80    3.00
  -1   9  -1   31.50    3.70
  -1   9  -1   41.70    3.40
  -1   9  -1   43.70    4.10
   1   9   1   30.50    3.60
   1   9   1   28.70    3.30
   1   9   1   33.90    3.10
   3  -9   1  222.58   11.00
  -3  -9  -1  217.18    8.60
   3  -9   1  221.88   10.60
  -3  -9  -1  217.28    9.70
   3  -9   1  211.68    7.90
  -3  -9  -1  212.08    8.20
  -3  -9  -1  202.98    8.50
   3  -9   1  232.98   11.40
  -3  -9  -1  204.78   10.60
   3  -9   1  223.18    8.00
  -3  -9  -1  209.68    9.90
   3  -9   1  214.08    7.30
   3   9   1  199.18   10.50
   3   9   1  218.08    8.30
  -3   9  -1  222.08   10.60
  -3   9  -1  221.98   10.70
   3   9   1  204.58    9.60
  -3   9  -1  208.78   10.20
   3   9   1  218.28    9.80
   5  -9   1    1.70    2.30
   5  -9   1    7.10    2.40
  -5  -9  -1    6.00    1.90
  -5  -9  -1    6.80    2.70
  -5  -9  -1    4.50    2.40
   5   9   1    8.00    2.80
  -5   9  -1    4.10    2.20
   5   9   1    5.40    1.90
  -5   9  -1    4.70    2.40
  -5   9  -1    3.60    2.40
   7  -9   1   64.19    7.00
  -7  -9  -1   48.50    6.30
  -7  -9  -1   60.39    6.50
   7  -9   1   55.49    5.80
   7   9   1   43.70    5.90
  -7   9  -1   56.59    6.40
  -7   9  -1   52.79    6.00
  -9  -9  -1    7.10    3.60
  -9  -9  -1    1.20    2.80
   9  -9   1    6.00    3.70
  -9   9  -1   -0.70    4.70
  -9   9  -1    2.50    3.20
   9   9   1    1.60    3.00
  -8 -10   1    4.20    3.30
  -8 -10   1   -0.10    2.80
   8  10  -1    1.50    2.80
  -8  10   1   -2.20    2.10
  -8  10   1    0.00    2.70
   6 -10  -1  145.09    9.90
   6 -10  -1  115.29    8.20
  -6 -10   1  116.59    8.60
  -6 -10   1  121.09    9.40
  -6 -10   1  131.19    9.50
  -6  10   1  118.19    8.00
  -6  10   1  112.09    9.80
  -6  10   1  131.39    8.80
   6  10  -1  118.49    8.60
   4 -10  -1  128.09    8.70
  -4 -10   1  121.79    7.80
  -4 -10   1  135.09    8.80
   4 -10  -1  149.59    8.60
  -4 -10   1  135.39    7.00
   4  10  -1  131.69    7.30
  -4  10   1  135.49    8.00
  -4  10   1  142.49    8.60
  -4  10   1  133.49    8.30
   4  10  -1  159.18   13.00
   2 -10  -1   15.20    2.40
  -2 -10   1   17.10    2.40
  -2 -10   1   14.20    3.10
  -2 -10   1   15.90    2.80
  -2 -10   1   18.80    2.60
  -2 -10   1   14.40    2.60
  -2 -10   1   14.30    2.30
   2 -10  -1   13.70    3.00
   2  10  -1   15.60    2.80
  -2  10   1   11.20    3.00
  -2  10   1   17.20    2.80
  -2  10   1   12.00    2.80
   2  10  -1   12.90    3.00
   2  10  -1   14.50    2.50
   0 -10   1 1635.34   51.19
   0 -10   1 1572.04   50.29
   0 -10  -1 1631.84   51.19
   0 -10  -1 1566.24   49.30
   0 -10  -1 1580.34   51.29
   0 -10   1 1700.43   52.59
   0 -10   1 1526.85   51.19
   0 -10   1 1572.94   49.60
   0 -10  -1 1601.84   49.30
   0 -10  -1 1594.54   49.70
   0 -10  -1 1540.25   51.19
   0 -10   1 1530.75   50.89
   0 -10   1 1632.74   49.70
   0  10   1 1561.14   49.70
   0  10  -1 1589.94   50.29
   0  10   1 1528.35   51.09
   0  10  -1 1672.93   52.09
   0  10   1 1630.74   52.09
   0  10   1 1657.63   51.49
   0  10   1 1633.64   52.59
   0  10  -1 1593.04   52.29
   0  10  -1 1617.24   53.09
  -2 -10  -1   62.79    4.40
  -2 -10  -1   62.39    3.60
  -2 -10  -1   51.59    4.20
  -2 -10  -1   57.29    4.00
  -2 -10  -1   61.79    3.60
   2 -10   1   52.99    3.70
   2 -10   1   60.29    4.70
   2 -10   1   61.59    3.80
  -2 -10  -1   63.29    5.40
   2 -10   1   61.29    2.70
   2 -10   1   67.69    5.70
   2  10   1   64.89    5.00
  -2  10  -1   64.99    5.40
  -2  10  -1   67.49    4.80
   2  10   1   58.49    4.20
   2  10   1   58.69    5.30
  -2  10  -1   72.79    5.60
   2  10   1   70.29    4.30
   4 -10   1   46.20    5.40
  -4 -10  -1   40.70    4.50
   4 -10   1   44.50    5.00
  -4 -10  -1   42.30    3.50
  -4 -10  -1   44.90    5.20
  -4  10  -1   39.70    4.70
  -4  10  -1   42.50    5.00
   4  10   1   42.70    4.90
   4  10   1   41.60    4.10
  -4  10  -1   49.60    5.10
  -6 -10  -1  134.09    9.30
   6 -10   1  139.29    9.00
  -6 -10  -1  132.39    9.70
   6 -10   1  126.49    9.60
   6  10   1  137.29    9.30
  -6  10  -1  114.39    9.60
  -6  10  -1  131.19    9.20
  -8 -10  -1   20.70    5.30
  -8 -10  -1   18.70    4.60
   8 -10   1   15.70    4.90
  -8  10  -1   18.80    4.70
  -8  10  -1   24.80    5.40
   8  10   1   16.40    4.70
   7 -11  -1  150.68    9.90
  -7 -11   1  146.29   10.90
  -7 -11   1  149.19   10.70
   7 -11  -1  135.89   10.70
   7  11  -1  155.78   10.50
  -7  11   1  144.89   10.30
  -7  11   1  140.09   10.30
  -5 -11   1   46.10    5.30
   5 -11  -1   40.30    5.10
  -5 -11   1   47.90    5.90
   5 -11  -1   37.50    5.60
  -5  11   1   41.60    5.10
  -5  11   1   40.50    7.60
   5  11  -1   45.60    5.50
  -5  11   1   39.50    5.10
   3 -11  -1  100.39    5.70
  -3 -11   1  108.99    7.10
  -3 -11   1  107.59    7.70
   3 -11  -1  114.29    8.20
  -3 -11   1  111.39    6.10
  -3 -11   1  118.49    6.30
   3  11  -1  121.19    7.90
   3  11  -1  121.29    7.10
  -3  11   1  117.19    7.90
  -3  11   1  108.09    7.60
  -3  11   1  118.49    7.00
  -1 -11   1 2783.82   84.59
  -1 -11   1 2812.82   86.29
  -1 -11   1 2745.23   84.49
   1 -11  -1 2757.32   87.49
   1 -11  -1 2529.75   85.69
  -1 -11   1 2884.31   87.19
   1 -11  -1 2793.82   85.49
   1 -11  -1 2727.23   85.29
  -1 -11   1 2692.33   84.49
  -1  11   1 2757.32   87.29
   1  11  -1 2822.32   87.29
  -1  11   1 2713.13   86.29
   1  11  -1 2701.73   85.59
   1  11  -1 2673.63   84.39
  -1  11   1 2770.82   86.79
  -1  11   1 2676.03   84.49
   1  11  -1 2874.41   86.59
   1 -11   1  168.58    8.10
   1 -11   1  167.38    8.10
   1 -11   1  161.88    6.50
  -1 -11  -1  164.28    8.20
  -1 -11  -1  145.99    7.40
   1 -11   1  164.78    9.60
  -1 -11  -1  171.18    7.10
  -1 -11  -1  169.88    9.10
  -1 -11  -1  141.39    8.90
   1  11   1  180.18    9.90
   1  11   1  173.98    9.20
  -1  11  -1  180.68    9.30
  -1  11  -1  177.68    9.90
  -1  11  -1  180.68    9.70
  -1  11  -1  169.78    8.20
   1  11   1  180.78    8.60
  -3 -11  -1  346.97   15.80
   3 -11   1  352.66   15.60
   3 -11   1  358.66   16.20
  -3 -11  -1  358.86   14.70
  -3  11  -1  346.17   15.50
  -3  11  -1  337.97   15.40
  -3  11  -1  350.36   14.80
   3  11   1  306.97   14.10
   3  11   1  345.97   15.70
   5 -11   1   61.29    6.30
  -5 -11  -1   74.19    6.70
   5 -11   1   78.49    7.50
   5  11   1   85.79    7.30
  -5  11  -1   84.49    6.90
  -5  11  -1   69.19    6.50
  -7 -11  -1   66.69    7.60
  -7 -11  -1   74.69    7.60
   7 -11   1   77.39    8.20
   7 -11   1   56.69    6.50
   7  11   1   76.79    7.90
  -7  11  -1   74.89    7.60
  -7  11  -1   79.29    7.60
  -8 -12   1   53.39    8.60
   8 -12  -1   77.69    8.60
  -8 -12   1   68.99    8.00
   8  12  -1   57.59    7.50
  -8  12   1   74.29    8.00
  -8  12   1   49.90    7.10
   6 -12  -1   21.80    4.50
   6 -12  -1   25.20    5.30
  -6 -12   1   17.80    4.90
  -6 -12   1   19.30    4.60
  -6  12   1   12.00    3.80
  -6  12   1   12.90    3.50
   6  12  -1   16.60    4.20
  -6  12   1   19.70    4.70
  -4 -12   1    1.70    2.60
   4 -12  -1    5.00    2.90
  -4 -12   1    2.00    2.50
   4 -12  -1    1.40    2.20
  -4  12   1    3.40    2.70
  -4  12   1    6.40    2.70
   4  12  -1    5.20    2.70
  -4  12   1    4.80    2.70
   4  12  -1    2.90    2.10
  -2 -12   1 3885.11  124.19
   2 -12  -1 4061.69  125.39
  -2 -12   1 4035.10  122.59
  -2 -12   1 3815.62  121.39
   2 -12  -1 4019.90  122.19
  -2  12   1 3972.20  124.29
   2  12  -1 4072.99  123.69
   2  12  -1 3947.00  122.49
   2  12  -1 4253.27  125.29
  -2  12   1 3964.40  122.29
  -2  12   1 3898.11  124.49
   0 -12   1   27.10    4.60
   0 -12   1   31.10    5.30
   0 -12   1   24.20    3.00
   0 -12  -1   37.00    4.60
   0 -12  -1   26.20    4.90
   0  12   1   37.50    5.60
   0  12  -1   35.80    5.10
   0  12   1   26.60    4.20
   0  12  -1   33.20    5.50
   0  12  -1   26.80    3.50
   0  12   1   31.90    5.00
   0  12  -1   33.40    5.00
  -2 -12  -1   29.20    4.30
   2 -12   1   20.90    4.20
   2 -12   1   23.40    2.90
  -2 -12  -1   15.20    4.90
  -2  12  -1   22.00    4.60
   2  12   1   27.70    4.10
   2  12   1   25.10    4.70
  -2  12  -1   26.50    4.90
   2  12   1   25.00    3.40
  -2  12  -1   23.90    3.50
   4 -12   1  552.64   22.30
  -4 -12  -1  517.55   22.40
  -4 -12  -1  547.85   21.30
   4 -12   1  550.84   22.90
  -4  12  -1  553.04   21.50
  -4  12  -1  491.25   21.60
   4  12   1  520.55   20.50
  -4  12  -1  519.85   23.10
   4  12   1  497.75   21.90
   6 -12   1    1.90    3.50
   6 -12   1    1.70    2.70
  -6 -12  -1    1.50    2.80
  -6 -12  -1    7.10    3.50
  -6  12  -1    2.00    2.70
  -6  12  -1    2.70    3.00
   6  12   1   -0.10    2.40
  -8 -12  -1   -2.90    2.50
  -8 -12  -1    4.20    3.60
   8 -12   1    1.30    3.20
   8  12   1    4.10    3.10
  -8  12  -1   -3.40    2.40
  -8  12  -1    3.60    4.00
  -7 -13   1    7.60    3.80
   7 -13  -1   17.00    5.30
   7 -13  -1   22.50    5.00
  -7 -13   1   26.00    6.00
  -7  13   1   17.00    4.70
   7  13  -1    8.00    3.50
  -7  13   1   16.80    4.90
  -5 -13   1   21.10    4.80
   5 -13  -1   22.00    4.60
   5 -13  -1   21.30    4.90
  -5  13   1   18.60    4.60
   5  13  -1   13.40    4.00
  -5  13   1   16.80    4.10
  -5  13   1   26.70    4.60
  -3 -13   1   11.90    3.00
   3 -13  -1   10.80    3.60
  -3 -13   1    4.90    2.80
   3  13  -1    8.00    2.90
   3  13  -1    8.70    3.20
  -3  13   1    4.90    3.10
  -3  13   1   19.70    6.50
  -1 -13   1   28.60    4.20
   1 -13  -1   24.20    3.70
  -1 -13   1   29.80    4.80
   1 -13  -1   38.80    5.20
  -1  13   1   33.80    4.50
   1  13  -1   23.80    3.90
  -1  13   1   35.80    5.10
   1  13  -1   24.80    4.30
  -1  13   1   29.10    4.60
   1  13  -1   19.20    3.90
   1 -13   1  164.28    8.60
   1 -13   1  155.58   10.00
  -1 -13  -1  162.48    9.50
  -1  13  -1  164.78    9.60
   1  13   1  166.58    8.80
  -1  13  -1  160.58    9.80
   1  13   1  170.88    9.80
   1  13   1  161.48   10.10
  -3 -13  -1   28.60    4.10
   3 -13   1   39.00    5.40
  -3 -13  -1   36.00    5.20
   3  13   1   24.70    4.80
   3  13   1   33.50    4.60
  -3  13  -1   23.80    5.00
  -3  13  -1   22.70    4.00
  -5 -13  -1    2.00    2.80
   5 -13   1    6.10    3.20
  -5 -13  -1    1.40    2.40
   5 -13   1   -2.90    2.50
  -5  13  -1    0.50    2.60
   5  13   1    1.50    2.60
  -5  13  -1    5.40    3.00
  -5  13  -1    1.30    2.50
  -7 -13  -1   -1.80    2.20
  -7 -13  -1    2.70    3.00
   7 -13   1    0.40    3.20
   7 -13   1   -0.10    2.20
  -7  13  -1    1.10    3.20
  -7  13  -1   -0.40    2.70
   7  13   1   -1.10    2.40
   6 -14  -1    8.10    4.10
  -6 -14   1    2.70    3.20
   6 -14  -1    4.40    3.20
  -6 -14   1    8.60    3.70
  -6  14   1    3.00    2.80
  -6  14   1    4.30    3.60
   4 -14  -1   46.70    6.10
   4 -14  -1   48.50    6.50
  -4 -14   1   41.20    5.10
  -4 -14   1   53.69    6.50
  -4  14   1   45.00    5.90
   4  14  -1   53.19    6.50
  -4  14   1   52.89    6.40
   2 -14  -1   41.60    5.80
  -2 -14   1   34.50    5.00
   2  14  -1   50.69    5.90
   2  14  -1   36.70    4.90
  -2  14   1   41.90    5.40
  -2  14   1   38.70    5.20
   0 -14  -1    0.10    2.10
   0 -14  -1    4.70    2.30
   0 -14   1    4.70    2.30
   0 -14   1    5.20    2.90
   0  14  -1    3.20    2.70
   0  14  -1    4.40    2.50
   0  14  -1    3.20    2.50
   0  14   1    1.40    2.00
   0  14   1    4.20    2.80
   0  14   1    6.40    2.90
  -2 -14  -1    1.90    2.30
   2 -14   1   -0.80    2.10
   2  14   1    0.30    2.10
  -2  14  -1   -1.20    1.90
   2  14   1   -1.10    2.10
  -2  14  -1   -1.40    3.90
   4 -14   1   -1.70    2.10
  -4 -14  -1    0.00    2.60
   4 -14   1   -2.10    2.00
  -4 -14  -1    2.00    2.10
  -4  14  -1   -3.30    2.10
   4  14   1   -1.20    2.00
  -4  14  -1    1.70    2.30
   4  14   1   -0.10    2.30
   6 -14   1   18.20    4.60
  -6 -14  -1   27.70    5.90
  -6 -14  -1   24.30    5.00
   6 -14   1   21.60    5.60
   6  14   1   23.00    5.20
  -6  14  -1   21.70    5.20
   5 -15  -1    2.40    3.60
   5 -15  -1   -1.80    2.20
  -5 -15   1    3.90    3.40
   5  15  -1   -1.00    4.60
  -5  15   1    0.80    3.00
  -5  15   1   -1.30    2.00
   3 -15  -1   52.89    6.70
  -3 -15   1   53.09    6.50
   3  15  -1   38.70    6.20
  -3  15   1   47.90    6.30
  -3  15   1   42.60    5.90
   3  15  -1   44.10    5.60
  -1 -15   1   15.00    4.10
   1 -15  -1    7.50    3.60
  -1 -15   1    2.50    2.40
   1  15  -1    5.20    3.20
  -1  15   1    2.90    2.70
   1  15  -1   11.00    3.70
  -1  15   1    7.40    3.40
   1  15  -1    5.70    2.80
  -1 -15  -1    3.30    2.60
  -1 -15  -1   -0.30    2.40
   1 -15   1    1.20    2.60
   1  15   1    3.40    2.80
  -1  15  -1   -1.00    2.00
   1  15   1   -0.80    2.10
  -3 -15  -1   -2.40    2.00
   3 -15   1   -1.00    2.20
   3 -15   1   -1.70    2.40
   3  15   1   -1.90    2.10
  -3  15  -1    2.60    2.70
   3  15   1    3.70    2.70
  -3  15  -1   -0.10    2.50
  -5 -15  -1    1.00    3.00
   5 -15   1    6.10    3.60
   5 -15   1   -2.90    2.10
  -5  15  -1    4.00    3.20
  -5  15  -1    1.20    2.70
   5  15   1    2.40    3.00
  -4 -16   1    9.80    4.00
   4 -16  -1   16.80    5.10
   4 -16  -1   28.40    5.60
  -4  16   1   13.40    4.30
   4  16  -1   15.10    4.50
  -4  16   1    9.00    4.20
  -2 -16   1  137.29    9.80
  -2 -16   1  130.39   10.20
   2 -16  -1  125.79   10.30
   2  16  -1  153.58   10.80
   2  16  -1  136.79    9.60
  -2  16   1  127.49    9.50
  -2  16   1  134.49   10.00
   0 -16  -1    8.70    3.80
   0 -16   1   12.80    4.20
   0  16   1    6.50    3.40
   0  16  -1    6.80    3.30
   0  16  -1    8.50    3.50
   0  16  -1    3.30    2.60
   0  16   1    8.00    3.50
  -2 -16  -1    0.10    2.20
   2 -16   1   -1.20    2.30
   2 -16   1    1.10    2.90
   2  16   1    0.60    2.50
  -2  16  -1    3.90    2.80
  -2  16  -1   -0.50    2.60
   2  16   1    1.50    2.70
   4 -16   1   89.79    8.90
   4 -16   1   92.79    9.40
  -4 -16  -1  104.59    9.50
  -4  16  -1   89.99    8.80
   4  16   1  111.29    9.60
  -4  16  -1   88.79    8.60
   3 -17  -1  141.49   11.50
  -3 -17   1  118.99   10.10
   3 -17  -1  131.89   10.90
  -3  17   1  131.49   10.50
   3  17  -1  123.39   10.40
  -3  17   1  140.89   10.60
   1 -17  -1   45.60    6.90
  -1 -17   1   37.50    6.30
   1  17  -1   40.00    6.00
   1  17  -1   37.00    6.30
  -1  17   1   27.10    5.30
  -1  17   1   27.90    5.40
   1 -17   1   60.99    7.40
  -1 -17  -1   60.49    7.40
   1 -17   1   60.79    7.50
  -1  17  -1   58.69    7.30
   1  17   1   65.39    7.10
   1  17   1   53.39    7.30
  -1  17  -1   66.59    7.00
   3 -17   1  170.68   13.30
   3 -17   1  190.78   13.60
  -3 -17  -1  212.58   13.60
   3  17   1  202.88   12.40
  -3  17  -1  194.48   13.10
  -3  17  -1  196.88   12.80
   3  17   1  224.68   14.10
   2 -18  -1   -4.30    2.70
  -2 -18   1   -1.70    2.80
   2 -18  -1   -1.30    3.00
  -2  18   1   -0.80    2.70
   2  18  -1   -1.00    2.40
  -2  18   1   -1.40    3.00
   2  18  -1   -3.20    2.70
   0 -18   1   39.40    6.80
   0 -18  -1   45.80    7.10
   0 -18   1   39.60    6.80
   0  18  -1   28.70    5.60
   0  18   1   34.20    6.20
   0  18   1   26.90    6.00
   2 -18   1  304.27   17.70
  -2 -18  -1  290.07   17.30
   2 -18   1  308.57   17.50
  -2  18  -1  307.87   16.60
  -2  18  -1  305.07   17.10
   2  18   1  314.27   17.80
   2  18   1  281.87   16.10
 -10   0   2   -0.60    2.40
  10   0  -2    0.80    2.80
 -10   0   2    2.20    3.10
  -8   0   2  319.57   14.10
  -8   0   2  269.47   14.40
   8   0  -2  312.77   13.90
   8   0  -2  321.27   14.80
  -8   0   2  297.57   14.40
   6   0  -2    5.00    1.70
  -6   0   2    3.20    1.80
  -6   0   2    3.40    1.50
  -6   0   2    3.40    2.20
   6   0  -2    2.40    1.60
   6   0  -2    5.20    1.10
   6   0  -2    6.40    2.10
  -6   0   2    4.00    1.90
   2   0  -2 1150.88   35.40
   2   0  -2 1206.68   35.80
  -2   0   2 1190.58   35.90
  -2   0   2 1156.28   35.60
  -2   0   2 1203.88   35.70
   2   0  -2 1130.39   35.80
   2   0  -2 1158.78   35.30
   2   0  -2 1190.98   35.70
  -2   0   2 1190.48   35.80
   2   0  -2 1005.20   34.50
  -2   0   2 1126.99   35.40
   2   0  -2 1143.19   34.50
   0   0   2   20.50    1.10
   4   0   2    2.10    1.40
  -4   0  -2    3.70    1.30
   4   0   2    2.10    1.30
   4   0   2    5.30    1.70
  -4   0  -2    6.30    1.30
   4   0   2    5.10    1.40
  -4   0  -2    7.10    1.90
   4   0   2    4.70    1.10
  -4   0  -2    2.50    1.30
  -4   0  -2    4.80    1.20
  -4   0  -2    3.20    1.50
   4   0   2    4.70    1.30
  -6   0  -2 1003.80   33.50
   6   0   2  890.81   33.50
  -6   0  -2  998.80   31.30
   6   0   2  999.50   31.40
  -6   0  -2 1006.10   32.60
  -6   0  -2  899.21   31.10
  -6   0  -2  945.81   32.30
  -6   0  -2 1014.40   33.90
   8   0   2   16.40    3.80
  -8   0  -2   13.70    3.60
  -8   0  -2   15.30    3.90
  -8   0  -2   20.40    3.90
 -10   0  -2  123.59   10.30
  10   0   2  106.89    9.70
 -10   0  -2  123.59    9.60
  11  -1  -2    3.90    3.50
 -11  -1   2    1.60    3.40
 -11  -1   2    7.20    4.20
  11   1  -2   10.10    4.00
 -11   1   2    2.80    3.80
   9  -1  -2   87.19   10.50
  -9  -1   2  107.89    8.00
  -9  -1   2   91.89    8.20
   9  -1  -2  102.29    8.20
  -9  -1   2  105.89    8.30
   9   1  -2   98.99    8.20
  -9   1   2  103.59    8.80
   9   1  -2  108.59    7.90
  -9   1   2   98.39    7.90
  -7  -1   2    2.60    1.40
   7  -1  -2    1.40    1.80
  -7  -1   2    6.50    2.40
  -7  -1   2    5.90    2.60
   7  -1  -2    1.70    2.00
  -7  -1   2    5.60    2.40
  -7   1   2    2.00    2.00
  -7   1   2    1.90    1.60
   7   1  -2    2.60    2.10
  -7   1   2    7.00    2.80
   7   1  -2    3.10    2.00
  -5  -1   2  229.18    8.70
   5  -1  -2  222.68    9.50
   5  -1  -2  227.38    9.20
   5  -1  -2  223.38    8.10
   5  -1  -2  234.08   10.20
   5  -1  -2  214.98   10.10
  -5  -1   2  239.68   10.30
   5  -1  -2  224.58    8.20
  -5  -1   2  225.78   10.30
   5   1  -2  230.98    7.50
  -5   1   2  225.88    9.50
   5   1  -2  231.38    7.50
   5   1  -2  212.58    9.80
  -5   1   2  225.98    9.80
   5   1  -2  219.78    9.90
   5   1  -2  229.88    9.90
  -5   1   2  215.88    9.20
   5   1  -2  230.98    8.70
   5   1  -2  229.28   10.20
  -5   1   2  224.38   11.30
  -1  -1   2    2.20    0.50
  -1  -1   2    2.90    0.70
  -1  -1   2    1.00    0.50
   1  -1  -2    2.00    0.60
  -1  -1   2    1.50    0.60
   1  -1  -2    2.60    0.50
  -1  -1   2    2.10    0.70
   1  -1  -2    2.20    0.70
   1  -1  -2    0.90    0.60
  -1  -1   2    1.70    0.70
  -1  -1   2    2.20    0.40
  -1  -1   2    1.90    0.40
   1  -1  -2    1.50    0.60
   1  -1  -2    2.20    0.60
   1   1  -2    2.50    0.80
   1   1  -2    2.20    0.50
  -1   1   2    1.50    0.50
   1   1  -2    1.30    0.40
   1   1  -2    2.80    0.70
  -1   1   2    1.60    0.70
  -1   1   2    4.40    0.90
   1   1  -2    1.20    0.70
   1   1  -2    2.10    0.70
  -1   1   2    2.80    0.70
  -1   1   2    2.80    0.60
  -1   1   2    2.30    0.60
  -3  -1  -2  522.75   17.40
   3  -1   2  517.65   16.70
   3  -1   2  522.35   17.10
  -3  -1  -2  501.55   16.80
  -3  -1  -2  511.25   16.20
  -3  -1  -2  500.75   17.70
   3  -1   2  534.25   16.90
   3  -1   2  511.75   17.70
  -3  -1  -2  509.85   17.40
   3  -1   2  494.15   18.70
  -3  -1  -2  489.15   17.70
  -3  -1  -2  506.75   17.50
   3  -1   2  508.75   17.40
  -3   1  -2  530.05   17.50
   3   1   2  530.15   17.70
   3   1   2  524.15   16.80
  -3   1  -2  526.35   17.80
  -3   1  -2  481.85   17.60
  -3   1  -2  523.05   16.70
  -3   1  -2  537.25   17.00
  -3   1  -2  509.25   17.00
   3   1   2  528.65   16.20
   3   1   2  506.55   17.40
   5  -1   2    6.10    1.60
  -5  -1  -2    5.20    1.70
   5  -1   2    3.40    1.30
  -5  -1  -2    3.90    1.80
  -5  -1  -2    4.10    2.00
   5  -1   2    3.70    1.60
   5  -1   2    1.40    1.60
   5  -1   2    2.90    1.20
  -5  -1  -2    7.00    1.50
  -5  -1  -2    5.40    1.20
  -5  -1  -2    3.90    1.70
   5  -1   2    5.40    1.40
   5  -1   2    5.30    1.90
   5   1   2    2.70    1.60
  -5   1  -2    3.90    1.40
   5   1   2    5.40    1.20
   5   1   2    5.00    1.80
  -5   1  -2    3.60    1.30
   5   1   2    5.20    1.80
  -5   1  -2    1.20    1.20
   5   1   2    3.80    1.20
  -5   1  -2    6.90    1.70
  -5   1  -2    2.40    1.60
  -7  -1  -2  358.26   16.20
  -7  -1  -2  375.06   15.60
  -7  -1  -2  367.56   15.90
   7  -1   2  372.76   16.70
  -7  -1  -2  414.46   16.80
   7   1   2  376.16   16.70
  -7   1  -2  386.56   15.00
  -7   1  -2  371.36   14.40
  -7   1  -2  382.66   16.20
  -7   1  -2  386.16   16.80
  -9  -1  -2   55.49    6.40
   9  -1   2   46.10    6.40
  -9  -1  -2   54.49    6.60
   9   1   2   37.30    5.70
  -9   1  -2   48.30    6.40
  -9   1  -2   53.59    6.00
 -10  -2   2    7.50    3.30
  10  -2  -2   10.80    3.90
 -10  -2   2    9.30    4.00
  10   2  -2    9.30    3.70
 -10   2   2    6.70    3.80
   8  -2  -2  132.59    8.80
   8  -2  -2  120.79    7.50
  -8  -2   2  123.79    8.90
  -8  -2   2  125.79    8.50
  -8  -2   2  133.49    9.00
   8   2  -2  137.09    8.90
  -8   2   2  129.09    9.20
  -8   2   2  128.59    7.60
  -8   2   2  145.69    8.60
   8   2  -2  127.99    8.50
  -6  -2   2   27.70    3.70
   6  -2  -2   23.30    3.00
  -6  -2   2   26.00    2.40
   6  -2  -2   25.00    2.40
   6  -2  -2   23.40    2.90
   6  -2  -2   21.30    2.90
  -6  -2   2   27.20    3.70
   6  -2  -2   27.10    3.70
  -6  -2   2   25.60    3.50
   6   2  -2   28.00    3.60
   6   2  -2   29.70    3.60
  -6   2   2   19.20    3.20
  -6   2   2   26.40    3.20
  -6   2   2   29.00    3.90
  -6   2   2   24.40    3.20
  -4  -2   2   14.60    2.50
   4  -2  -2   14.40    2.40
   4  -2  -2    8.60    1.40
  -4  -2   2   10.40    2.20
  -4  -2   2   11.10    1.50
   4  -2  -2    9.40    1.70
   4  -2  -2   12.60    1.60
  -4  -2   2    9.90    2.00
   4  -2  -2    7.70    1.70
   4  -2  -2   13.50    2.50
   4  -2  -2    9.00    1.70
  -4  -2   2    9.60    2.00
   4   2  -2   12.80    2.10
   4   2  -2    8.40    2.00
  -4   2   2   11.60    1.90
   4   2  -2   11.30    2.20
  -4   2   2   10.50    1.90
  -4   2   2   14.60    2.60
   4   2  -2   12.20    1.50
   4   2  -2   10.60    2.10
  -4   2   2    9.20    1.80
   2  -2  -2  980.00   29.80
  -2  -2   2  958.20   28.80
   2  -2  -2  970.50   30.00
   2  -2  -2  892.81   29.90
   2  -2  -2  956.40   29.50
  -2  -2   2  978.40   30.20
  -2  -2   2  983.70   30.20
  -2  -2   2  960.00   29.30
   2  -2  -2  951.00   30.10
  -2  -2   2  965.50   30.10
  -2  -2   2  957.40   29.80
   2  -2  -2  960.80   29.30
  -2   2   2  963.90   29.30
  -2   2   2  949.31   30.10
   2   2  -2  947.61   29.30
  -2   2   2  926.01   30.00
  -2   2   2  970.50   29.60
  -2   2   2  968.30   30.00
   2   2  -2  926.71   30.00
   2   2  -2  965.90   29.80
  -2   2   2  970.80   29.40
  -2   2   2  946.01   29.60
   2   2  -2  947.21   28.80
   2   2  -2  954.70   30.10
   0  -2  -2  843.22   25.50
   0  -2   2  850.31   25.70
   0  -2  -2  838.72   25.90
   0  -2   2  824.02   25.60
   0  -2   2  826.72   25.80
   0  -2  -2  847.62   26.00
   0  -2   2  848.72   26.00
   0  -2  -2  854.41   25.90
   0  -2  -2  823.72   25.10
   0  -2   2  824.32   25.80
   0  -2   2  869.81   25.90
   0  -2  -2  842.92   25.70
   0  -2   2  837.52   25.90
   0  -2   2  827.12   25.90
   0   2  -2  819.92   25.90
   0   2  -2  833.22   25.90
   0   2  -2  813.92   25.90
   0   2   2  846.62   26.00
   0   2   2  841.02   25.70
   0   2  -2  843.32   25.90
   0   2   2  836.72   25.50
   0   2  -2  850.31   25.80
   0   2   2  849.12   25.90
   0   2  -2  847.12   25.60
   2  -2   2  315.97   11.20
  -2  -2  -2  331.97   11.60
  -2  -2  -2  335.07   11.60
   2  -2   2  332.67   11.70
   2  -2   2  317.57   11.30
  -2  -2  -2  324.77   11.00
   2  -2   2  322.77   11.10
  -2  -2  -2  326.57   11.60
  -2  -2  -2  322.77   11.40
   2  -2   2  331.77   11.70
   2   2   2  335.17   11.60
   2   2   2  322.27   11.00
  -2   2  -2  307.27   11.20
   2   2   2  323.07   11.60
  -2   2  -2  328.77   11.70
  -2   2  -2  327.67   10.20
  -2   2  -2  331.27   11.10
   2   2   2  334.17   11.00
  -2   2  -2  335.87   11.40
  -2   2  -2  330.37   10.20
  -2   2  -2  311.97   11.50
   2   2   2  326.07   11.50
  -4  -2  -2    3.60    0.70
  -4  -2  -2    4.60    1.20
   4  -2   2    4.40    1.70
  -4  -2  -2    3.20    1.40
  -4  -2  -2    7.90    1.90
  -4  -2  -2    6.70    1.90
  -4  -2  -2    3.70    1.50
   4  -2   2    7.50    1.50
   4  -2   2    5.30    1.50
   4  -2   2    3.80    1.10
   4  -2   2    4.30    1.30
   4  -2   2    5.70    1.60
   4   2   2    5.10    1.60
  -4   2  -2    3.50    1.20
   4   2   2    5.70    1.30
   4   2   2    4.40    1.60
  -4   2  -2    6.10    1.20
  -4   2  -2    5.70    1.50
   4   2   2    5.40    1.20
  -4   2  -2    5.00    1.30
  -4   2  -2    5.40    1.20
  -4   2  -2    5.90    1.90
   6  -2   2  346.87   13.80
  -6  -2  -2  406.46   15.90
  -6  -2  -2  372.36   15.00
   6  -2   2  358.86   14.60
   6  -2   2  348.47   13.70
  -6  -2  -2  392.06   15.40
  -6  -2  -2  329.67   15.70
  -6  -2  -2  341.97   13.00
  -6  -2  -2  367.06   12.30
   6  -2   2  368.76   15.60
   6   2   2  387.96   15.80
   6   2   2  362.76   13.10
  -6   2  -2  353.56   14.00
  -6   2  -2  352.06   15.50
  -6   2  -2  381.86   13.80
  -6   2  -2  374.16   14.80
   8  -2   2   41.50    5.40
  -8  -2  -2   38.50    4.70
  -8  -2  -2   39.60    5.20
  -8  -2  -2   44.30    5.50
  -8   2  -2   44.00    5.00
   8   2   2   42.20    5.40
  -8   2  -2   34.80    4.40
  -8   2  -2   46.60    6.00
 -10  -2  -2   22.50    5.30
  10  -2   2    6.30    3.60
 -10  -2  -2   14.70    4.40
 -10   2  -2    4.40    3.20
  10   2   2   10.40    4.10
 -10   2  -2    6.90    3.70
  -9  -3   2    2.50    3.30
  -9  -3   2    0.00    2.50
  -9  -3   2    0.20    2.30
   9  -3  -2    0.60    2.30
  -9   3   2    2.50    2.60
  -9   3   2   -2.30    1.90
   9   3  -2    1.40    2.70
  -7  -3   2   47.30    5.10
  -7  -3   2   49.00    5.10
   7  -3  -2   47.60    4.20
  -7  -3   2   47.30    5.20
  -7   3   2   46.40    5.40
   7   3  -2   42.60    4.80
  -7   3   2   43.50    4.40
  -7   3   2   55.19    4.70
   7   3  -2   50.69    5.10
   5  -3  -2  162.28    7.20
   5  -3  -2  150.28    6.80
  -5  -3   2  156.38    8.10
   5  -3  -2  143.69    7.30
   5  -3  -2  166.98    6.90
  -5  -3   2  156.18    8.00
   5  -3  -2  157.38    7.10
   5  -3  -2  160.78    8.20
  -5  -3   2  166.28    9.50
  -5  -3   2  150.78    5.40
  -5  -3   2  151.98    6.10
  -5  -3   2  174.58    8.50
   5   3  -2  163.28    8.00
  -5   3   2  154.08    7.00
  -5   3   2  172.58    8.60
  -5   3   2  156.48    7.70
   5   3  -2  159.18    8.30
   5   3  -2  148.29    6.10
  -5   3   2  172.28    7.50
   5   3  -2  159.28    5.40
   5   3  -2  157.88    7.90
   3  -3  -2  413.56   13.70
  -3  -3   2  417.06   13.10
  -3  -3   2  395.06   14.40
  -3  -3   2  426.56   13.80
  -3  -3   2  425.76   15.00
   3  -3  -2  359.86   13.80
   3  -3  -2  423.16   14.10
   3  -3  -2  411.46   14.90
  -3  -3   2  420.86   15.00
  -3  -3   2  423.06   14.70
  -3  -3   2  423.56   15.10
   3  -3  -2  411.56   14.60
  -3   3   2  426.26   14.00
  -3   3   2  407.56   14.70
   3   3  -2  416.26   14.60
   3   3  -2  411.56   15.10
  -3   3   2  429.76   13.80
  -3   3   2  428.56   14.80
  -3   3   2  414.66   14.10
   3   3  -2  424.76   13.10
   3   3  -2  415.86   14.60
   3   3  -2  413.76   13.50
   1  -3  -2   12.80    1.60
  -1  -3   2   10.50    1.50
   1  -3  -2   12.80    1.60
  -1  -3   2   15.70    1.50
  -1  -3   2   12.60    1.40
  -1  -3   2   12.80    1.40
   1  -3  -2   11.70    1.70
  -1  -3   2   10.20    1.50
  -1  -3   2   13.80    1.60
   1  -3  -2   12.40    1.60
   1  -3  -2   11.90    1.30
  -1  -3   2   10.20    1.40
  -1   3   2   16.20    1.50
   1   3  -2   13.40    1.50
  -1   3   2   13.70    1.60
   1   3  -2   11.50    1.60
  -1   3   2   13.40    1.40
  -1   3   2   15.90    1.80
  -1   3   2   15.30    1.70
   1   3  -2   13.40    1.50
   1   3  -2   11.90    1.50
   1  -3   2  260.47    8.10
  -1  -3  -2  271.57    9.20
   1  -3   2  255.07    8.70
   1  -3   2  255.87    9.40
  -1  -3  -2  258.57    9.40
  -1  -3  -2  263.57    9.50
   1  -3   2  248.38    8.10
   1  -3   2  257.07    9.30
   1  -3   2  273.97    9.40
   1  -3   2  273.97    9.40
  -1  -3  -2  264.97    9.10
  -1  -3  -2  229.48    8.30
   1   3   2  277.57    8.50
   1   3   2  268.17    8.20
  -1   3  -2  275.17    9.40
   1   3   2  263.37    9.50
  -1   3  -2  252.37    9.30
   1   3   2  244.78    9.40
   1   3   2  228.18    9.00
  -1   3  -2  274.37    9.50
  -1   3  -2  274.27    9.50
  -1   3  -2  267.07    8.70
   1   3   2  270.57    9.60
   3  -3   2  272.07   10.10
  -3  -3  -2  257.57   10.40
  -3  -3  -2  274.27    9.50
   3  -3   2  255.17   10.50
   3  -3   2  261.77   10.40
   3  -3   2  245.88    9.50
   3  -3   2  265.77    8.50
   3  -3   2  276.17   10.00
  -3  -3  -2  239.48   10.10
  -3  -3  -2  268.47   10.50
  -3  -3  -2  266.67    9.80
   3  -3   2  257.87   10.00
   3   3   2  251.47    9.60
  -3   3  -2  273.97   10.70
   3   3   2  258.97   10.30
   3   3   2  268.27    9.50
   3   3   2  261.87   10.30
   3   3   2  273.57   10.50
  -3   3  -2  221.78    9.60
  -3   3  -2  268.67    9.70
  -3   3  -2  262.87   10.10
  -3   3  -2  260.47    8.50
  -3   3  -2  259.27    8.50
  -5  -3  -2  253.87   11.30
  -5  -3  -2  235.08   10.60
   5  -3   2  255.97    9.20
   5  -3   2  242.28    9.90
   5  -3   2  246.88   11.30
  -5  -3  -2  242.28    9.30
   5  -3   2  236.38   10.00
  -5  -3  -2  241.78   10.60
  -5  -3  -2  249.38   11.00
   5   3   2  239.18   11.10
   5   3   2  239.28    9.30
   5   3   2  228.68   10.30
  -5   3  -2  247.98   11.30
  -5   3  -2  241.68    9.10
  -5   3  -2  259.27   10.50
  -5   3  -2  230.58   10.10
  -5   3  -2  254.17    9.20
   7  -3   2   -0.90    1.90
   7  -3   2    2.90    1.80
  -7  -3  -2   -0.80    1.80
  -7  -3  -2    1.70    1.80
  -7  -3  -2    3.30    2.10
  -7   3  -2    5.20    2.80
   7   3   2    4.90    2.30
  -7   3  -2    0.00    1.50
  -7   3  -2   -0.10    1.50
   9  -3   2    5.90    3.50
  -9  -3  -2   14.10    4.10
  -9  -3  -2   24.20    5.00
  -9  -3  -2    6.10    3.30
   9   3   2    9.80    4.10
  -9   3  -2    7.50    3.40
  -9   3  -2   10.20    3.90
 -10  -4   2    0.80    3.20
 -10  -4   2    2.10    3.10
 -10  -4   2   -2.10    2.40
  10  -4  -2   -0.60    4.30
  10   4  -2    1.80    3.00
 -10   4   2    2.90    3.30
  -8  -4   2   47.70    5.60
   8  -4  -2   33.70    5.10
  -8  -4   2   35.10    5.30
  -8   4   2   35.30    6.30
  -8   4   2   42.90    4.90
  -8   4   2   34.90    4.30
   8   4  -2   42.30    5.20
   8   4  -2   36.40    5.00
   6  -4  -2    5.30    1.70
   6  -4  -2    7.80    1.80
  -6  -4   2    6.70    2.40
   6  -4  -2    2.50    1.60
  -6  -4   2    4.00    2.10
   6  -4  -2    5.50    2.10
  -6  -4   2    5.20    1.20
  -6  -4   2    4.40    2.20
   6   4  -2    5.70    2.20
   6   4  -2    5.90    2.30
  -6   4   2    4.30    1.80
  -6   4   2    1.80    1.90
  -6   4   2    8.00    2.30
  -4  -4   2 1515.15   43.70
  -4  -4   2 1383.46   45.70
   4  -4  -2 1373.76   43.90
  -4  -4   2 1375.36   45.60
  -4  -4   2 1414.56   43.10
   4  -4  -2 1446.86   45.70
  -4  -4   2 1475.65   45.90
  -4  -4   2 1448.36   46.00
  -4  -4   2 1454.05   45.30
   4  -4  -2 1424.46   44.60
   4  -4  -2 1412.16   45.60
   4  -4  -2 1470.75   44.20
   4  -4  -2 1400.06   44.50
  -4   4   2 1430.46   45.40
   4   4  -2 1446.76   45.30
   4   4  -2 1375.56   45.00
   4   4  -2 1461.95   46.00
   4   4  -2 1393.36   43.30
  -4   4   2 1258.97   45.30
  -4   4   2 1448.56   44.00
   4   4  -2 1410.26   45.60
  -4   4   2 1344.77   44.00
  -4   4   2 1419.06   44.60
   2  -4  -2  229.28    8.80
   2  -4  -2  217.38    8.50
   2  -4  -2  217.98    8.80
  -2  -4   2  230.48    8.80
  -2  -4   2  235.78    8.00
  -2  -4   2  219.18    8.40
   2  -4  -2  205.58    8.00
  -2  -4   2  224.08    8.20
  -2  -4   2  218.48    8.90
  -2  -4   2  230.78    8.50
  -2  -4   2  225.48    8.70
  -2  -4   2  202.58    7.80
   2  -4  -2  223.28    8.50
   2  -4  -2  237.78    9.00
  -2  -4   2  213.58    8.80
  -2   4   2  220.58    8.70
   2   4  -2  224.58    7.90
  -2   4   2  223.68    7.10
   2   4  -2  241.98    9.10
   2   4  -2  188.38    8.40
  -2   4   2  226.38    8.90
  -2   4   2  223.28    8.50
  -2   4   2  226.68    8.10
  -2   4   2  230.88    7.10
   2   4  -2  224.28    8.40
  -2   4   2  220.68    8.60
   2   4  -2  229.48    8.60
   0  -4  -2  715.43   23.70
   0  -4   2  663.23   23.10
   0  -4  -2  752.62   23.70
   0  -4   2  753.32   23.70
   0  -4   2  721.03   23.60
   0  -4   2  721.83   23.40
   0  -4   2  711.73   23.10
   0  -4   2  743.43   23.60
   0  -4  -2  736.33   22.40
   0  -4  -2  767.12   23.70
   0  -4   2  741.03   23.60
   0  -4   2  758.32   23.30
   0  -4  -2  741.63   23.30
   0   4  -2  726.83   23.20
   0   4  -2  732.33   23.70
   0   4  -2  765.42   23.50
   0   4  -2  752.62   23.20
   0   4   2  759.32   22.70
   0   4   2  755.82   23.70
   0   4   2  728.13   23.80
   0   4  -2  725.73   23.60
   0   4   2  771.32   23.40
   0   4   2  731.93   22.40
   0   4   2  719.43   23.60
   0   4  -2  739.33   23.60
   4  -4   2   96.89    3.80
  -4  -4  -2   97.29    5.80
  -4  -4  -2   98.79    5.90
   4  -4   2  105.39    6.20
   4  -4   2   94.69    5.20
   4  -4   2   97.09    6.20
   4  -4   2   82.19    5.50
  -4  -4  -2   98.09    4.70
  -4  -4  -2   95.79    5.20
  -4  -4  -2   99.19    6.00
   4  -4   2   98.19    5.40
   4  -4   2   95.99    4.90
   4   4   2  100.49    5.90
  -4   4  -2   92.09    5.40
   4   4   2   85.89    4.90
  -4   4  -2   99.19    6.00
  -4   4  -2   94.29    4.90
  -4   4  -2   94.79    3.80
   4   4   2   78.49    5.40
   4   4   2  103.99    4.80
  -4   4  -2   94.89    3.80
   6  -4   2  101.89    6.10
   6  -4   2   89.49    6.90
   6  -4   2   93.69    6.00
  -6  -4  -2  105.19    7.20
  -6  -4  -2   99.29    6.50
  -6  -4  -2  107.99    7.10
   6  -4   2  112.39    6.30
   6   4   2  103.19    5.10
  -6   4  -2   83.89    6.60
   6   4   2  101.89    7.10
  -6   4  -2   95.09    6.30
  -8  -4  -2   26.00    4.80
  -8  -4  -2   28.00    4.90
  -8  -4  -2   30.40    5.20
   8  -4   2   26.10    5.20
  -8   4  -2   30.80    5.30
   8   4   2   28.40    4.90
  -8   4  -2   39.10    4.80
  -8   4  -2   34.60    4.50
 -10  -4  -2   20.50    5.20
  10  -4   2   11.10    4.30
 -10  -4  -2   21.20    5.30
 -10   4  -2    8.00    4.20
  10   4   2   30.80    6.10
  -9  -5   2  157.78   11.10
   9  -5  -2  150.68   10.70
  -9  -5   2  168.98   11.20
  -9  -5   2  149.49   10.30
   9   5  -2  156.38   10.60
  -9   5   2  155.58   11.30
  -9   5   2  155.48    9.70
  -7  -5   2  123.69    8.10
  -7  -5   2  119.39    8.50
   7  -5  -2  126.89    8.20
   7  -5  -2  131.99    8.70
  -7  -5   2  135.89    9.00
  -7   5   2  129.39    8.00
  -7   5   2  133.79    7.20
   7   5  -2  122.79    8.20
  -7   5   2  135.39    8.90
   7   5  -2  127.69    8.60
  -5  -5   2 1342.37   43.50
   5  -5  -2 1383.36   42.90
   5  -5  -2 1316.17   43.80
   5  -5  -2 1384.06   44.40
  -5  -5   2 1342.67   44.30
  -5  -5   2 1366.66   44.60
   5  -5  -2 1288.07   41.80
   5  -5  -2 1313.97   41.90
  -5  -5   2 1317.67   40.90
  -5   5   2 1338.07   42.00
   5   5  -2 1336.67   43.70
   5   5  -2 1321.17   44.40
  -5   5   2 1434.76   44.60
  -5   5   2 1350.26   43.80
  -5   5   2 1232.28   41.70
  -5   5   2 1343.67   42.80
   5   5  -2 1325.67   40.90
   5   5  -2 1244.58   43.10
   3  -5  -2 1843.02   54.79
   3  -5  -2 1765.52   53.79
  -3  -5   2 1855.61   56.59
  -3  -5   2 1812.92   54.59
   3  -5  -2 1772.22   55.59
   3  -5  -2 1767.42   55.79
  -3  -5   2 1835.72   54.29
  -3  -5   2 1755.22   56.49
  -3  -5   2 1846.22   54.29
  -3  -5   2 1644.84   55.89
   3  -5  -2 1786.12   56.29
  -3  -5   2 1799.02   56.09
  -3  -5   2 1760.22   55.49
   3  -5  -2 1694.63   55.79
   3   5  -2 1765.22   55.99
  -3   5   2 1834.52   56.19
   3   5  -2 1842.42   55.99
   3   5  -2 1702.83   56.29
  -3   5   2 1810.12   55.99
  -3   5   2 1797.32   54.69
   3   5  -2 1810.02   54.59
  -3   5   2 1787.12   53.89
  -3   5   2 1790.02   53.79
  -3   5   2 1765.52   55.69
   3   5  -2 1757.72   55.39
  -1  -5   2   44.30    2.90
  -1  -5   2   49.99    2.90
  -1  -5   2   53.59    3.10
   1  -5  -2   48.90    3.80
   1  -5  -2   53.39    3.30
   1  -5  -2   48.10    3.30
  -1  -5   2   45.10    3.20
  -1  -5   2   42.40    2.70
   1  -5  -2   45.40    2.60
   1  -5  -2   48.10    3.30
  -1  -5   2   42.90    3.10
   1  -5  -2   50.39    3.00
  -1  -5   2   43.50    2.80
  -1  -5   2   45.90    3.10
  -1  -5   2   50.79    3.00
   1   5  -2   44.00    3.10
  -1   5   2   50.39    3.40
   1   5  -2   49.99    2.90
   1   5  -2   50.19    3.00
   1   5  -2   49.40    3.10
  -1   5   2   49.10    3.20
  -1   5   2   51.49    2.80
   1   5  -2   45.50    2.90
  -1   5   2   44.00    3.30
  -1   5   2   50.99    3.00
   1   5  -2   47.90    3.20
  -1  -5  -2 2752.22   84.39
   1  -5   2 2874.81   85.59
  -1  -5  -2 2772.22   85.59
   1  -5   2 2839.02   85.29
   1  -5   2 2901.41   84.19
  -1  -5  -2 2801.02   83.69
   1   5   2 2725.13   85.59
   1   5   2 2875.91   84.49
  -1   5  -2 2704.63   85.39
   1   5   2 2775.92   84.69
  -3  -5  -2 3118.99   94.49
   3  -5   2 3154.48   93.89
  -3  -5  -2 3102.39   92.69
   3  -5   2 3120.29   94.39
   3  -5   2 3104.59   93.69
  -3  -5  -2 2752.72   93.69
   3  -5   2 3074.59   92.39
   3  -5   2 3039.20   93.89
  -3  -5  -2 2978.90   92.79
   3  -5   2 2976.80   93.99
   3   5   2 3011.50   93.69
   3   5   2 3131.09   92.99
  -3   5  -2 3073.89   94.19
  -3   5  -2 3028.50   93.89
  -3   5  -2 3089.79   92.39
   3   5   2 3165.08   94.29
  -3   5  -2 3111.59   93.79
   3   5   2 2996.60   92.49
   5  -5   2  273.97   11.70
  -5  -5  -2  267.07   10.70
  -5  -5  -2  297.67   11.90
   5  -5   2  275.97   11.90
  -5  -5  -2  300.57   13.00
   5  -5   2  294.77   13.10
   5  -5   2  276.87   11.20
  -5  -5  -2  296.67   12.90
   5   5   2  302.67   11.00
   5   5   2  259.67   12.20
  -5   5  -2  290.67   12.30
  -5   5  -2  305.97   13.20
  -5   5  -2  279.97   11.20
   5   5   2  281.07   12.70
  -7  -5  -2  554.94   21.50
  -7  -5  -2  527.65   22.20
   7  -5   2  588.44   23.10
   7  -5   2  554.34   20.80
  -7  -5  -2  467.15   21.80
   7   5   2  578.04   22.70
  -7   5  -2  544.65   20.70
  -7   5  -2  562.44   23.00
  -7   5  -2  582.64   21.50
  -9  -5  -2  400.26   18.50
  -9  -5  -2  389.16   18.90
  -9  -5  -2  384.86   19.30
   9  -5   2  413.86   19.80
  -9   5  -2  378.86   19.50
   9   5   2  414.66   19.60
 -10  -6   2  112.49    9.60
 -10  -6   2  125.29   10.60
  10  -6  -2   98.99    9.40
 -10  -6   2  110.69   12.50
 -10   6   2  131.29   15.90
  10   6  -2  116.09   11.00
   8  -6  -2  258.07   13.80
  -8  -6   2  237.28   13.70
  -8  -6   2  266.07   14.30
  -8  -6   2  242.68   13.10
  -8   6   2  249.58   12.90
  -8   6   2  253.97   14.10
   8   6  -2  258.57   13.50
  -6  -6   2  286.57   13.50
   6  -6  -2  276.57   14.10
  -6  -6   2  252.37   12.80
   6  -6  -2  271.87   11.70
  -6  -6   2  293.37   12.70
   6  -6  -2  251.37   10.40
  -6   6   2  260.87   12.50
   6   6  -2  282.17   13.40
  -6   6   2  256.77   10.80
   6   6  -2  268.57   12.60
  -6   6   2  282.87   13.30
   4  -6  -2  125.39    5.10
   4  -6  -2  132.69    7.10
  -4  -6   2  123.09    7.90
  -4  -6   2  126.49    5.60
  -4  -6   2  132.59    5.20
   4  -6  -2  131.69    7.40
   4  -6  -2  128.19    8.30
  -4  -6   2  115.79    7.00
  -4  -6   2  128.69    7.60
  -4  -6   2  123.89    6.60
   4  -6  -2  131.09    6.70
  -4  -6   2  131.49    5.10
   4  -6  -2  137.89    5.80
   4   6  -2  129.29    5.60
  -4   6   2  137.69    5.30
   4   6  -2  125.49    7.10
   4   6  -2  118.49    6.40
  -4   6   2  129.39    5.40
  -4   6   2  125.99    7.10
   4   6  -2  127.59    7.00
  -4   6   2  126.69    6.70
  -4   6   2  124.99    7.20
  -4   6   2  136.29    5.80
   4   6  -2  119.29    7.30
  -2  -6   2  723.73   23.60
   2  -6  -2  746.13   24.70
   2  -6  -2  703.53   24.20
  -2  -6   2  742.03   24.10
  -2  -6   2  711.23   24.00
  -2  -6   2  701.63   23.50
   2  -6  -2  724.53   23.60
   2  -6  -2  728.73   23.30
  -2  -6   2  715.13   23.10
  -2  -6   2  719.23   23.30
  -2  -6   2  695.73   24.40
   2  -6  -2  725.43   24.20
  -2  -6   2  673.93   24.40
  -2  -6   2  725.83   23.60
   2   6  -2  729.03   23.20
  -2   6   2  690.23   23.20
  -2   6   2  716.23   23.70
   2   6  -2  741.13   23.60
  -2   6   2  756.62   24.60
  -2   6   2  659.73   24.10
   2   6  -2  751.52   24.40
   2   6  -2  738.73   24.60
   0  -6   2 1705.33   52.69
   0  -6   2 1725.53   53.39
   0  -6   2 1638.74   52.89
   0  -6  -2 1694.33   53.09
   0  -6   2 1715.53   53.09
   0  -6   2 1682.43   52.09
   0  -6   2 1706.53   52.59
   0  -6  -2 1743.13   51.69
   0  -6   2 1634.44   53.09
   0  -6   2 1672.83   52.49
   0  -6   2 1691.93   52.09
   0  -6  -2 1670.93   53.09
   0  -6  -2 1710.23   52.69
   0   6   2 1741.33   53.29
   0   6   2 1692.73   51.59
   0   6   2 1720.43   51.69
   0   6   2 1685.93   52.99
   0   6  -2 1718.23   53.09
   0   6   2 1762.12   52.79
   0   6  -2 1718.23   52.69
   0   6   2 1721.23   53.49
   0   6  -2 1710.63   52.09
   0   6  -2 1719.43   53.39
   2  -6   2 1073.89   33.90
   2  -6   2 1046.10   35.10
   2  -6   2 1098.59   33.00
  -2  -6  -2 1121.29   33.80
  -2  -6  -2 1074.09   35.50
  -2  -6  -2 1076.99   34.70
  -2  -6  -2 1081.49   35.60
   2  -6   2 1086.09   33.00
   2  -6   2 1109.19   35.10
   2  -6   2 1094.89   35.20
   2  -6   2 1048.30   35.50
   2  -6   2 1086.39   35.40
  -2  -6  -2 1064.79   33.80
  -2  -6  -2 1089.29   34.90
  -2   6  -2 1097.29   35.30
  -2   6  -2 1088.79   35.40
  -2   6  -2 1091.59   35.20
  -2   6  -2 1051.09   33.10
   2   6   2 1049.30   34.60
   2   6   2 1091.99   33.40
   2   6   2 1068.39   33.40
  -2   6  -2 1097.59   33.50
   2   6   2 1117.09   35.60
   2   6   2 1072.39   35.50
   2   6   2 1087.89   34.80
  -4  -6  -2  520.15   18.50
  -4  -6  -2  550.24   20.50
   4  -6   2  528.95   18.10
  -4  -6  -2  543.15   20.20
   4  -6   2  536.95   19.70
  -4  -6  -2  554.84   18.70
   4  -6   2  559.24   20.60
   4  -6   2  508.75   19.30
  -4   6  -2  552.54   20.30
  -4   6  -2  550.94   20.00
  -4   6  -2  525.95   18.10
   4   6   2  532.45   18.50
   4   6   2  534.95   18.50
   4   6   2  540.95   20.20
   4   6   2  522.45   21.10
  -6  -6  -2  675.93   25.70
  -6  -6  -2  663.43   25.70
   6  -6   2  685.53   24.50
   6  -6   2  660.23   25.70
  -6  -6  -2  677.63   24.10
  -6   6  -2  641.24   23.20
  -6   6  -2  663.03   24.80
  -6   6  -2  657.93   25.70
   6   6   2  694.63   25.70
  -8  -6  -2  158.58   10.80
  -8  -6  -2  166.98   11.20
   8  -6   2  169.28   11.30
  -8  -6  -2  156.28   10.00
   8   6   2  191.08   11.50
  -8   6  -2  178.08   11.60
  -8   6  -2  158.28    9.90
 -10  -6  -2    4.90    4.30
 -10  -6  -2    6.50    3.60
  10  -6   2   -0.80    3.30
 -10   6  -2    9.10    4.30
  10   6   2    1.20    3.30
   9  -7  -2  196.58   12.80
  -9  -7   2  188.68   12.80
  -9  -7   2  196.58   12.00
  -9  -7   2  198.38   12.90
  -9   7   2  195.18   11.80
  -9   7   2  203.98   13.20
   9   7  -2  210.68   12.70
   7  -7  -2   15.30    3.80
  -7  -7   2   15.20    3.80
  -7  -7   2   11.40    3.50
   7  -7  -2   15.90    3.20
  -7  -7   2   18.00    3.80
  -7   7   2   21.80    4.20
  -7   7   2   16.40    4.00
   7   7  -2   15.10    3.70
  -5  -7   2  625.54   24.00
   5  -7  -2  641.64   22.70
  -5  -7   2  640.44   23.60
   5  -7  -2  630.44   20.80
   5  -7  -2  645.54   23.80
   5   7  -2  588.74   20.50
   5   7  -2  611.14   23.80
  -5   7   2  630.24   23.30
  -5   7   2  627.24   23.30
   5   7  -2  617.44   23.00
  -5   7   2  626.54   22.60
   5   7  -2  575.34   22.00
   3  -7  -2 1985.10   66.19
  -3  -7   2 2184.78   66.59
  -3  -7   2 2074.39   65.49
   3  -7  -2 2057.39   66.59
   3  -7  -2 2194.78   66.19
  -3  -7   2 2159.88   64.79
  -3  -7   2 2158.98   66.49
  -3  -7   2 2145.69   65.29
  -3  -7   2 2017.00   66.79
   3  -7  -2 2040.20   64.89
  -3  -7   2 2071.19   64.59
  -3  -7   2 2140.39   65.69
   3  -7  -2 2115.79   67.09
   3   7  -2 2024.30   66.09
   3   7  -2 2203.88   66.79
  -3   7   2 2235.98   66.39
  -3   7   2 2208.38   66.59
   3   7  -2 2089.19   65.59
   3   7  -2 2111.39   65.29
   3   7  -2 2156.88   68.79
  -3   7   2 2092.89   64.89
  -1  -7   2   14.90    2.00
  -1  -7   2   12.70    1.80
  -1  -7   2   13.80    2.10
   1  -7  -2   11.70    2.30
  -1  -7   2   13.10    2.10
   1  -7  -2   15.30    2.30
  -1  -7   2   11.90    2.10
  -1  -7   2   14.90    1.90
  -1  -7   2   12.00    1.70
  -1  -7   2   16.20    2.00
   1  -7  -2   12.50    1.90
   1  -7  -2   17.50    1.80
   1   7  -2   16.20    2.10
   1   7  -2   11.60    1.80
   1   7  -2   14.20    2.20
   1   7  -2   14.30    2.30
  -1   7   2   13.70    1.80
  -1   7   2   13.50    1.90
  -1   7   2   12.20    2.30
  -1   7   2   12.20    2.20
  -1   7   2   15.20    2.30
  -1  -7  -2 2955.80   89.89
   1  -7   2 3027.20   89.69
   1  -7   2 2696.13   89.19
  -1  -7  -2 3031.90   91.39
   1  -7   2 2968.90   91.09
   1  -7   2 2980.40   89.69
  -1  -7  -2 2963.50   90.89
  -1  -7  -2 3076.69   90.09
   1  -7   2 2986.20   91.39
  -1  -7  -2 2980.80   88.89
  -1  -7  -2 2745.93   88.79
   1  -7   2 2946.61   90.59
   1   7   2 2981.90   91.29
  -1   7  -2 3048.99   89.29
   1   7   2 3019.50   90.99
   1   7   2 2943.91   91.49
  -1   7  -2 2962.40   91.19
  -1   7  -2 2984.70   90.69
   1   7   2 2915.11   89.89
   1   7   2 2978.00   89.99
  -1   7  -2 3066.19   91.29
  -3  -7  -2 1016.10   34.20
  -3  -7  -2 1020.00   33.50
   3  -7   2 1017.70   31.30
  -3  -7  -2  917.21   34.90
   3  -7   2 1002.10   34.10
  -3  -7  -2 1024.70   32.70
   3  -7   2  990.10   33.40
   3  -7   2 1009.50   33.50
  -3  -7  -2 1049.30   31.70
  -3  -7  -2 1014.10   30.70
  -3  -7  -2 1030.30   31.70
   3  -7   2  930.11   33.80
   3   7   2 1045.70   32.80
   3   7   2  965.80   30.90
  -3   7  -2 1017.90   31.30
  -3   7  -2  993.70   34.80
   3   7   2 1004.10   31.60
   3   7   2  971.60   33.00
  -3   7  -2 1038.20   34.00
  -3   7  -2 1068.69   33.80
   3   7   2  955.20   34.20
   3   7   2  887.01   33.50
  -5  -7  -2   26.50    4.10
   5  -7   2   22.10    3.40
   5  -7   2   21.80    4.20
  -5  -7  -2   22.20    3.80
  -5  -7  -2   16.80    2.70
   5   7   2   16.70    3.40
  -5   7  -2   25.10    2.70
  -5   7  -2   24.20    3.70
  -5   7  -2   30.60    4.10
   5   7   2   21.10    2.80
  -7  -7  -2  677.83   26.90
   7  -7   2  645.14   26.80
  -7  -7  -2  666.13   24.90
   7  -7   2  670.13   25.10
   7   7   2  668.13   26.50
  -7   7  -2  642.54   30.60
  -7   7  -2  707.73   26.00
  -9  -7  -2  314.37   17.00
  -9  -7  -2  307.87   17.10
   9  -7   2  344.57   17.90
   9   7   2  349.47   24.10
  -9   7  -2  332.67   17.90
  -9   7  -2  318.47   16.00
  10  -8  -2    2.10    3.00
 -10  -8   2   -0.80    2.60
 -10  -8   2    0.50    3.10
  10   8  -2   -1.20    2.90
 -10   8   2   -1.50    2.90
  -8  -8   2   38.70    5.90
   8  -8  -2   40.40    5.90
  -8  -8   2   37.50    5.20
  -8  -8   2   40.00    5.90
   8   8  -2   43.10    5.90
  -8   8   2   35.20    5.70
  -8   8   2   37.50    5.60
   6  -8  -2   -0.40    2.30
  -6  -8   2    0.60    1.80
   6  -8  -2   -0.30    1.70
  -6  -8   2    1.20    2.10
  -6  -8   2    4.10    2.50
   6   8  -2    0.30    2.00
  -6   8   2    2.30    1.80
  -6   8   2    1.70    2.30
  -6   8   2   -1.10    1.80
   4  -8  -2  233.28   11.80
  -4  -8   2  266.77    9.40
  -4  -8   2  253.17   10.70
  -4  -8   2  260.97   10.20
  -4  -8   2  255.57    9.20
  -4  -8   2  226.78   10.50
  -4  -8   2  255.47   12.20
  -4  -8   2  229.58   11.30
   4  -8  -2  262.67    9.80
   4   8  -2  251.67   11.70
  -4   8   2  278.47   11.80
   4   8  -2  258.87   10.20
  -4   8   2  244.98   11.70
  -4   8   2  265.07   11.50
   2  -8  -2    1.60    1.30
  -2  -8   2    3.40    1.30
  -2  -8   2    2.70    1.30
  -2  -8   2    7.30    1.60
   2  -8  -2    4.50    1.40
  -2  -8   2    2.70    1.30
   2  -8  -2    3.10    1.30
  -2  -8   2    4.70    1.80
  -2  -8   2    4.80    1.70
   2  -8  -2    2.60    1.60
  -2  -8   2    2.70    1.30
  -2  -8   2    3.00    1.20
   2  -8  -2    5.40    1.90
   2   8  -2    4.40    1.80
   2   8  -2    3.70    1.40
  -2   8   2    4.50    1.40
  -2   8   2    6.80    3.10
  -2   8   2    5.20    1.50
   2   8  -2    6.40    1.80
   0  -8  -2   11.90    2.30
   0  -8  -2    9.20    1.40
   0  -8   2    8.50    1.60
   0  -8  -2    6.50    1.70
   0  -8   2    9.50    1.80
   0  -8   2    9.30    1.50
   0  -8   2   12.00    1.90
   0  -8  -2   10.40    1.40
   0  -8   2    7.90    2.00
   0  -8   2   10.10    1.90
   0  -8   2    8.70    1.90
   0  -8   2    7.70    2.20
   0  -8  -2   10.80    2.10
   0  -8  -2   10.20    1.40
   0   8  -2    7.50    1.90
   0   8   2   12.90    2.30
   0   8   2    8.20    1.90
   0   8   2   12.70    1.50
   0   8   2    8.80    2.10
   0   8  -2   10.30    1.90
   0   8  -2    6.10    1.90
   0   8   2    6.20    2.10
   0   8  -2   13.20    2.30
  -2  -8  -2  876.11   29.80
  -2  -8  -2  925.01   30.90
  -2  -8  -2  875.71   28.00
   2  -8   2  825.42   31.40
   2  -8   2  869.31   30.50
  -2  -8  -2  892.11   28.50
   2  -8   2  879.81   28.20
  -2  -8  -2  919.71   29.80
   2  -8   2  909.11   28.20
   2  -8   2  944.51   31.10
  -2  -8  -2  897.41   28.00
   2  -8   2  890.91   30.60
   2  -8   2  885.91   31.00
   2  -8   2  903.31   28.00
  -2   8  -2  892.21   30.20
  -2   8  -2  886.01   30.60
   2   8   2  913.41   30.00
  -2   8  -2  899.01   30.80
  -2   8  -2  886.71   28.00
   2   8   2  858.01   30.50
   2   8   2  955.60   31.20
   2   8   2  925.11   28.70
   2   8   2  909.51   29.60
  -4  -8  -2    9.80    2.70
   4  -8   2    2.50    1.90
  -4  -8  -2    9.40    2.70
   4  -8   2   10.00    2.70
  -4  -8  -2    5.10    1.90
  -4  -8  -2    8.70    1.80
  -4  -8  -2    8.60    1.80
   4  -8   2    7.90    1.60
  -4   8  -2   13.70    3.30
  -4   8  -2   14.80    2.80
  -4   8  -2    8.20    2.50
  -4   8  -2   11.00    1.70
   4   8   2    9.80    2.20
   4   8   2    8.60    2.30
   6  -8   2  124.99    8.90
  -6  -8  -2  129.79    9.00
  -6  -8  -2  113.29    7.00
   6  -8   2  140.79    8.30
  -6  -8  -2  137.19    8.90
  -6   8  -2  139.29    9.10
   6   8   2  114.29    8.40
  -6   8  -2  119.49    8.20
   8  -8   2   -1.20    2.50
  -8  -8  -2   -1.50    2.30
  -8  -8  -2   -2.30    2.10
   8   8   2   -2.10    2.30
  -8   8  -2    1.40    2.70
  -8   8  -2    1.90    3.00
  -9  -9   2   20.20    5.00
   9  -9  -2   13.60    4.60
  -9  -9   2   21.50    5.30
  -9   9   2   18.40    4.60
   9   9  -2   15.30    7.10
  -9   9   2    8.70    4.00
  -7  -9   2   -3.80    1.90
   7  -9  -2    1.50    2.70
  -7  -9   2   -1.60    1.90
   7  -9  -2    0.20    2.00
  -7  -9   2    0.80    1.90
  -7   9   2    1.80    2.00
  -7   9   2   -0.30    2.20
   7   9  -2    1.30    2.40
  -5  -9   2   50.49    5.60
   5  -9  -2   62.89    6.00
   5  -9  -2   46.00    4.80
  -5  -9   2   56.79    4.60
  -5  -9   2   45.10    4.90
  -5   9   2   46.30    5.20
  -5   9   2   44.70    5.00
  -5   9   2   40.40    4.50
  -3  -9   2  108.29    6.50
  -3  -9   2  105.29    5.40
   3  -9  -2  103.69    6.10
   3  -9  -2  115.69    7.30
  -3  -9   2  104.79    5.80
  -3  -9   2  105.59    5.90
   3  -9  -2  112.79    5.50
  -3  -9   2  104.39    5.70
  -3  -9   2  106.09    7.10
  -3  -9   2  100.99    5.20
  -3   9   2  107.99    6.80
   3   9  -2  121.19    6.20
  -3   9   2  111.49    6.30
   3   9  -2   97.59    5.20
  -3   9   2  106.99    6.90
   3   9  -2  112.49    7.00
   1  -9  -2    1.50    1.40
   1  -9  -2    0.90    1.00
  -1  -9   2   -0.40    0.90
  -1  -9   2    0.90    1.10
   1  -9  -2    0.80    1.40
  -1  -9   2    1.40    1.30
  -1  -9   2    0.80    1.10
  -1  -9   2    0.10    1.20
   1  -9  -2   -0.10    0.40
  -1  -9   2    1.10    1.20
   1  -9  -2    0.90    1.20
  -1  -9   2    1.00    1.20
   1  -9  -2    0.10    0.50
   1   9  -2    0.00    1.20
   1   9  -2   -0.90    1.20
  -1   9   2   -1.00    1.20
  -1   9   2    1.30    1.00
  -1   9   2    1.40    1.10
  -1   9   2   -0.40    1.10
   1   9  -2    0.10    1.00
  -1   9   2    0.90    1.40
   1   9  -2    0.90    1.30
  -1  -9  -2  108.29    4.60
   1  -9   2  112.19    7.40
   1  -9   2  102.79    5.30
   1  -9   2  109.59    4.80
  -1  -9  -2  110.19    4.60
   1  -9   2  115.09    6.80
   1  -9   2  122.59    6.20
  -1  -9  -2  113.29    6.60
  -1  -9  -2  108.59    6.40
   1  -9   2  114.69    5.50
  -1  -9  -2  114.69    5.40
  -1  -9  -2  102.59    7.00
  -1  -9  -2  106.09    5.40
  -1  -9  -2  103.49    5.50
   1  -9   2  109.99    4.80
  -1   9  -2  103.39    6.40
   1   9   2  105.79    6.70
  -1   9  -2  111.69    6.60
  -1   9  -2   98.99    5.80
   1   9   2  109.89    5.30
  -1   9  -2  110.09    4.80
   1   9   2  110.99    6.40
   1   9   2  119.69    6.70
   1   9   2  105.79    5.60
  -3  -9  -2   95.49    4.50
   3  -9   2   97.19    6.60
  -3  -9  -2  104.69    7.40
  -3  -9  -2   94.09    4.70
   3  -9   2  103.59    7.10
  -3  -9  -2  105.09    6.10
  -3  -9  -2  105.09    4.80
  -3  -9  -2  107.69    7.00
   3  -9   2   98.29    4.40
  -3   9  -2   94.19    6.50
   3   9   2  100.79    4.70
  -3   9  -2  104.69    5.00
   3   9   2  102.09    6.90
   3   9   2  106.79    6.20
  -3   9  -2   97.29    6.60
   3   9   2  105.99    7.00
  -3   9  -2   90.19    6.30
  -5  -9  -2   16.20    2.60
  -5  -9  -2   11.60    3.00
  -5  -9  -2   23.70    4.70
   5  -9   2   17.70    4.30
   5  -9   2   10.00    2.80
  -5   9  -2   18.90    3.60
  -5   9  -2    9.90    2.70
   5   9   2   14.80    3.60
   5   9   2   18.50    2.90
   7  -9   2   78.89    6.90
  -7  -9  -2   73.29    7.20
   7  -9   2   69.19    7.40
  -7  -9  -2   74.19    7.60
   7   9   2   78.79    7.40
  -7   9  -2   81.39    7.70
  -7   9  -2   78.09    7.20
  -9  -9  -2   14.00    4.80
  -9  -9  -2   15.70    5.40
   9  -9   2   18.60    5.30
  -9   9  -2   21.70    5.10
   9   9   2   15.40    4.70
  -9   9  -2   23.10    5.00
  -8 -10   2   16.50    4.60
  -8 -10   2   21.50    5.40
   8 -10  -2   18.50    5.00
  -8  10   2   14.50    4.20
  -8  10   2   15.30    4.50
   8  10  -2   14.60    4.30
  -6 -10   2    2.00    2.10
  -6 -10   2    0.10    2.30
  -6 -10   2    1.90    2.50
   6 -10  -2    1.50    3.10
   6 -10  -2    5.90    2.90
  -6  10   2    0.10    2.20
  -6  10   2    4.10    2.80
   6  10  -2    1.00    2.30
  -6  10   2    2.60    2.20
  -4 -10   2   -0.10    1.50
  -4 -10   2    0.50    1.90
   4 -10  -2    4.30    1.50
  -4 -10   2    3.10    1.60
  -4 -10   2    2.90    1.80
   4 -10  -2    1.60    2.30
  -4  10   2    5.90    2.30
  -4  10   2    3.50    2.20
  -4  10   2    4.20    2.30
   4  10  -2   -1.40    1.50
  -2 -10   2   18.70    2.60
  -2 -10   2   20.20    3.30
   2 -10  -2   16.80    3.30
  -2 -10   2   20.40    3.20
  -2 -10   2   17.70    3.40
  -2 -10   2   16.20    2.60
  -2 -10   2   22.40    3.10
   2 -10  -2   25.10    2.80
   2 -10  -2   19.20    2.70
   2  10  -2   22.40    3.30
   2  10  -2   15.70    2.60
  -2  10   2   15.80    2.60
  -2  10   2   17.50    3.20
   2  10  -2   22.00    3.70
  -2  10   2   23.60    3.80
   0 -10  -2    0.20    0.80
   0 -10   2    1.10    1.20
   0 -10  -2   -1.80    0.80
   0 -10  -2   -0.30    1.30
   0 -10   2    1.50    1.10
   0 -10   2    0.00    1.00
   0 -10  -2   -1.40    0.80
   0 -10  -2    1.60    1.40
   0 -10   2   -1.60    1.50
   0 -10   2   -1.10    1.10
   0  10   2    2.00    1.00
   0  10   2    0.40    1.40
   0  10   2    4.10    1.80
   0  10   2   -0.20    1.40
   0  10  -2    0.50    1.80
   0  10  -2   -3.00    1.40
   0  10   2   -0.80    1.50
   0  10  -2   -2.20    1.40
   0  10  -2   -0.40    1.20
   2 -10   2    0.80    1.00
   2 -10   2    0.10    0.90
  -2 -10  -2    0.30    1.60
  -2 -10  -2    2.40    1.40
   2 -10   2    2.90    2.00
   2 -10   2    1.10    1.40
  -2 -10  -2   -0.10    1.30
   2 -10   2    0.90    0.70
  -2 -10  -2    0.60    0.90
  -2 -10  -2    1.30    1.10
   2 -10   2    1.10    1.70
  -2  10  -2    0.00    1.60
  -2  10  -2    2.40    1.80
   2  10   2    0.10    1.10
   2  10   2    3.30    2.10
   2  10   2   -0.30    1.10
  -2  10  -2    1.90    2.00
   2  10   2   -1.40    1.10
  -4 -10  -2   -1.00    1.60
   4 -10   2   -1.00    1.90
   4 -10   2    4.40    2.30
  -4 -10  -2    1.50    1.80
  -4 -10  -2    0.60    1.70
  -4  10  -2    2.30    1.80
   4  10   2    4.50    2.40
   4  10   2   -1.00    1.30
  -4  10  -2    0.50    1.80
  -4  10  -2    1.20    2.10
  -6 -10  -2   71.39    7.10
   6 -10   2   70.49    6.70
  -6 -10  -2   79.49    7.60
   6 -10   2   83.39    7.80
  -6  10  -2   69.19    7.00
  -6  10  -2   84.69    7.50
   6  10   2   84.89    7.50
   8 -10   2   36.90    6.30
  -8 -10  -2   40.60    6.40
  -8 -10  -2   27.40    5.70
  -8  10  -2   39.60    6.40
  -8  10  -2   26.70    5.20
   9 -11  -2    6.20    3.60
  -9 -11   2    2.00    3.50
   9  11  -2    1.80    3.20
  -7 -11   2    5.00    3.40
   7 -11  -2   -2.00    1.70
   7 -11  -2    7.80    3.80
  -7 -11   2    0.90    2.70
  -7  11   2   -0.30    2.50
  -7  11   2    4.20    2.90
   7  11  -2    4.70    3.00
   5 -11  -2   87.89    7.10
   5 -11  -2   89.09    7.80
  -5 -11   2   92.99    7.80
  -5 -11   2   81.99    7.40
  -5 -11   2   73.99    6.70
  -5  11   2   77.79    6.70
  -5  11   2   79.59   10.20
   5  11  -2   81.59    7.00
  -5  11   2   84.49    6.80
   3 -11  -2  708.73   24.50
   3 -11  -2  710.43   27.40
  -3 -11   2  735.63   24.90
  -3 -11   2  757.02   26.10
  -3 -11   2  747.73   27.30
  -3 -11   2  719.73   24.80
  -3  11   2  736.43   27.00
  -3  11   2  724.53   27.00
   3  11  -2  692.63   24.60
   3  11  -2  715.03   25.70
  -3  11   2  711.93   25.50
   3  11  -2  671.83   28.50
  -1 -11   2   -2.40    1.80
   1 -11  -2    3.20    2.90
   1 -11  -2    0.60    1.70
  -1 -11   2    1.40    1.50
  -1 -11   2    2.10    1.60
   1  11  -2   -0.50    1.80
   1  11  -2    1.10    2.50
  -1  11   2    1.30    2.70
  -1  11   2    5.60    1.70
  -1  11   2    4.80    2.30
  -1  11   2    4.00    2.30
  -1  11   2    4.30    2.50
   1  11  -2    0.30    1.60
   1  11  -2   -1.20    1.90
   1 -11   2  974.00   30.70
   1 -11   2  988.30   32.10
   1 -11   2  999.70   34.50
   1 -11   2  929.71   32.50
  -1 -11  -2  953.10   31.60
  -1 -11  -2  985.30   33.80
   1 -11   2  971.60   32.60
  -1 -11  -2  968.70   30.60
  -1 -11  -2  941.61   32.20
  -1  11  -2  953.30   32.60
   1  11   2  949.40   34.50
   1  11   2  989.90   33.80
  -1  11  -2  971.90   33.70
   1  11   2  989.20   32.50
  -1  11  -2  977.20   34.00
   3 -11   2  130.89    8.80
  -3 -11  -2  111.69    8.00
   3 -11   2  128.99    8.40
  -3 -11  -2  131.49    7.60
  -3  11  -2  110.19    7.90
  -3  11  -2  123.99    8.20
   3  11   2  116.99    7.40
   3  11   2  129.89    8.40
  -3  11  -2  118.59    7.60
  -5 -11  -2   -1.00    1.80
  -5 -11  -2    0.50    2.40
   5 -11   2    0.60    2.40
   5 -11   2    0.90    2.10
   5  11   2   -2.80    2.10
  -5  11  -2    3.40    2.50
   5  11   2    0.60    2.10
   7 -11   2   13.30    4.40
  -7 -11  -2   20.30    5.10
   7 -11   2   16.80    4.10
  -7 -11  -2    5.10    3.00
   7  11   2   11.60    4.00
  -7  11  -2   14.30    4.10
  -7  11  -2   21.80    4.90
   8 -12  -2   55.49    7.50
  -8 -12   2   34.50    8.70
  -8 -12   2   41.90    7.20
  -8  12   2   37.90    6.30
   8  12  -2   47.40    6.70
  -8  12   2   52.49    7.80
  -6 -12   2    4.40    3.10
  -6 -12   2    0.40    2.60
   6 -12  -2    3.40    3.30
   6 -12  -2   -2.70    1.90
  -6  12   2    1.90    2.60
  -6  12   2   -1.70    2.00
   6  12  -2    3.40    2.90
  -4 -12   2  265.87   13.90
  -4 -12   2  248.28   12.60
   4 -12  -2  269.67   14.10
  -4  12   2  257.77   13.50
  -4  12   2  273.77   13.60
   4  12  -2  252.77   11.80
   4  12  -2  247.38   13.10
  -4  12   2  251.07   12.20
   2 -12  -2   30.20    3.70
  -2 -12   2   25.90    4.10
  -2 -12   2   35.10    3.70
   2 -12  -2   29.50    5.30
  -2 -12   2   21.50    4.40
  -2  12   2   22.30    4.40
  -2  12   2   21.90    4.70
   2  12  -2   36.30    4.70
   2  12  -2   24.60    4.00
   2  12  -2   39.00    5.40
   0 -12  -2   10.90    3.10
   0 -12  -2    3.30    3.00
   0 -12   2    1.30    1.70
   0 -12   2    5.40    2.60
   0 -12   2    1.20    3.10
   0  12   2    2.80    2.80
   0  12  -2   -1.30    2.60
   0  12  -2   -4.70    2.30
   0  12  -2    3.50    2.10
   0  12  -2   -0.60    3.20
   0  12   2    5.90    2.70
   0  12   2    7.10    2.90
  -2 -12  -2  312.47   14.50
  -2 -12  -2  328.67   15.20
   2 -12   2  339.57   15.80
   2 -12   2  333.87   15.30
   2  12   2  343.87   14.80
   2  12   2  320.07   13.60
  -2  12  -2  327.97   15.20
  -2  12  -2  305.07   13.90
   2  12   2  365.76   16.10
  -2  12  -2  358.56   15.70
   4 -12   2    3.60    2.50
  -4 -12  -2   -2.10    1.80
  -4 -12  -2   -0.30    1.90
   4 -12   2    1.30    2.40
   4  12   2    5.40    2.90
   4  12   2    2.90    2.00
  -4  12  -2   -0.80    1.90
  -4  12  -2   -1.10    1.80
   6 -12   2  115.59    9.80
   6 -12   2  101.29    8.50
  -6 -12  -2   99.79    8.40
  -6 -12  -2  118.09    9.90
   6  12   2  127.69    9.60
  -6  12  -2  110.29    9.00
  -6  12  -2  109.79    8.90
  -8 -12  -2   -2.00    2.90
  -8 -12  -2    4.40    3.50
   8 -12   2    1.20    3.00
  -8  12  -2    0.70    2.80
   8  12   2    1.00    3.10
  -7 -13   2   11.50    4.50
   7 -13  -2   17.80    4.30
  -7 -13   2   21.40    5.50
   7 -13  -2   12.80    4.90
  -7  13   2   13.60    5.10
  -7  13   2   11.30    4.30
   5 -13  -2    4.30    3.20
  -5 -13   2   12.30    4.10
   5 -13  -2    5.90    3.30
  -5  13   2    8.50    3.30
  -5  13   2    8.70    3.50
   5  13  -2   11.30    3.50
  -3 -13   2  301.77   13.60
  -3 -13   2  282.07   14.70
   3 -13  -2  298.77   15.40
   3  13  -2  305.87   13.90
   3  13  -2  286.97   14.70
  -3  13   2  343.47   21.00
  -3  13   2  310.97   15.00
  -1 -13   2   -0.90    1.30
  -1 -13   2    2.60    2.20
   1 -13  -2    0.50    1.70
  -1 -13   2    1.70    2.40
  -1 -13   2    2.80    1.80
   1 -13  -2    3.00    2.30
  -1  13   2   -1.10    2.00
   1  13  -2   -0.10    2.00
  -1  13   2   -0.10    1.90
   1  13  -2    0.30    2.00
  -1  13   2    7.00    2.50
   1  13  -2    0.50    1.90
  -1 -13  -2  273.37   13.30
   1 -13   2  266.77   11.90
   1 -13   2  292.67   14.30
   1  13   2  267.77   13.30
  -1  13  -2  278.37   13.70
   1  13   2  286.57   14.30
  -1  13  -2  255.27   12.50
  -1  13  -2  296.67   13.70
   1  13   2  275.57   12.30
  -3 -13  -2   24.90    3.70
   3 -13   2   23.00    5.40
  -3 -13  -2   36.10    5.10
   3 -13   2   24.00    4.90
  -3  13  -2   27.70    5.60
   3  13   2   29.10    5.30
   3  13   2   20.90    4.00
  -3  13  -2   23.80    4.10
   5 -13   2   28.10    5.40
  -5 -13  -2   37.10    8.10
  -5 -13  -2   15.50    4.40
   5 -13   2   25.70    5.20
  -5  13  -2   22.60    4.80
   5  13   2   32.90    5.60
   7 -13   2   24.30    5.10
  -7 -13  -2   42.20    6.50
   7 -13   2   24.40    5.90
  -7 -13  -2   40.10    6.70
   7  13   2   37.90    6.60
  -7  13  -2   38.10    6.40
  -7  13  -2   28.70    5.90
  -6 -14   2    1.00    2.70
   6 -14  -2   -0.90    2.50
  -6 -14   2    4.90    3.30
   6 -14  -2   -0.80    3.00
  -6  14   2   -1.10    2.50
  -6  14   2    0.00    2.40
   6  14  -2    2.50    3.00
   4 -14  -2   22.50    4.70
  -4 -14   2   19.30    4.40
  -4 -14   2   33.80    4.60
   4 -14  -2   35.30    5.60
   4  14  -2   17.30    4.20
  -4  14   2   28.90    5.20
  -4  14   2   20.40    4.50
  -2 -14   2   20.40    4.20
   2 -14  -2   18.40    4.20
   2  14  -2   23.50    4.20
  -2  14   2   14.10    3.50
  -2  14   2   19.60    4.30
   2  14  -2   23.40    4.70
   0 -14  -2   21.20    4.50
   0 -14   2   17.70    3.50
   0 -14  -2    9.70    3.10
   0 -14   2   14.40    4.10
   0  14  -2   13.30    3.50
   0  14   2   17.60    4.40
   0  14   2   17.50    3.70
   0  14   2   22.70    6.40
   0  14  -2   14.40    4.00
   0  14  -2   15.40    3.60
   2 -14   2   48.80    6.10
  -2 -14  -2   49.80    5.80
   2 -14   2   31.10    5.00
   2  14   2   43.90    5.90
   2  14   2   34.00    4.90
  -2  14  -2   42.40    5.50
  -2  14  -2   30.00    7.90
  -4 -14  -2    4.70    3.30
   4 -14   2    3.70    3.00
   4 -14   2    8.10    3.20
  -4 -14  -2   10.60    3.20
   4  14   2    0.80    2.30
   4  14   2    7.90    3.40
  -4  14  -2    2.90    2.50
  -4  14  -2    5.70    3.20
  -6 -14  -2   43.40    6.90
  -6 -14  -2   41.50    6.20
   6 -14   2   49.20    6.80
   6 -14   2   49.99    7.50
  -6  14  -2   48.40    6.70
   6  14   2   53.29    7.00
  -6  14  -2   47.60    6.80
  -5 -15   2    5.50    3.10
   5 -15  -2    1.60    2.90
   5 -15  -2    3.60    3.40
  -5 -15   2    4.70    3.80
  -5  15   2    3.80    3.20
  -5  15   2    3.60    2.90
   5  15  -2    1.90    3.70
   3 -15  -2    4.50    3.00
  -3 -15   2    2.40    2.60
  -3  15   2    4.20    2.70
   3  15  -2    4.20    3.20
  -3  15   2   -1.50    2.00
   3  15  -2   -0.90    2.20
  -1 -15   2    3.50    2.50
   1 -15  -2   -0.20    2.30
  -1 -15   2    2.30    2.20
  -1  15   2    2.10    2.40
  -1  15   2    1.70    2.40
  -1  15   2   -0.60    1.90
   1  15  -2   -0.30    2.40
   1  15  -2    2.40    2.40
   1  15  -2    2.30    2.40
  -1 -15  -2    4.20    2.80
   1 -15   2    9.10    3.50
  -1 -15  -2   11.80    4.00
   1 -15   2    8.50    3.60
   1  15   2    3.50    2.60
   1  15   2    2.70    2.80
  -1  15  -2    8.70    3.30
  -1  15  -2    0.20    2.30
   3 -15   2    9.70    3.60
  -3 -15  -2   19.30    4.70
   3 -15   2    8.80    3.50
  -3  15  -2   16.80    4.00
   3  15   2   16.60    3.90
   3  15   2   14.10    4.20
  -3  15  -2    8.80    3.60
   5 -15   2   -1.00    3.00
  -5 -15  -2    2.60    3.40
   5 -15   2    1.70    2.50
   5  15   2    2.20    2.90
  -5  15  -2    0.60    3.10
   4 -16  -2   71.99    7.80
   4 -16  -2   65.99    8.00
  -4 -16   2   68.99    7.80
  -4  16   2   60.49    7.30
   4  16  -2   56.59    7.30
  -4  16   2   70.49    7.70
  -2 -16   2    2.20    2.80
   2 -16  -2   -1.00    2.60
  -2 -16   2    2.70    2.70
  -2  16   2    2.70    2.70
   2  16  -2    7.30    3.60
  -2  16   2   -0.50    2.30
   2  16  -2   -2.50    1.80
   0 -16   2    1.40    2.70
   0 -16  -2    5.40    3.10
   0 -16  -2   11.20    4.60
   0  16   2    6.40    3.20
   0  16  -2    8.80    3.30
   0  16   2   11.60    4.20
   0  16  -2    2.40    2.60
   2 -16   2  156.18   11.30
  -2 -16  -2  168.18   11.10
   2 -16   2  160.88   11.80
  -2  16  -2  165.68   10.90
   2  16   2  163.98   11.70
   2  16   2  146.99   10.30
  -2  16  -2  156.38   11.00
   4 -16   2    0.80    3.00
  -4 -16  -2    1.70    2.90
   4 -16   2   -1.80    2.60
  -4  16  -2   -0.80    2.60
  -4  16  -2   -0.50    2.20
   4  16   2   -0.70    2.50
  -3 -17   2    2.30    3.20
   3 -17  -2   -0.80    2.60
  -3 -17   2    0.20    3.00
  -3  17   2   -0.40    2.70
   3  17  -2    3.40    3.20
  -3  17   2    2.30    3.10
   1 -17  -2   -2.00    2.20
  -1 -17   2    0.50    2.70
   1  17  -2   -3.40    1.80
  -1  17   2    2.70    2.70
   1  17  -2   -4.00    2.10
  -1  17   2   -1.80    2.30
  -1 -17  -2    4.80    3.40
   1 -17   2   10.70    4.20
  -1 -17  -2    1.80    2.80
   1 -17   2    3.70    3.40
  -1  17  -2   -2.70    2.20
   1  17   2    0.30    2.70
   1  17   2   -1.50    2.80
  -1  17  -2   -1.00    2.40
   3 -17   2   36.70    7.00
   3 -17   2   25.60    6.80
  -3 -17  -2   45.30    6.90
  -3  17  -2   31.50    6.80
   3  17   2   32.40    5.80
  -3  17  -2   35.20    6.30
   3  17   2   39.00    6.80
  -2 -18   2   -0.40    2.90
  -2 -18   2    7.30    3.90
   2 -18  -2   -1.60    3.00
  -2  18   2    3.20    3.20
   2  18  -2    3.40    3.40
   2  18  -2    3.90    3.20
  -2  18   2    3.30    3.40
   0 -18   2    7.50    3.70
   0 -18   2   12.40    4.70
   0 -18  -2    7.50    4.10
   0  18  -2    2.90    3.50
   0  18   2    3.00    3.40
   0  18   2    6.70    3.90
  -2 -18  -2    7.80    3.80
   2 -18   2    2.70    3.70
   2 -18   2    2.80    3.60
  -2 -18  -2    0.90    3.40
   2  18   2    3.80    3.50
  -2  18  -2    2.90    3.80
   2  18   2    3.30    3.20
  -2  18  -2    2.50    3.40
  10   0  -3    1.20    2.60
 -10   0   3   -0.90    2.30
 -10   0   3    0.10    2.70
   8   0  -3    0.20    2.20
  -8   0   3    1.00    2.50
   8   0  -3   -2.20    1.60
  -8   0   3   -2.60    1.90
  -8   0   3    2.10    2.10
  -8   0   3   -1.40    2.00
  -6   0   3    0.90    1.40
  -6   0   3   -0.70    1.20
   6   0  -3   -2.00    1.00
   6   0  -3   -0.40    1.30
   6   0  -3   -0.20    0.60
  -6   0   3   -0.40    1.50
   6   0  -3    0.70    1.50
  -6   0   3   -0.40    1.50
   4   0  -3   -0.30    0.50
   4   0  -3   -2.70    1.00
   4   0  -3    0.00    0.90
  -4   0   3    4.50    1.60
  -4   0   3   -2.50    1.20
   4   0  -3    0.80    1.30
  -4   0   3    1.80    1.30
   4   0  -3    1.00    1.30
  -4   0   3    0.20    1.20
  -4   0   3   -1.30    1.10
   4   0  -3    0.00    0.50
  -4   0   3   -0.10    0.90
  -2   0   3    0.70    0.50
  -2   0   3    2.10    1.10
  -2   0   3    4.90    1.20
  -2   0   3    5.00    1.10
   2   0  -3    2.60    1.10
  -2   0   3    1.90    1.00
   2   0  -3    2.40    1.20
   0   0   3   10.90    1.10
   0   0  -3    7.30    0.90
   0   0   3   10.60    1.10
   0   0  -3   10.60    0.80
   0   0   3    9.50    1.00
   0   0   3   11.50    1.10
   0   0   3    9.30    0.70
  -2   0  -3   74.39    3.60
  -4   0  -3   -1.20    1.00
  -4   0  -3    1.60    1.00
  -4   0  -3    0.60    0.80
   4   0   3    1.50    1.40
  -4   0  -3   -2.70    0.90
   4   0   3   -0.60    0.80
   4   0   3   -0.50    1.10
  -4   0  -3    1.50    1.30
   4   0   3   -0.80    1.00
  -4   0  -3   -1.00    1.30
   4   0   3    0.40    0.90
   6   0   3   -0.40    1.10
  -6   0  -3    0.00    1.70
  -6   0  -3   -0.30    1.00
  -6   0  -3   -3.20    0.80
   6   0   3   -0.90    1.50
  -6   0  -3    1.20    1.30
  -6   0  -3   -2.20    1.30
  -6   0  -3    0.50    1.60
   8   0   3   -1.10    2.30
  -8   0  -3    1.30    2.60
  -8   0  -3   -0.10    2.20
 -10   0  -3   -1.00    2.80
  10   0   3    0.50    2.60
 -10   0  -3    1.50    2.90
  11  -1  -3   -0.80    2.60
 -11  -1   3   -1.30    2.70
 -11  -1   3    2.60    3.30
 -11   1   3    2.60    3.30
  11   1  -3    1.30    2.60
  -9  -1   3   42.10    5.40
  -9  -1   3   31.50    5.30
   9  -1  -3   23.90    4.30
   9  -1  -3   27.30    4.80
  -9  -1   3   27.80    5.30
  -9   1   3   25.40    5.10
   9   1  -3   22.70    4.50
  -9   1   3   37.10    5.20
   9   1  -3   23.20    4.70
   7  -1  -3   20.00    3.30
   7  -1  -3   20.20    3.50
  -7  -1   3   20.30    3.80
  -7  -1   3   15.90    2.60
  -7  -1   3   14.70    3.50
  -7   1   3   18.10    3.30
   7   1  -3   19.90    3.40
   7   1  -3   14.90    3.30
  -7   1   3   14.40    3.30
  -7   1   3   20.20    3.60
   5  -1  -3    6.60    2.00
   5  -1  -3    7.80    1.90
  -5  -1   3   10.10    1.80
  -5  -1   3    8.00    2.10
  -5  -1   3    6.80    2.00
   5  -1  -3   10.30    1.30
  -5  -1   3    3.90    1.60
  -5  -1   3    8.20    2.30
   5  -1  -3    5.20    2.10
   5  -1  -3    9.50    2.20
   5   1  -3    9.50    1.80
  -5   1   3   13.90    2.20
  -5   1   3    6.20    1.80
   5   1  -3    6.00    1.90
   5   1  -3    5.70    1.80
  -5   1   3    9.30    2.00
  -5   1   3    7.80    2.10
   5   1  -3    9.40    2.10
   5   1  -3    8.90    2.10
  -3  -1   3 1723.63   54.09
   3  -1  -3 1811.22   54.49
   3  -1  -3 1752.42   54.19
   3  -1  -3 1749.12   54.29
  -3  -1   3 1796.82   53.89
  -3  -1   3 1732.63   54.59
   3  -1  -3 1736.63   53.19
  -3  -1   3 1700.43   54.79
   3  -1  -3 1785.02   54.29
  -3  -1   3 1767.42   54.69
   3  -1  -3 1752.72   54.79
  -3   1   3 1716.03   54.19
  -3   1   3 1815.82   54.29
   3   1  -3 1756.32   54.79
  -3   1   3 1779.62   54.19
  -3   1   3 1794.42   54.29
   3   1  -3 1746.83   54.79
   3   1  -3 1768.12   54.09
  -3   1   3 1727.23   54.29
   3   1  -3 1802.22   53.89
  -3   1   3 1742.23   53.19
   3   1  -3 1777.02   54.59
  -3   1   3 1849.42   54.99
   1  -1   3    1.40    0.80
  -1  -1  -3    1.70    0.90
  -1  -1  -3    0.40    0.70
   1  -1   3   -0.90    0.70
   1  -1   3    1.40    0.50
  -1  -1  -3    0.40    0.50
  -1  -1  -3   -0.10    0.70
  -1  -1  -3   -0.20    0.60
   1  -1   3    1.70    0.80
   1  -1   3    1.30    0.80
   1  -1   3    0.50    0.70
   1   1   3    0.00    0.60
   1   1   3    0.80    0.50
   1   1   3    1.60    0.80
   1   1   3    0.00    0.70
  -1   1  -3    0.50    0.80
  -1   1  -3    1.90    0.90
  -1   1  -3    0.70    0.80
  -1   1  -3    1.00    0.90
  -1   1  -3    0.40    0.50
   1   1   3    0.00    0.70
   1   1   3    0.70    0.90
   3  -1   3 1398.46   43.80
   3  -1   3 1454.35   43.20
   3  -1   3 1375.06   43.60
   3  -1   3 1406.46   42.80
  -3  -1  -3 1393.46   42.90
  -3  -1  -3 1272.67   43.50
  -3  -1  -3 1347.57   43.10
  -3  -1  -3 1460.05   43.40
  -3  -1  -3 1389.96   43.40
  -3  -1  -3 1387.66   42.00
  -3  -1  -3 1389.86   43.70
   3  -1   3 1402.26   43.40
  -3   1  -3 1392.36   42.80
  -3   1  -3 1400.26   43.80
   3   1   3 1392.46   43.70
  -3   1  -3 1397.66   42.50
   3   1   3 1377.96   43.80
   3   1   3 1399.56   42.00
   3   1   3 1368.96   43.20
   3   1   3 1423.76   42.90
  -3   1  -3 1290.57   42.90
  -3   1  -3 1316.17   43.60
   3   1   3 1385.86   43.30
  -5  -1  -3  448.26   17.20
  -5  -1  -3  413.46   16.00
  -5  -1  -3  432.86   16.20
   5  -1   3  401.16   16.70
  -5  -1  -3  437.26   14.70
   5  -1   3  445.36   15.50
   5  -1   3  463.35   17.30
  -5  -1  -3  443.76   15.40
  -5  -1  -3  441.96   16.80
   5  -1   3  447.26   16.70
   5  -1   3  445.96   15.80
   5   1   3  435.46   16.80
  -5   1  -3  456.85   18.80
  -5   1  -3  418.66   15.50
  -5   1  -3  451.05   16.70
  -5   1  -3  451.05   15.70
  -5   1  -3  436.26   15.40
   5   1   3  393.96   16.70
   5   1   3  442.66   16.70
   5   1   3  455.05   15.50
  -5   1  -3  449.56   15.50
   5   1   3  443.86   14.60
   7  -1   3   -0.80    1.30
  -7  -1  -3    1.10    1.60
  -7  -1  -3    0.20    1.70
   7  -1   3   -0.70    1.80
  -7  -1  -3   -1.20    1.80
  -7   1  -3   -1.00    1.20
  -7   1  -3    4.30    1.70
  -7   1  -3   -2.00    1.60
  -7   1  -3   -0.10    1.80
   7   1   3    0.20    1.90
  -9  -1  -3    9.80    3.50
   9  -1   3    8.70    3.80
  -9  -1  -3    9.40    3.50
  -9   1  -3   10.60    3.80
   9   1   3   11.20    3.70
  -9   1  -3    7.30    3.10
  10  -2  -3    2.40    2.50
 -10  -2   3   -1.60    2.30
 -10  -2   3   -1.30    2.00
  10   2  -3    0.50    2.40
 -10   2   3    2.90    3.20
  10   2  -3   -0.70    2.40
   8  -2  -3  122.19    7.70
  -8  -2   3  127.09    8.80
  -8  -2   3  125.39    8.90
   8  -2  -3  126.39    8.50
  -8  -2   3  128.79    8.50
  -8   2   3  120.19    8.90
  -8   2   3  134.49    8.20
   8   2  -3  121.59    8.40
  -8   2   3  130.99    7.60
   8   2  -3  126.49    8.60
   6  -2  -3   57.59    3.50
  -6  -2   3   63.09    5.20
  -6  -2   3   57.49    3.70
  -6  -2   3   59.39    5.20
   6  -2  -3   63.09    5.10
   6  -2  -3   55.19    4.40
   6  -2  -3   58.29    4.40
   6  -2  -3   57.29    4.50
  -6   2   3   59.29    4.50
   6   2  -3   62.29    5.10
  -6   2   3   63.29    5.30
  -6   2   3   62.99    4.70
  -6   2   3   56.29    4.40
   6   2  -3   61.49    5.00
  -6   2   3   64.49    4.60
  -4  -2   3   21.60    2.00
  -4  -2   3   23.30    2.80
  -4  -2   3   15.80    2.50
  -4  -2   3   25.40    2.80
   4  -2  -3   20.10    2.20
  -4  -2   3   18.50    2.60
   4  -2  -3   19.30    1.80
   4  -2  -3   21.00    1.90
  -4  -2   3   19.00    2.40
   4  -2  -3   18.00    2.50
   4  -2  -3   22.80    2.60
   4  -2  -3   22.50    2.80
   4  -2  -3   20.70    2.30
   4   2  -3   18.00    2.40
  -4   2   3   21.60    2.40
  -4   2   3   16.50    2.80
  -4   2   3   18.70    2.20
  -4   2   3   18.40    1.80
   4   2  -3   18.90    2.60
   4   2  -3   19.20    1.90
  -4   2   3   18.00    2.50
  -4   2   3   16.70    2.20
  -4   2   3   14.90    2.60
   4   2  -3   21.10    2.60
   4   2  -3   20.20    2.70
   0  -2   3  963.60   30.50
   0  -2   3 1001.20   31.00
   0  -2   3  988.80   30.70
   0  -2  -3 1006.80   30.50
   0  -2   3  986.80   30.90
   0  -2  -3 1024.20   30.90
   0  -2  -3  998.40   30.70
   0  -2   3 1032.90   30.60
   0  -2   3  997.80   30.50
   0  -2  -3  984.60   29.90
   0  -2  -3 1012.90   30.60
   0  -2   3  991.20   30.70
   0  -2   3 1014.80   30.90
   0   2  -3  991.90   31.20
   0   2   3  984.60   29.90
   0   2   3 1002.80   30.60
   0   2   3 1009.90   31.00
   0   2  -3 1011.40   30.80
   0   2  -3 1025.20   31.00
   0   2  -3  986.80   30.80
   0   2  -3  962.70   30.50
   0   2   3  976.20   30.40
   0   2  -3 1010.30   30.50
  -2  -2  -3  337.07   12.10
  -2  -2  -3  349.67   12.20
   2  -2   3  337.87   11.80
  -2  -2  -3  330.27   11.60
  -2  -2  -3  350.06   12.90
   2  -2   3  358.66   12.40
   2  -2   3  341.57   12.20
   2  -2   3  347.97   11.80
  -2  -2  -3  329.27   11.50
   2  -2   3  332.57   12.00
  -2   2  -3  351.36   11.80
  -2   2  -3  348.47   10.70
  -2   2  -3  343.47   10.70
   2   2   3  334.97   10.60
   2   2   3  326.57   12.10
   2   2   3  330.77   12.10
  -2   2  -3  355.26   12.00
   2   2   3  337.07   12.20
   2   2   3  345.07   10.60
  -2   2  -3  347.27   12.30
  -2   2  -3  354.06   12.00
   2   2   3  336.37   11.70
   2   2   3  329.97   12.00
   4  -2   3   20.10    2.70
   4  -2   3   21.80    2.30
  -4  -2  -3   14.90    2.00
   4  -2   3   24.00    2.50
  -4  -2  -3   23.40    2.60
   4  -2   3   21.40    2.30
   4  -2   3   20.30    2.50
  -4  -2  -3   21.70    2.90
  -4  -2  -3   21.80    2.60
   4  -2   3   19.50    2.80
  -4  -2  -3   22.20    2.60
  -4  -2  -3   18.20    1.30
  -4   2  -3   18.70    1.80
   4   2   3   21.00    2.70
  -4   2  -3   22.30    2.40
   4   2   3   16.40    2.30
  -4   2  -3   19.30    2.50
  -4   2  -3   19.20    2.30
  -4   2  -3   21.50    1.90
  -4   2  -3   21.20    2.90
   4   2   3   19.80    2.70
   4   2   3   20.10    2.20
   4   2   3   21.50    1.40
  -6  -2  -3  100.49    6.60
   6  -2   3   92.79    5.60
   6  -2   3  103.89    7.00
  -6  -2  -3   98.29    4.30
  -6  -2  -3  102.79    6.40
   6  -2   3   96.49    6.40
  -6  -2  -3  102.29    6.90
  -6  -2  -3   94.79    5.20
  -6  -2  -3   98.19    7.10
   6  -2   3   95.19    5.60
   6   2   3   92.49    5.20
  -6   2  -3   94.69    5.60
   6   2   3  105.99    7.10
  -6   2  -3  101.59    5.40
  -6   2  -3   91.89    6.20
  -6   2  -3  101.29    5.80
  -6   2  -3  105.89    7.10
  -8  -2  -3   20.20    4.20
   8  -2   3   29.00    5.30
  -8  -2  -3   28.10    4.90
  -8  -2  -3   21.30    4.10
  -8   2  -3   22.60    4.30
   8   2   3   18.90    4.20
  10  -2   3   28.50    6.00
 -10  -2  -3   23.70    5.40
 -10  -2  -3   22.30    5.30
 -10   2  -3   31.90    6.30
 -10   2  -3   26.50    5.10
  10   2   3   31.90    6.10
  -9  -3   3    4.60    3.10
   9  -3  -3    1.50    2.60
  -9  -3   3    5.20    3.20
  -9  -3   3    2.10    2.50
   9   3  -3    0.50    2.30
   9   3  -3    1.80    2.60
  -9   3   3    2.10    2.80
  -9   3   3    4.50    4.30
  -7  -3   3   10.80    2.90
   7  -3  -3    3.50    2.40
  -7  -3   3    3.00    2.30
   7  -3  -3    4.80    1.90
  -7  -3   3    4.30    2.50
  -7   3   3    3.30    2.40
  -7   3   3    5.40    2.20
   7   3  -3    5.90    2.20
  -7   3   3    7.70    2.50
   7   3  -3    4.70    2.40
  -5  -3   3   58.99    3.20
  -5  -3   3   60.59    4.80
   5  -3  -3   56.29    3.40
   5  -3  -3   58.39    4.50
   5  -3  -3   55.99    3.80
   5  -3  -3   51.69    4.10
  -5  -3   3   59.79    4.60
   5  -3  -3   56.69    3.50
   5  -3  -3   52.89    3.70
  -5  -3   3   48.20    4.30
   5   3  -3   49.70    4.10
  -5   3   3   46.90    3.70
  -5   3   3   52.69    4.20
  -5   3   3   48.50    4.40
  -5   3   3   57.09    3.80
   5   3  -3   59.29    4.40
  -5   3   3   47.20    3.70
   5   3  -3   52.59    3.20
   3  -3  -3  112.19    5.40
  -3  -3   3  112.69    3.90
   3  -3  -3  115.99    5.50
   3  -3  -3  111.39    5.10
   3  -3  -3  109.59    4.60
  -3  -3   3  103.79    5.10
  -3  -3   3  113.39    4.60
  -3  -3   3  102.69    5.50
  -3  -3   3  112.79    5.50
   3  -3  -3  106.49    5.50
  -3  -3   3  114.59    5.70
  -3  -3   3  113.59    5.70
   3  -3  -3  106.89    4.80
  -3   3   3  107.89    4.90
  -3   3   3  107.69    4.60
   3   3  -3  109.59    4.70
  -3   3   3  110.79    5.00
   3   3  -3  109.79    5.60
   3   3  -3  105.29    5.30
  -3   3   3  113.99    5.60
  -3   3   3  106.69    4.60
  -3   3   3   98.59    5.30
   3   3  -3  115.69    5.20
   3   3  -3  100.39    5.60
  -3   3   3  102.09    5.20
   3   3  -3  113.49    3.90
   1  -3  -3   91.89    4.10
   1  -3  -3   90.99    4.20
  -1  -3   3   91.59    4.10
  -1  -3   3   84.59    4.10
   1  -3  -3   92.19    4.20
  -1  -3   3   97.39    4.30
  -1  -3   3   94.69    4.20
   1  -3  -3   89.79    3.70
  -1  -3   3   95.39    3.80
  -1  -3   3   90.59    4.00
   1  -3  -3   87.39    4.10
  -1  -3   3   91.09    4.20
  -1  -3   3   86.69    3.80
  -1  -3   3   87.89    4.10
   1  -3  -3   89.79    4.10
   1  -3  -3   85.79    3.20
  -1   3   3   88.59    3.20
   1   3  -3   91.59    4.00
  -1   3   3   89.99    4.20
  -1   3   3   89.89    3.70
   1   3  -3   91.29    4.20
   1   3  -3   88.09    4.10
   1   3  -3   93.59    3.90
  -1   3   3   95.99    4.20
   1   3  -3   86.49    4.10
  -1   3   3   88.79    4.10
   1   3  -3   95.09    4.20
  -1   3   3   86.99    4.00
  -1  -3  -3 2408.16   74.09
   1   3   3 2472.25   73.89
   3  -3   3   17.80    2.30
   3  -3   3   19.60    2.10
   3  -3   3   14.30    2.10
   3  -3   3   14.90    2.10
   3  -3   3   14.80    2.50
  -3  -3  -3   16.60    2.40
  -3  -3  -3   18.50    2.00
  -3  -3  -3   19.50    2.50
  -3  -3  -3   17.50    1.90
  -3  -3  -3   22.10    2.60
   3  -3   3   18.80    2.50
   3   3   3   20.50    2.10
  -3   3  -3   21.10    2.30
  -3   3  -3   16.70    1.10
  -3   3  -3   17.00    2.50
   3   3   3   18.60    2.50
   3   3   3   20.70    2.40
   3   3   3   22.60    2.50
   3   3   3   20.10    2.10
  -3   3  -3   17.50    1.10
  -3   3  -3   18.80    2.10
  -3   3  -3   20.40    2.20
   5  -3   3  187.58    9.20
  -5  -3  -3  204.38    9.60
  -5  -3  -3  186.98    9.00
   5  -3   3  166.48    9.10
   5  -3   3  174.58    8.40
   5  -3   3  179.28    8.40
  -5  -3  -3  207.38    9.00
  -5  -3  -3  175.28    8.90
   5  -3   3  182.28    9.00
  -5  -3  -3  184.38    7.80
  -5   3  -3  183.58    8.50
  -5   3  -3  189.48    9.50
  -5   3  -3  184.98    8.40
   5   3   3  164.78    8.30
   5   3   3  191.58    7.80
   5   3   3  182.88    9.30
  -5   3  -3  179.78    7.10
  -5   3  -3  183.38    7.20
  -7  -3  -3   20.80    3.80
  -7  -3  -3   15.60    3.40
  -7  -3  -3   22.20    4.20
   7  -3   3   19.20    3.20
   7  -3   3   27.50    4.70
  -7   3  -3   13.90    3.00
  -7   3  -3   13.30    3.50
   7   3   3   11.80    3.20
  -7   3  -3   22.40    3.40
  -9  -3  -3   38.10    6.00
   9  -3   3   34.90    5.90
  -9  -3  -3   29.20    5.00
  -9  -3  -3   23.00    5.00
   9   3   3   36.90    5.80
  -9   3  -3   33.30    6.40
  -9   3  -3   37.00    5.90
 -10  -4   3   76.89    8.00
 -10  -4   3   67.69    7.70
 -10  -4   3   67.49    7.70
  10  -4  -3   65.59    7.70
 -10   4   3   64.69    8.00
  10   4  -3   81.79    8.00
   8  -4  -3    0.30    2.10
  -8  -4   3   -1.30    1.80
  -8  -4   3    1.10    2.50
  -8   4   3    2.60    2.00
  -8   4   3    0.40    2.30
   8   4  -3    3.20    2.40
  -8   4   3   -1.80    1.70
   8   4  -3    2.10    2.20
  -6  -4   3   28.50    4.00
  -6  -4   3   24.20    3.70
   6  -4  -3   25.60    3.00
   6  -4  -3   24.30    2.80
   6  -4  -3   24.80    3.70
  -6  -4   3   26.80    2.30
  -6  -4   3   23.30    3.70
   6  -4  -3   24.20    2.90
   6   4  -3   29.40    3.90
  -6   4   3   24.30    3.90
  -6   4   3   25.90    3.50
   6   4  -3   31.90    3.70
  -6   4   3   30.50    3.20
  -4  -4   3  128.59    5.20
   4  -4  -3  125.29    6.70
   4  -4  -3  121.79    6.50
   4  -4  -3  127.79    5.50
  -4  -4   3  116.99    6.50
  -4  -4   3  121.39    6.80
   4  -4  -3  131.99    5.90
  -4  -4   3  117.89    6.60
   4  -4  -3  127.59    6.80
  -4  -4   3  129.59    4.70
  -4  -4   3  128.39    6.90
   4  -4  -3  128.49    5.90
   4   4  -3  130.39    6.50
   4   4  -3  124.29    5.30
  -4   4   3  131.39    6.80
   4   4  -3  132.09    7.10
   4   4  -3  128.69    6.70
   4   4  -3  128.99    6.50
  -4   4   3  120.69    5.80
   4   4  -3  125.19    4.60
  -4   4   3  122.59    5.50
  -4   4   3  126.89    5.50
  -4   4   3  134.59    6.80
  -4   4   3  131.29    6.00
  -2  -4   3   21.80    1.90
  -2  -4   3   23.10    2.30
  -2  -4   3   21.50    2.10
  -2  -4   3   19.10    1.80
   2  -4  -3   22.20    2.20
   2  -4  -3   26.00    2.20
  -2  -4   3   25.30    2.40
  -2  -4   3   18.70    2.00
  -2  -4   3   21.30    1.70
   2  -4  -3   16.90    1.90
   2  -4  -3   23.00    2.40
   2  -4  -3   26.20    2.50
   2  -4  -3   24.40    2.30
  -2  -4   3   26.70    2.30
  -2  -4   3   21.60    2.40
  -2   4   3   22.30    2.20
   2   4  -3   20.40    1.80
  -2   4   3   23.00    2.30
   2   4  -3   20.50    2.40
  -2   4   3   25.70    1.50
  -2   4   3   22.20    2.40
   2   4  -3   22.10    2.20
   2   4  -3   25.10    2.30
  -2   4   3   23.90    2.10
  -2   4   3   23.30    2.10
  -2   4   3   23.20    1.20
   0   4   3  877.81   26.40
  -2  -4  -3  143.79    5.30
  -2  -4  -3  138.49    4.70
  -2  -4  -3  140.79    6.60
  -2  -4  -3  142.19    6.30
   2  -4   3  147.49    6.70
   2  -4   3  141.29    6.30
   2  -4   3  144.69    6.50
   2  -4   3  127.09    6.30
  -2  -4  -3  136.09    6.00
  -2  -4  -3  138.29    6.50
   2  -4   3  139.19    5.70
   2  -4   3  142.99    6.50
   2   4   3  141.09    5.20
   2   4   3  143.79    4.80
  -2   4  -3  134.09    6.50
  -2   4  -3  137.79    6.50
   2   4   3  134.99    6.50
  -2   4  -3  136.89    5.70
   2   4   3  138.79    6.20
   2   4   3  141.99    6.60
  -2   4  -3  141.79    6.50
   2   4   3  141.79    6.10
  -4  -4  -3  136.69    6.30
  -4  -4  -3  148.89    7.60
   4  -4   3  136.39    6.90
  -4  -4  -3  140.89    6.60
   4  -4   3  143.59    7.70
  -4  -4  -3  139.89    7.40
  -4  -4  -3  150.28    7.50
   4  -4   3  133.29    6.50
   4  -4   3  143.89    6.90
   4  -4   3  141.39    7.50
  -4   4  -3  144.99    7.10
  -4   4  -3  138.29    7.50
   4   4   3  131.69    7.10
   4   4   3  135.59    6.50
  -4   4  -3  137.89    4.90
   4   4   3  152.68    6.50
   4   4   3  141.99    7.50
  -4   4  -3  139.39    6.50
  -4   4  -3  144.29    5.00
   6  -4   3  504.15   18.20
   6  -4   3  439.66   22.00
   6  -4   3  424.16   17.30
  -6  -4  -3  493.55   18.40
  -6  -4  -3  456.95   19.00
  -6  -4  -3  475.45   18.90
  -6   4  -3  484.75   17.90
   6   4   3  491.85   19.40
  -6   4  -3  467.05   18.00
   6   4   3  456.65   16.50
  -6   4  -3  456.65   19.20
   8  -4   3   96.69    8.20
  -8  -4  -3  109.39    8.10
  -8  -4  -3   84.59    7.20
  -8  -4  -3   82.69    7.70
  -8   4  -3   82.39    8.00
  -8   4  -3   85.39    6.60
  -8   4  -3   81.09    6.60
   8   4   3  109.39    8.50
 -10  -4  -3   -3.50    2.30
  10  -4   3    0.00    3.00
 -10  -4  -3    2.80    3.30
  10   4   3    2.50    3.50
 -10   4  -3    2.80    3.50
  -9  -5   3   27.20    5.30
   9  -5  -3   44.10    6.20
  -9  -5   3   41.40    6.30
  -9  -5   3   37.70    5.70
  -9   5   3   36.40    6.10
   9   5  -3   33.10    5.50
  -9   5   3   41.10    5.70
  -7  -5   3   14.80    3.40
   7  -5  -3   12.10    2.50
  -7  -5   3   15.60    3.50
   7  -5  -3   16.60    3.70
  -7  -5   3   14.90    3.60
   7   5  -3   16.30    3.70
  -7   5   3   18.30    4.20
  -7   5   3   14.60    3.20
  -7   5   3   11.50    3.40
   5  -5  -3 1419.06   43.40
  -5  -5   3 1388.76   42.20
   5  -5  -3 1404.76   45.30
   5  -5  -3 1357.16   43.70
   5  -5  -3 1415.46   43.90
  -5  -5   3 1338.87   41.70
   5  -5  -3 1336.17   42.80
  -5  -5   3 1297.77   42.10
  -5  -5   3 1393.66   45.40
  -5  -5   3 1385.96   45.70
   5   5  -3 1270.87   44.30
  -5   5   3 1449.35   45.60
   5   5  -3 1364.06   45.50
   5   5  -3 1379.06   44.60
  -5   5   3 1318.87   43.20
  -5   5   3 1431.16   43.90
  -5   5   3 1338.47   42.80
  -5   5   3 1341.37   42.90
  -5   5   3 1384.66   44.90
  -3  -5   3  215.58    8.00
   3  -5  -3  209.08    8.40
  -3  -5   3  228.88    9.50
  -3  -5   3  218.28    9.00
  -3  -5   3  225.48    9.50
  -3  -5   3  220.08    8.10
   3  -5  -3  214.68    8.80
   3  -5  -3  230.08    9.60
   3  -5  -3  216.58   10.20
  -3  -5   3  212.18    9.00
  -3  -5   3  214.38    7.90
  -3  -5   3  205.08    8.90
   3  -5  -3  228.38    9.20
  -3  -5   3  212.18    9.50
  -3   5   3  229.88    8.50
  -3   5   3  216.78    9.40
  -3   5   3  187.18    8.60
  -3   5   3  221.58    7.40
   3   5  -3  206.08    8.80
   3   5  -3  208.38    9.20
   3   5  -3  232.18    9.20
   3   5  -3  204.98    9.40
  -3   5   3  217.38    9.10
  -3   5   3  223.78    7.40
   3   5  -3  217.98    8.00
  -1  -5   3  714.23   22.50
  -1  -5   3  689.73   22.40
   1  -5  -3  715.73   22.90
  -1  -5   3  702.43   22.80
   1  -5  -3  704.63   22.40
  -1  -5   3  689.83   22.60
  -1  -5   3  680.93   22.60
  -1  -5   3  708.13   22.80
  -1  -5   3  625.74   22.40
   1  -5  -3  650.53   22.70
  -1  -5   3  715.33   22.60
   1  -5  -3  713.73   22.70
  -1  -5   3  675.73   22.50
   1  -5  -3  693.63   23.00
   1   5  -3  702.83   22.50
  -1   5   3  713.83   21.90
   1   5  -3  732.33   22.70
   1   5  -3  691.63   22.50
   1   5  -3  726.13   22.90
  -1   5   3  690.93   22.50
  -1   5   3  680.73   23.80
   1   5  -3  703.73   22.50
   1   5  -3  707.73   22.80
  -1   5   3  657.63   22.80
  -1   5   3  606.14   22.60
  -1  -5  -3 1266.67   42.10
  -1  -5  -3 1321.17   41.90
   1  -5   3 1349.47   42.10
   1  -5   3 1339.97   42.20
   1  -5   3 1332.27   42.10
   1  -5   3 1324.27   40.60
  -1  -5  -3 1315.57   41.00
  -1  -5  -3 1361.66   42.50
   1  -5   3 1333.47   41.10
   1  -5   3 1335.47   40.60
   1  -5   3 1385.96   42.30
  -1  -5  -3 1371.66   41.50
   1  -5   3 1329.47   42.10
   1   5   3 1299.77   42.30
  -1   5  -3 1375.66   42.30
  -1   5  -3 1388.76   41.20
  -1   5  -3 1234.98   42.00
   1   5   3 1357.96   41.10
  -1   5  -3 1407.66   42.40
   1   5   3 1351.26   42.40
   1   5   3 1364.06   41.40
  -1   5  -3 1260.47   42.00
  -3  -5  -3  100.39    5.90
  -3  -5  -3   95.59    4.70
  -3  -5  -3  103.89    5.80
   3  -5   3  104.09    4.90
   3  -5   3  105.99    5.70
   3  -5   3  110.89    6.30
  -3  -5  -3  106.99    5.20
  -3  -5  -3  114.29    6.30
   3  -5   3  102.99    5.80
   3   5   3   97.49    5.90
   3   5   3  105.69    5.30
   3   5   3   96.49    5.60
   3   5   3  102.69    6.00
  -3   5  -3  112.19    6.00
  -3   5  -3  113.89    6.20
   3   5   3   99.59    4.70
  -3   5  -3   97.29    4.80
  -5  -5  -3  163.68    8.80
   5  -5   3  160.88    9.10
  -5  -5  -3  159.48    7.20
   5  -5   3  138.29    7.60
  -5  -5  -3  133.39    8.20
  -5  -5  -3  160.58    7.80
   5  -5   3  158.48    8.40
   5  -5   3  169.08    9.10
  -5   5  -3  160.78    8.30
  -5   5  -3  155.58    8.80
   5   5   3  150.58    7.10
  -5   5  -3  158.78    7.50
   5   5   3  166.58    8.90
   7  -5   3  637.34   24.60
  -7  -5  -3  522.45   23.30
  -7  -5  -3  617.04   23.00
  -7  -5  -3  611.24   23.90
   7  -5   3  616.24   22.40
  -7   5  -3  608.04   22.70
   7   5   3  515.65   23.20
  -7   5  -3  618.34   24.50
  -7   5  -3  596.84   22.20
  -9  -5  -3   55.49    6.70
   9  -5   3   82.69    8.30
  -9  -5  -3   69.19    7.80
  -9  -5  -3   68.29    7.40
   9   5   3   71.09    7.80
  -9   5  -3   79.89    8.50
 -10  -6   3  121.19   13.40
  10  -6  -3  146.19   11.10
 -10  -6   3  138.49   10.70
 -10  -6   3  154.38   11.70
  10   6  -3  155.98   15.80
 -10   6   3  139.99   13.90
  -8  -6   3   62.79    6.90
   8  -6  -3   56.49    6.30
  -8  -6   3   55.29    6.50
  -8  -6   3   66.29    6.50
   8   6  -3   42.10    5.80
   8   6  -3   63.79    6.40
  -8   6   3   65.19    6.20
  -8   6   3   60.79    6.70
  -6  -6   3    3.20    2.50
  -6  -6   3    3.70    2.60
   6  -6  -3    6.50    1.90
   6  -6  -3    0.70    1.80
   6  -6  -3    9.20    2.90
  -6  -6   3    6.80    2.60
   6   6  -3    7.80    2.60
  -6   6   3    0.90    2.30
  -6   6   3    6.50    2.90
   6   6  -3    5.00    2.90
  -4  -6   3  801.62   26.00
  -4  -6   3  838.02   28.90
  -4  -6   3  797.02   25.80
   4  -6  -3  778.02   27.30
   4  -6  -3  769.42   27.80
   4  -6  -3  737.03   26.40
  -4  -6   3  834.62   28.50
   4  -6  -3  826.92   28.50
  -4  -6   3  845.12   26.00
  -4  -6   3  853.71   27.90
  -4   6   3  824.72   27.60
   4   6  -3  819.52   27.90
  -4   6   3  799.62   26.50
  -4   6   3  836.32   28.40
  -4   6   3  816.62   25.50
   4   6  -3  816.02   28.70
  -4   6   3  823.02   28.10
  -4   6   3  886.21   27.40
   4   6  -3  798.62   29.60
   4   6  -3  832.52   26.00
   2  -6  -3    0.20    0.80
   2  -6  -3   -0.60    0.90
  -2  -6   3    1.20    1.00
  -2  -6   3    2.20    1.40
  -2  -6   3   -0.70    1.00
  -2  -6   3    0.50    0.90
   2  -6  -3    0.70    0.90
   2  -6  -3    1.80    1.30
   2  -6  -3    0.60    0.90
  -2  -6   3    2.00    1.00
  -2  -6   3    0.50    0.90
  -2  -6   3   -1.10    1.00
  -2  -6   3   -1.00    0.70
  -2  -6   3    1.10    1.00
  -2  -6   3    0.90    0.90
   2   6  -3   -0.30    1.00
  -2   6   3    0.10    0.80
  -2   6   3   -1.00    1.10
   2   6  -3   -1.60    0.70
  -2   6   3    2.20    1.40
   2   6  -3    0.40    0.90
  -2   6   3    1.10    1.10
   2   6  -3    1.20    1.10
   0  -6   3   47.60    3.00
   0  -6   3   48.30    3.10
   0  -6   3   48.40    3.40
   0  -6  -3   48.90    3.20
   0  -6   3   52.39    3.50
   0  -6  -3   50.29    2.90
   0  -6   3   53.59    3.40
   0  -6  -3   49.70    2.20
   0  -6  -3   54.09    3.70
   0  -6   3   49.80    3.60
   0  -6   3   52.69    3.60
   0  -6   3   43.20    2.90
   0  -6  -3   47.90    3.60
   0   6  -3   49.50    3.30
   0   6  -3   56.29    3.70
   0   6   3   44.90    2.50
   0   6  -3   53.39    3.70
   0   6   3   50.49    2.20
   0   6   3   47.90    3.50
   0   6   3   46.80    3.20
   0   6  -3   48.20    3.00
   0   6  -3   45.30    3.40
   0   6   3   44.10    3.50
   2  -6   3  672.73   24.20
  -2  -6  -3  667.43   22.60
   2  -6   3  682.23   20.50
   2  -6   3  679.33   20.50
  -2  -6  -3  658.73   22.60
  -2  -6  -3  700.83   23.70
   2  -6   3  678.53   23.20
   2  -6   3  699.53   23.50
  -2  -6  -3  676.43   21.00
   2  -6   3  659.33   21.50
   2  -6   3  648.64   23.00
   2   6   3  672.73   22.70
   2   6   3  634.44   22.40
   2   6   3  674.23   23.40
  -2   6  -3  652.03   23.00
   2   6   3  667.63   21.20
  -2   6  -3  711.53   23.30
   2   6   3  637.24   24.30
  -2   6  -3  665.53   23.20
   2   6   3  665.63   20.90
  -2   6  -3  683.13   21.60
   4  -6   3  604.94   22.20
   4  -6   3  620.94   25.10
  -4  -6  -3  616.04   21.10
   4  -6   3  621.54   21.00
  -4  -6  -3  618.64   22.70
   4  -6   3  631.04   23.30
  -4  -6  -3  670.33   23.40
  -4  -6  -3  618.44   21.40
   4   6   3  607.84   22.90
  -4   6  -3  626.14   22.60
   4   6   3  643.24   21.50
  -4   6  -3  623.84   23.00
  -4   6  -3  651.83   21.10
   4   6   3  605.04   21.00
  -6  -6  -3   12.40    2.70
  -6  -6  -3    5.00    2.90
   6  -6   3    9.10    3.00
  -6  -6  -3    3.90    2.70
   6  -6   3    7.50    2.50
  -6   6  -3    8.30    2.90
  -6   6  -3    9.40    2.30
  -6   6  -3    1.40    2.10
   6   6   3    6.40    2.00
   6   6   3    1.80    2.20
   8  -6   3   40.80    6.30
  -8  -6  -3   24.20    4.70
  -8  -6  -3   34.50    5.70
  -8  -6  -3   22.20    5.20
  -8   6  -3   17.10    4.50
   8   6   3   40.90    6.30
  -8   6  -3   29.10    5.10
 -10  -6  -3   89.99    9.10
  10  -6   3  121.59   10.50
 -10  -6  -3  113.99   10.60
  10   6   3  109.69   10.20
 -10   6  -3  113.49   10.40
  -9  -7   3   26.40    5.50
  -9  -7   3   19.00    4.70
  -9  -7   3   24.70    5.30
   9  -7  -3   21.60    4.90
  -9   7   3   21.70    5.40
   9   7  -3   15.60    4.40
  -9   7   3   26.60    5.10
   7  -7  -3   74.69    6.90
   7  -7  -3   81.89    5.90
  -7  -7   3   82.79    7.20
  -7  -7   3   74.79    6.50
  -7  -7   3   75.49    7.20
   7   7  -3   85.79    7.40
  -7   7   3   83.99    7.30
   7   7  -3   82.79    6.70
  -7   7   3   99.19    7.30
  -5  -7   3  243.18   12.00
   5  -7  -3  237.58    9.60
  -5  -7   3  231.38    8.60
  -5  -7   3  242.68   11.70
  -5  -7   3  251.07   11.00
   5  -7  -3  250.37   11.90
   5  -7  -3  241.68   10.80
  -5   7   3  221.48   11.20
   5   7  -3  224.28   11.50
   5   7  -3  235.28   11.80
  -5   7   3  237.28   11.40
   5   7  -3  236.68   11.20
   5   7  -3  240.88    9.60
  -5   7   3  232.88   10.70
  -3  -7   3   35.70    3.80
   3  -7  -3   42.80    3.10
  -3  -7   3   45.30    5.00
   3  -7  -3   47.70    4.10
  -3  -7   3   42.20    3.40
  -3  -7   3   34.50    2.70
  -3  -7   3   42.20    3.00
  -3  -7   3   40.50    3.10
   3  -7  -3   39.30    3.60
  -3  -7   3   40.70    3.30
  -3  -7   3   39.70    3.70
   3  -7  -3   40.20    3.50
  -3  -7   3   40.00    3.70
  -3   7   3   50.19    4.00
   3   7  -3   47.20    4.00
  -3   7   3   48.40    3.20
   3   7  -3   44.70    3.30
  -3   7   3   34.00    3.60
  -3   7   3   42.70    3.60
   3   7  -3   43.50    4.80
   1  -7  -3   34.10    3.20
   1  -7  -3   35.30    3.60
  -1  -7   3   30.50    3.00
  -1  -7   3   37.60    3.00
  -1  -7   3   38.70    3.00
   1  -7  -3   36.30    2.40
  -1  -7   3   39.80    3.20
  -1  -7   3   35.80    3.10
  -1  -7   3   42.70    3.10
  -1  -7   3   31.00    2.70
  -1  -7   3   35.00    2.90
   1  -7  -3   32.70    3.30
   1  -7  -3   36.50    3.10
  -1   7   3   36.60    2.50
   1   7  -3   36.70    3.20
   1   7  -3   32.40    2.80
  -1   7   3   33.80    2.90
  -1   7   3   38.70    3.50
   1   7  -3   35.80    3.00
  -1   7   3   37.70    3.20
   1   7  -3   33.50    2.90
  -1   7   3   37.30    3.50
   1   7  -3   37.30    3.30
   1  -7   3  389.96   13.10
  -1  -7  -3  387.76   14.50
  -1  -7  -3  379.36   12.10
   1  -7   3  392.96   14.70
  -1  -7  -3  382.36   13.50
  -1  -7  -3  381.56   12.10
  -1  -7  -3  375.16   13.40
   1  -7   3  388.76   14.60
   1  -7   3  366.06   14.20
  -1  -7  -3  371.36   14.60
   1  -7   3  395.76   13.10
   1  -7   3  398.16   14.90
  -1   7  -3  395.56   14.70
   1   7   3  405.66   15.00
   1   7   3  365.26   13.40
  -1   7  -3  390.96   14.30
   1   7   3  364.66   14.50
   1   7   3  383.26   13.50
  -1   7  -3  406.86   14.80
   1   7   3  386.16   14.50
  -1   7  -3  387.66   13.10
  -3  -7  -3   72.99    5.10
   3  -7   3   89.29    6.00
  -3  -7  -3   82.59    3.30
  -3  -7  -3   81.99    5.70
   3  -7   3   77.79    5.20
   3  -7   3   86.49    4.20
   3  -7   3   81.49    5.50
   3  -7   3   80.49    5.50
  -3  -7  -3   80.29    4.00
   3   7   3   74.79    5.00
  -3   7  -3   76.69    4.10
  -3   7  -3   76.19    5.50
   3   7   3   86.29    5.10
   3   7   3   81.49    3.30
  -3   7  -3   81.29    5.60
  -3   7  -3   82.29    5.90
   3   7   3   79.29    3.90
   3   7   3   88.79    5.80
  -5  -7  -3   43.10    4.90
  -5  -7  -3   34.20    3.40
   5  -7   3   36.70    4.10
  -5  -7  -3   34.80    4.30
  -5  -7  -3   35.30    3.40
  -5   7  -3   24.70    4.10
   5   7   3   35.60    4.50
   5   7   3   38.20    3.60
  -5   7  -3   38.60    3.30
  -5   7  -3   38.50    4.30
  -7  -7  -3   73.09    5.90
   7  -7   3   72.39    6.10
  -7  -7  -3   63.19    7.30
  -7  -7  -3   76.29    7.20
   7  -7   3   69.69    7.10
  -7   7  -3   52.89    8.30
  -7   7  -3   64.29    6.20
   7   7   3   66.19    6.70
  -9  -7  -3    4.80    3.50
   9  -7   3    6.60    4.00
  -9  -7  -3    5.90    3.70
  -9   7  -3    3.70    3.40
   9   7   3    4.50    3.70
  -9   7  -3    4.60    3.40
 -10  -8   3   16.10    5.20
  10  -8  -3   26.80    6.00
 -10  -8   3   22.50    5.50
  10   8  -3   32.30    6.70
 -10   8   3   18.90    5.40
 -10   8   3   25.40    5.60
  -8  -8   3    8.20    3.10
  -8  -8   3    6.70    3.20
   8  -8  -3    8.00    3.40
  -8  -8   3    5.30    2.90
  -8   8   3    4.70    3.20
   8   8  -3   12.60    3.80
  -8   8   3   10.70    3.50
  -6  -8   3   94.49    6.50
  -6  -8   3   80.99    7.20
   6  -8  -3   90.79    6.30
  -6  -8   3   78.69    6.80
   6  -8  -3   84.79    7.20
  -6   8   3   89.09    7.00
   6   8  -3   80.79    6.70
  -6   8   3   73.39    6.50
  -6   8   3   82.39    6.10
  -4  -8   3  125.49    5.70
   4  -8  -3  127.49    6.10
  -4  -8   3  130.89    6.90
  -4  -8   3  123.49    5.70
   4  -8  -3  130.59    8.30
  -4  -8   3  141.49    8.30
  -4  -8   3  117.09    6.70
  -4  -8   3  128.39    6.20
  -4  -8   3  130.79    7.60
   4  -8  -3  142.99    8.20
   4   8  -3  132.99    8.10
  -4   8   3  123.69    7.30
  -4   8   3  128.49    7.30
   4   8  -3  129.79    7.50
   4   8  -3  121.39    6.80
   4   8  -3  124.09    6.20
  -4   8   3  133.39    7.70
  -2  -8   3   86.09    4.80
   2  -8  -3   75.49    4.60
  -2  -8   3   87.99    4.90
  -2  -8   3   74.39    4.60
   2  -8  -3   79.39    4.50
   2  -8  -3   69.09    5.00
  -2  -8   3   85.19    4.70
  -2  -8   3   92.79    5.20
  -2  -8   3   79.49    4.80
  -2  -8   3   84.29    5.50
   2  -8  -3   77.99    5.40
   2  -8  -3   89.79    5.50
  -2  -8   3   83.19    5.50
   2   8  -3   89.19    5.50
   2   8  -3   79.99    4.90
   2   8  -3   79.29    4.60
  -2   8   3   80.89    4.70
  -2   8   3   88.79    4.70
   0  -8  -3  961.40   31.30
   0  -8  -3  929.21   29.20
   0  -8   3  902.91   31.10
   0  -8  -3  932.21   29.20
   0  -8   3  936.11   30.40
   0  -8   3  969.10   31.20
   0  -8  -3  914.71   29.00
   0  -8  -3  905.71   30.50
   0  -8   3  957.10   31.50
   0  -8   3  946.71   30.40
   0  -8   3  953.70   30.00
   0  -8   3  908.21   29.80
   0  -8   3  909.21   30.50
   0  -8  -3  927.51   31.20
   0   8   3  914.61   29.10
   0   8  -3  948.31   29.90
   0   8  -3  969.90   31.40
   0   8   3  919.71   31.70
   0   8   3  949.60   31.40
   0   8  -3  946.01   31.50
   0   8   3  909.81   31.00
   0   8  -3  960.90   31.20
   0   8  -3  918.91   30.60
   0   8   3  930.91   29.50
   0   8   3  943.01   30.70
  -2  -8  -3   13.20    1.70
  -2  -8  -3   10.30    2.20
  -2  -8  -3   13.40    2.20
  -2  -8  -3   12.30    1.30
  -2  -8  -3   13.50    2.70
   2  -8   3   11.40    1.40
   2  -8   3   10.20    2.40
  -2  -8  -3   15.80    3.00
  -2  -8  -3   11.10    1.30
   2  -8   3   11.90    2.50
   2  -8   3   10.50    2.10
   2  -8   3   12.40    2.60
   2  -8   3    9.80    1.50
   2   8   3   15.30    2.80
   2   8   3    8.20    2.10
   2   8   3   10.70    2.50
  -2   8  -3   11.10    2.40
  -2   8  -3   12.90    2.80
   2   8   3   11.90    2.20
   2   8   3   11.00    1.70
  -2   8  -3   12.30    2.60
  -2   8  -3   12.20    1.70
   4  -8   3   30.90    4.20
  -4  -8  -3   27.20    3.60
   4  -8   3   25.00    2.90
  -4  -8  -3   20.80    3.00
  -4  -8  -3   25.90    3.90
  -4  -8  -3   23.40    2.50
   4  -8   3   25.80    3.50
  -4   8  -3   21.40    3.60
  -4   8  -3   29.30    2.50
   4   8   3   26.10    3.20
   4   8   3   20.10    3.80
  -4   8  -3   25.70    3.70
   6  -8   3  287.97   15.10
  -6  -8  -3  335.97   15.30
   6  -8   3  308.57   14.30
  -6  -8  -3  310.97   14.40
  -6  -8  -3  318.97   15.40
   6   8   3  282.07   14.70
  -6   8  -3  321.77   15.30
  -6   8  -3  324.77   14.70
  -8  -8  -3    3.70    3.10
   8  -8   3    3.40    3.00
  -8  -8  -3    0.80    2.80
  -8   8  -3    7.60    3.40
   8   8   3    1.20    2.90
  -8   8  -3    6.00    3.60
  -9  -9   3   14.80    4.60
   9  -9  -3   18.60    5.10
  -9  -9   3    9.30    4.00
  -9   9   3    9.40    4.30
  -9   9   3   21.10    5.00
   9   9  -3    9.40    3.70
  -7  -9   3    1.30    2.50
   7  -9  -3   -1.60    2.20
  -7  -9   3    3.00    2.70
   7  -9  -3    3.20    2.30
  -7  -9   3    0.50    2.20
  -7   9   3    3.90    3.40
  -7   9   3    1.10    2.30
   7   9  -3    3.60    2.60
  -5  -9   3   33.30    4.50
   5  -9  -3   50.09    5.50
  -5  -9   3   39.40    4.30
  -5  -9   3   39.50    5.10
   5  -9  -3   39.90    4.40
  -5   9   3   40.70    4.60
  -5   9   3   33.10    4.70
  -5   9   3   40.70    4.50
   5   9  -3   43.90    4.70
  -3  -9   3   60.69    5.20
  -3  -9   3   58.59    3.90
  -3  -9   3   59.29    4.70
   3  -9  -3   56.19    4.00
  -3  -9   3   48.40    4.60
  -3  -9   3   58.39    4.20
  -3  -9   3   55.09    4.00
   3  -9  -3   48.00    4.80
   3  -9  -3   62.49    4.50
  -3  -9   3   58.89    4.30
   3   9  -3   58.69    4.30
  -3   9   3   57.39    5.00
   3   9  -3   65.09    5.10
  -3   9   3   58.49    4.40
  -3   9   3   68.99    5.20
  -1  -9   3   59.19    4.50
   1  -9  -3   60.39    3.50
  -1  -9   3   58.79    4.00
   1  -9  -3   65.39    4.50
  -1  -9   3   65.79    4.60
   1  -9  -3   55.99    4.80
  -1  -9   3   57.79    4.30
  -1  -9   3   61.69    4.10
  -1  -9   3   67.79    4.30
  -1  -9   3   59.89    4.10
  -1  -9   3   49.60    4.00
   1  -9  -3   59.69    4.50
   1   9  -3   61.79    4.60
  -1   9   3   61.69    4.80
  -1   9   3   59.59    3.50
   1   9  -3   53.79    4.00
  -1   9   3   56.39    5.00
   1   9  -3   62.39    4.30
  -1   9   3   63.19    4.40
   1   9  -3   55.19    4.60
  -1   9   3   59.49    4.90
   1  -9   3  151.28    8.40
  -1  -9  -3  165.78    5.90
  -1  -9  -3  161.08    7.10
   1  -9   3  168.98    8.60
   1  -9   3  163.58    7.10
  -1  -9  -3  165.08    6.00
   1  -9   3  165.98    8.00
  -1  -9  -3  164.08    7.40
  -1  -9  -3  163.98    7.10
   1  -9   3  157.28    6.70
   1  -9   3  169.58    7.20
   1   9   3  163.08    7.50
   1   9   3  155.28    8.40
  -1   9  -3  171.58    8.10
   1   9   3  161.98    8.70
  -1   9  -3  174.78    8.70
  -1   9  -3  188.38    8.80
   1   9   3  162.38    7.10
  -1   9  -3  175.58    6.90
   1   9   3  169.78    8.40
  -3  -9  -3   37.60    4.40
   3  -9   3   48.30    4.90
   3  -9   3   33.60    4.20
  -3  -9  -3   37.50    3.00
  -3  -9  -3   43.50    2.70
  -3  -9  -3   46.00    4.20
   3  -9   3   41.40    3.00
  -3   9  -3   46.00    4.40
   3   9   3   36.50    3.70
  -3   9  -3   40.50    2.70
  -3   9  -3   49.99    4.60
   3   9   3   38.80    3.90
   3   9   3   41.80    2.70
  -3   9  -3   46.60    4.60
   3   9   3   44.80    4.60
  -5  -9  -3  131.29    9.10
  -5  -9  -3  140.39    8.50
  -5  -9  -3  142.49    8.90
   5  -9   3  157.18    9.90
   5  -9   3  165.48    9.30
  -5   9  -3  149.39    9.10
   5   9   3  161.48    9.70
   5   9   3  144.09    7.80
  -5   9  -3  148.89    9.20
   7  -9   3    5.00    3.10
   7  -9   3    6.10    2.70
  -7  -9  -3    6.30    3.30
  -7  -9  -3    4.00    2.80
   7   9   3    8.80    3.60
  -7   9  -3   11.50    3.90
  -7   9  -3   14.70    3.90
   9  -9   3   17.70    5.10
  -9  -9  -3   20.50    5.70
   9   9   3   19.50    5.30
  -9   9  -3   19.30    4.90
  -8 -10   3  101.39    9.20
   8 -10  -3  118.89    9.70
  -8 -10   3  100.89    9.30
   8  10  -3  104.59    8.80
  -8  10   3  107.99    9.20
  -8  10   3   95.99    8.80
  -6 -10   3   18.30    4.20
   6 -10  -3    7.10    2.70
  -6 -10   3    8.70    3.20
   6 -10  -3    8.60    3.70
  -6 -10   3   14.80    3.40
  -6  10   3    4.90    2.70
  -6  10   3   13.20    3.20
  -6  10   3   16.00    3.90
   6  10  -3   13.70    3.40
   4 -10  -3   67.79    6.30
  -4 -10   3   58.29    5.50
  -4 -10   3   65.79    4.20
   4 -10  -3   56.39    4.10
  -4 -10   3   65.99    5.50
  -4 -10   3   74.69    6.40
   4  10  -3   66.99    4.80
  -4  10   3   65.69    5.40
  -4  10   3   65.29    6.00
  -4  10   3   69.29    5.70
   4  10  -3   63.19    5.70
   2 -10  -3 1216.58   41.00
   2 -10  -3 1305.87   43.50
  -2 -10   3 1314.47   43.00
  -2 -10   3 1305.77   41.60
  -2 -10   3 1260.27   41.80
   2 -10  -3 1328.67   41.80
  -2 -10   3 1306.37   42.00
  -2 -10   3 1285.27   41.50
   2  10  -3 1320.97   43.20
   2  10  -3 1290.57   41.70
  -2  10   3 1245.48   42.70
   2  10  -3 1330.17   42.40
  -2  10   3 1352.06   43.30
  -2  10   3 1259.47   41.20
  -2  10   3 1169.28   42.60
   0 -10  -3   -0.10    0.80
   0 -10   3   -1.30    0.80
   0 -10   3    1.10    1.30
   0 -10  -3    0.70    1.30
   0 -10   3    2.80    1.50
   0 -10  -3   -0.70    0.90
   0 -10   3    0.60    1.40
   0 -10   3    0.20    1.10
   0 -10   3    1.30    1.70
   0 -10  -3   -0.20    0.70
   0  10  -3    0.00    1.20
   0  10  -3   -2.20    1.30
   0  10  -3   -1.40    1.30
   0  10   3   -1.50    1.20
   0  10   3   -0.30    1.40
   0  10  -3    0.80    1.70
   0  10   3    2.10    1.40
   0  10   3   -0.40    0.70
   0  10   3   -0.50    1.20
  -2 -10  -3   93.39    5.10
   2 -10   3   99.49    4.80
   2 -10   3   99.69    7.00
  -2 -10  -3   98.19    5.70
  -2 -10  -3   93.09    5.70
   2 -10   3  100.69    6.90
  -2 -10  -3   98.79    6.80
  -2  10  -3  104.49    6.40
   2  10   3   95.09    5.30
  -2  10  -3  107.29    7.00
   2  10   3   94.59    6.30
  -2  10  -3  104.69    6.90
   2  10   3  100.89    5.70
  -2  10  -3  100.99    5.20
   2  10   3  103.29    7.00
   4 -10   3  191.48   11.20
  -4 -10  -3  192.88   11.20
  -4 -10  -3  199.88   10.30
   4 -10   3  201.98   10.90
  -4  10  -3  213.48   10.90
  -4  10  -3  204.98   11.00
   4  10   3  191.28   10.90
  -4  10  -3  189.88   10.50
   4  10   3  201.78    9.80
   6 -10   3    4.80    2.80
   6 -10   3    1.40    2.70
  -6 -10  -3    6.40    3.10
   6  10   3    7.50    3.10
  -6  10  -3    1.40    2.70
  -8 -10  -3    4.30    3.30
   8 -10   3    3.70    3.10
  -8 -10  -3    2.80    3.30
   8  10   3    8.00    4.00
  -8  10  -3    1.70    3.10
  -8  10  -3    6.70    3.60
   9 -11  -3   39.50    6.70
  -9 -11   3   44.80    7.20
   9  11  -3   33.50    6.40
   7 -11  -3   46.90    5.90
  -7 -11   3   47.40    6.20
   7 -11  -3   41.00    6.40
  -7 -11   3   46.00    6.40
   7  11  -3   53.49    6.30
  -7  11   3   43.10    6.00
  -7  11   3   47.60    5.80
  -7  11   3   42.30    5.90
   5 -11  -3  276.17   13.30
   5 -11  -3  228.88   13.30
  -5 -11   3  278.17   14.30
  -5 -11   3  246.38   11.80
  -5 -11   3  263.57   13.20
  -5  11   3  251.97   12.60
  -5  11   3  252.97   13.00
   5  11  -3  260.87   13.20
   3 -11  -3  231.18    9.80
  -3 -11   3  203.38   10.50
  -3 -11   3  224.18   11.50
  -3 -11   3  213.88    9.90
   3 -11  -3  214.88   11.80
  -3 -11   3  216.08    9.80
   3  11  -3  210.68    9.50
   3  11  -3  220.98   10.40
  -3  11   3  212.08   11.30
  -3  11   3  218.18   11.00
  -3  11   3  214.78   11.40
   1 -11  -3 2627.74   87.19
  -1 -11   3 2783.22   83.29
  -1 -11   3 2765.62   82.89
  -1 -11   3 2642.84   82.69
  -1 -11   3 2656.63   84.99
  -1 -11   3 2597.24   82.99
  -1 -11   3 2764.72   84.19
  -1  11   3 2521.75   82.49
  -1  11   3 2646.84   87.39
  -1  11   3 2660.63   84.19
   1  11  -3 2777.92   85.19
  -1  11   3 2527.95   83.49
  -1  11   3 2675.73   84.89
   1  11  -3 2744.03   84.39
   1  11  -3 2715.73   83.09
   1  11  -3 2743.73   83.89
   1 -11   3   82.19    4.40
   1 -11   3   84.69    6.40
   1 -11   3   73.99    6.50
  -1 -11  -3   91.19    5.50
   1 -11   3   87.19    5.10
   1 -11   3   80.99    5.60
  -1 -11  -3   77.99    6.10
  -1 -11  -3   87.19    5.00
   1  11   3   85.39    6.30
   1  11   3   85.19    5.40
  -1  11  -3   71.39    6.20
  -1  11  -3   85.29    6.30
   3 -11   3   43.90    5.00
  -3 -11  -3   47.50    5.30
   3 -11   3   48.00    5.50
  -3 -11  -3   41.20    4.40
   3  11   3   37.70    4.40
  -3  11  -3   46.90    5.20
   3  11   3   34.30    4.80
  -3  11  -3   40.40    4.90
  -3  11  -3   38.50    4.40
  -5 -11  -3  270.37   14.80
  -5 -11  -3  292.47   14.20
   5 -11   3  289.57   14.40
   5 -11   3  298.57   15.30
   5  11   3  321.47   15.40
  -5  11  -3  274.67   14.20
  -5  11  -3  276.27   15.10
   5  11   3  278.27   12.80
  -7 -11  -3   -0.10    2.60
  -7 -11  -3    4.10    3.20
   7 -11   3   -1.20    2.30
   7 -11   3   -1.80    4.40
  -7  11  -3   -0.20    2.40
   7  11   3    8.70    3.70
  -7  11  -3    7.20    3.40
  -8 -12   3   -0.50    3.10
   8 -12  -3   -0.70    2.80
  -8 -12   3   -2.40    3.10
  -8  12   3   -0.90    2.90
  -8  12   3    0.10    2.50
   8  12  -3    2.10    3.00
  -6 -12   3  353.56   17.00
  -6 -12   3  336.17   17.60
   6 -12  -3  317.07   17.10
   6 -12  -3  348.67   16.60
   6  12  -3  335.77   16.60
  -6  12   3  341.67   16.40
  -6  12   3  354.26   17.20
  -6  12   3  327.97   16.70
  -4 -12   3    5.30    3.10
   4 -12  -3    8.90    3.60
  -4 -12   3    8.90    3.40
  -4  12   3    8.40    2.90
  -4  12   3    2.80    2.70
  -4  12   3    3.30    3.00
   4  12  -3   11.40    3.30
   4  12  -3    6.30    2.40
   2 -12  -3   94.19    8.00
  -2 -12   3   96.99    6.30
   2 -12  -3   96.69    7.30
  -2 -12   3   95.29    6.60
  -2 -12   3   99.39    7.40
   2  12  -3  101.69    6.60
   2  12  -3   92.79    7.20
  -2  12   3   99.99    7.80
   2  12  -3  105.09    8.00
  -2  12   3   84.69    7.20
   0 -12  -3 4203.38  128.39
   0 -12   3 3899.41  125.79
   0 -12   3 4215.58  129.49
   0  12   3 4185.78  129.69
   0  12   3 4173.08  128.99
   0  12   3 4173.78  127.89
   0  12  -3 4174.28  128.79
   0  12  -3 4147.58  129.29
   0  12  -3 4193.58  128.39
   2 -12   3    2.40    2.30
   2 -12   3    0.00    2.10
  -2 -12  -3   -0.20    1.70
  -2 -12  -3    0.60    1.80
  -2  12  -3    2.70    2.20
   2  12   3   -2.40    1.70
  -2  12  -3    1.40    1.80
  -2  12  -3   -1.70    2.20
   2  12   3    1.60    2.00
  -4 -12  -3   61.29   10.30
   4 -12   3   53.79    6.40
  -4 -12  -3   68.09    6.00
   4  12   3   53.39    5.40
  -4  12  -3   34.60    7.10
  -4  12  -3   51.79    7.40
  -4  12  -3   59.29    6.10
   4  12   3   63.39    6.60
  -6 -12  -3  143.39   10.20
   6 -12   3  156.28   10.60
   6 -12   3  152.58   11.20
  -6 -12  -3  165.08   11.40
   6  12   3  162.18   11.20
  -6  12  -3  157.18   10.70
  -6  12  -3  151.18   10.70
   8 -12   3   10.60    4.50
  -8 -12  -3   12.00    4.40
  -8  12  -3   16.50    7.30
   8  12   3   13.40    4.60
  -7 -13   3    6.80    3.90
   7 -13  -3    2.60    2.90
  -7 -13   3    3.20    3.10
   7 -13  -3    0.20    3.30
  -7  13   3   -0.50    2.40
  -7  13   3    0.90    2.80
   7  13  -3    0.80    2.90
   5 -13  -3   43.10    6.30
  -5 -13   3   42.70    6.50
   5 -13  -3   45.20    6.00
  -5 -13   3   43.50    6.10
   5  13  -3   39.60    5.60
  -5  13   3   50.29    6.40
  -5  13   3   44.20    5.90
  -3 -13   3  130.09    9.00
   3 -13  -3  124.79    9.20
  -3 -13   3  124.19    7.80
   3  13  -3  131.49    9.00
  -3  13   3  112.49    8.50
   3  13  -3  114.09    7.70
  -1 -13   3   47.80    5.00
  -1 -13   3   53.09    4.40
   1 -13  -3   66.29    6.50
   1 -13  -3   52.49    5.10
  -1 -13   3   52.09    5.10
  -1 -13   3   57.59    6.00
  -1  13   3   57.29    6.10
   1  13  -3   58.49    5.60
   1  13  -3   53.79    5.90
  -1  13   3   62.39    6.10
  -1  13   3   53.29    5.40
   1  13  -3   59.09    5.30
  -1 -13  -3   -2.50    1.70
   1 -13   3   -1.10    1.90
   1 -13   3   -2.90    1.50
   1  13   3   -1.70    1.70
   1  13   3   -0.30    1.70
  -1  13  -3    2.40    1.90
  -1  13  -3    2.20    2.20
   1  13   3   -0.40    1.60
  -1  13  -3   -2.90    1.80
   3 -13   3   66.09    6.50
   3 -13   3   68.69    6.90
  -3 -13  -3   71.59    6.80
  -3 -13  -3   65.19    5.40
   3  13   3   69.49    6.90
  -3  13  -3   64.49    6.50
  -3  13  -3   59.69    5.80
  -3  13  -3   64.59    7.60
   3  13   3   60.79    5.90
   5 -13   3   19.70    4.90
   5 -13   3   28.70    5.30
  -5 -13  -3   24.50    5.20
   5  13   3   14.10    4.10
  -5  13  -3   10.90    3.80
  -5  13  -3   21.30    4.60
  -7 -13  -3   -1.20    2.40
  -7 -13  -3    1.30    5.20
   7 -13   3    3.10    2.90
   7 -13   3   -2.80    2.80
  -7  13  -3   -1.40    2.50
   7  13   3    4.30    3.30
  -7  13  -3    0.50    2.90
   6 -14  -3    0.60    3.20
  -6 -14   3   -0.60    2.70
   6 -14  -3    0.10    2.70
  -6 -14   3    3.60    2.80
  -6  14   3    3.00    3.30
   6  14  -3    4.30    2.80
  -6  14   3   -0.20    2.30
  -4 -14   3   -1.70    2.10
  -4 -14   3   -3.30    1.60
   4 -14  -3    0.20    2.70
   4  14  -3    0.80    2.40
  -4  14   3   -0.60    1.80
  -4  14   3    1.10    2.80
  -2 -14   3    9.10    3.00
   2 -14  -3    3.50    2.70
  -2 -14   3    1.50    1.90
   2  14  -3    0.80    2.00
   2  14  -3   -1.10    2.00
  -2  14   3   -1.70    1.80
  -2  14   3    7.10    3.10
   0 -14   3   20.10    3.60
   0 -14  -3   21.50    4.20
   0 -14   3   19.20    4.20
   0 -14  -3   22.70    4.50
   0 -14   3   21.00    4.40
   0  14  -3   16.20    3.70
   0  14   3   17.40    4.10
   0  14  -3   29.20    4.60
   0  14   3   25.20    4.10
   0  14  -3   14.10    3.80
  -2 -14  -3   45.60    5.60
   2 -14   3   57.39    6.40
   2 -14   3   58.79    6.50
  -2  14  -3   41.30    5.60
   2  14   3   49.20    6.10
  -2  14  -3   55.09    6.10
   2  14   3   45.10    5.40
  -4 -14  -3   29.40    4.80
  -4 -14  -3   22.80    5.00
   4 -14   3   37.90    6.00
   4 -14   3   37.60    5.70
   4  14   3   30.70    5.50
  -4  14  -3   31.90    5.00
   4  14   3   24.10    5.00
  -4  14  -3   31.70    5.20
  -4  14  -3   26.70    5.40
  -6 -14  -3   25.80    5.30
  -6 -14  -3   32.50    6.50
   6 -14   3   28.10    5.80
   6 -14   3   32.20    6.60
   6  14   3   36.70    6.40
  -6  14  -3   39.10    6.70
  -6  14  -3   35.10    6.10
   5 -15  -3    1.90    3.00
   5 -15  -3    1.10    2.80
  -5 -15   3    3.00    2.50
  -5 -15   3    1.30    2.70
   5  15  -3    7.90    3.70
  -5  15   3    0.90    2.40
  -5  15   3   -1.30    2.30
  -3 -15   3    6.90    3.10
   3 -15  -3    8.90    3.70
   3  15  -3    2.60    2.80
  -3  15   3    2.20    2.70
  -3  15   3    4.00    2.70
  -1 -15   3   11.10    3.10
  -1 -15   3    5.90    3.10
   1 -15  -3   10.50    3.60
   1 -15  -3    8.10    3.30
   1  15  -3    4.30    2.70
  -1  15   3    4.50    2.80
  -1  15   3    0.10    2.40
   1  15  -3    9.90    3.50
   1  15  -3   14.50    3.50
  -1  15   3    7.30    3.40
  -1 -15  -3  128.69    9.10
   1 -15   3  116.09    9.30
   1 -15   3  130.09    9.50
  -1  15  -3  133.29    9.50
   1  15   3  121.49    8.90
  -1  15  -3  120.79    8.70
   1  15   3  113.59    9.30
   3 -15   3   -1.70    2.10
  -3 -15  -3    2.80    3.20
   3 -15   3   -1.00    2.30
   3  15   3    1.30    2.60
   3  15   3   -0.90    1.90
  -3  15  -3    0.70    2.60
  -3  15  -3    2.00    2.60
   5 -15   3    4.40    3.20
  -5 -15  -3   -0.70    2.60
   5 -15   3   -1.60    2.80
   5  15   3    8.70    4.00
  -5  15  -3    4.20    3.40
  -4 -16   3    1.70    2.90
   4 -16  -3   -0.20    2.80
   4 -16  -3    2.00    2.90
   4  16  -3    3.50    3.80
  -4  16   3    0.20    2.40
  -4  16   3    0.40    2.70
  -2 -16   3    8.80    3.80
   2 -16  -3   18.60    5.20
  -2 -16   3   17.20    4.20
  -2  16   3   17.00    4.40
  -2  16   3   22.80    4.70
   2  16  -3   18.70    4.60
   2  16  -3   16.20    3.90
   0 -16   3  127.89    9.60
   0 -16  -3  115.29    9.60
   0 -16  -3  100.89    8.20
   0 -16   3  117.59    9.50
   0  16   3  127.79    9.60
   0  16  -3  110.59    8.40
   0  16  -3  121.99    9.30
   0  16   3  119.59    9.80
   2 -16   3   18.50    4.90
  -2 -16  -3   29.10    5.50
   2 -16   3   30.20    5.60
  -2  16  -3   30.40    5.60
   2  16   3   26.70    5.00
   2  16   3   41.20   10.40
  -2  16  -3   31.40    5.70
   4 -16   3    8.60    4.30
  -4 -16  -3    7.60    3.90
   4 -16   3   14.10    4.50
   4  16   3    6.60    3.70
  -4  16  -3    3.20    3.40
  -4  16  -3    5.90    3.60
  -3 -17   3   35.90    5.80
  -3 -17   3   25.00    5.40
  -3 -17   3   27.20    5.70
   3 -17  -3   29.50    6.50
   3  17  -3   27.10    5.70
  -3  17   3   24.70    5.30
  -3  17   3   22.90    4.90
  -1 -17   3   36.80    6.00
   1 -17  -3   35.70    6.50
  -1 -17   3   48.50    6.90
  -1  17   3   36.80    6.10
  -1  17   3   44.80    6.10
   1  17  -3   37.30    5.80
   1  17  -3   46.80    6.90
   1 -17   3  208.18   13.50
   1 -17   3  206.28   13.30
  -1 -17  -3  207.38   12.60
  -1 -17  -3  210.18   13.70
   1  17   3  200.58   13.40
   1  17   3  180.18   12.30
  -1  17  -3  195.98   12.80
  -1  17  -3  229.58   13.10
  -3 -17  -3  166.98   11.80
   3 -17   3  125.79   11.00
   3  17   3  122.99    9.70
   3  17   3  130.89   11.20
  -3  17  -3  123.39   10.20
  -3  17  -3  161.28   16.90
   2 -18  -3   24.10    6.20
  -2 -18   3   14.00    4.40
  -2 -18   3   23.00    5.50
   2  18  -3   25.80    5.40
  -2  18   3    9.50    3.80
   2  18  -3   13.20    4.60
  -2  18   3   10.10    4.20
   0 -18   3   -0.60    2.90
   0 -18  -3    0.00    3.20
   0 -18   3   -1.40    2.90
   0  18  -3    5.30    3.50
   0  18   3    5.30    3.70
  -2 -18  -3  161.88   12.40
  -2 -18  -3  160.98   11.70
   2 -18   3  165.18   12.40
   2 -18   3  165.28   12.60
   2  18   3  135.29   11.60
   2  18   3  146.59   11.20
  -2  18  -3  143.79   11.40
  -2  18  -3  144.99   11.90
 -10   0   4   18.00    4.60
 -10   0   4   16.10    4.50
  10   0  -4    6.90    3.30
  -8   0   4 1371.26   45.40
   8   0  -4 1281.17   44.00
   8   0  -4 1257.47   43.80
  -8   0   4 1304.57   44.30
  -8   0   4 1200.58   41.70
  -6   0   4  155.88    7.30
  -6   0   4  140.49    8.10
   6   0  -4  154.48    8.00
  -6   0   4  141.79    7.90
   6   0  -4  147.29    8.90
   6   0  -4  150.58    7.30
  -6   0   4  155.48    8.70
   4   0  -4  981.80   32.10
  -4   0   4  980.00   32.10
   4   0  -4  961.70   31.40
  -4   0   4  976.90   31.40
   4   0  -4  978.00   32.30
  -4   0   4 1021.60   32.10
  -4   0   4 1003.90   32.00
   4   0  -4  975.20   31.90
   4   0  -4 1002.70   31.70
  -4   0   4  926.71   31.50
  -4   0   4 1003.10   32.60
   0   0  -4 1540.05   46.20
   2   0   4    2.20    0.90
   2   0   4    1.60    0.80
  -2   0  -4   -0.30    0.70
   2   0   4    0.50    0.90
   2   0   4   -0.20    0.80
  -2   0  -4    0.10    0.90
  -2   0  -4    7.40    1.40
  -2   0  -4    5.00    1.10
  -2   0  -4    0.10    0.60
   2   0   4    0.30    0.70
   2   0   4    0.50    0.70
   2   0   4    4.80    1.20
  -2   0  -4   -0.30    0.80
  -6   0  -4   25.00    2.70
  -6   0  -4   26.30    4.00
  -6   0  -4   27.60    3.80
  -6   0  -4   28.20    3.90
   6   0   4   29.20    4.10
  -6   0  -4   29.70    3.30
   6   0   4   31.30    3.10
  -8   0  -4    1.80    2.10
  -8   0  -4    1.40    2.20
   8   0   4    2.80    2.80
 -10   0  -4  768.82   31.20
 -10   0  -4  754.52   31.70
  10   0   4  798.12   32.40
  11  -1  -4    5.50    3.40
 -11  -1   4   -0.90    2.60
 -11  -1   4   -0.50    2.90
 -11   1   4   -1.10    3.10
  -9  -1   4    3.90    2.80
   9  -1  -4    0.30    1.90
  -9  -1   4    0.80    2.50
   9  -1  -4   -0.10    2.00
  -9  -1   4    2.30    2.50
   9   1  -4   -1.20    1.70
   9   1  -4    2.50    2.40
  -9   1   4    0.50    2.20
  -9   1   4    0.60    2.40
   7  -1  -4    5.80    2.40
   7  -1  -4    4.00    2.10
  -7  -1   4   11.80    3.30
  -7  -1   4    8.60    2.10
  -7  -1   4    3.60    2.20
  -7   1   4    8.60    2.40
   7   1  -4    7.20    2.50
  -7   1   4    6.50    2.80
   7   1  -4    6.20    2.40
  -7   1   4    9.10    2.60
   5  -1  -4   84.19    5.70
  -5  -1   4  100.69    5.80
  -5  -1   4   94.19    5.80
   5  -1  -4   93.49    3.80
   5  -1  -4  100.99    5.40
   5  -1  -4   90.49    3.90
   5  -1  -4   95.19    5.60
  -5  -1   4   94.49    5.70
   5  -1  -4   89.09    5.40
  -5  -1   4   90.39    4.80
   5   1  -4   90.79    5.70
  -5   1   4   76.19    4.90
  -5   1   4   92.89    5.50
  -5   1   4   90.89    6.00
   5   1  -4   88.09    5.50
  -5   1   4   94.39    7.00
   5   1  -4   97.19    4.90
   5   1  -4  100.59    5.50
   5   1  -4   82.69    5.70
  -5   1   4   85.39    5.30
  -3  -1   4  542.05   18.60
   3  -1  -4  545.65   17.00
   3  -1  -4  515.75   18.00
  -3  -1   4  529.15   17.80
  -3  -1   4  536.45   18.40
   3  -1  -4  526.95   18.40
  -3  -1   4  545.65   17.70
   3  -1  -4  549.35   17.90
  -3  -1   4  535.55   18.40
   3  -1  -4  556.04   18.40
   3   1  -4  532.35   17.70
   3   1  -4  523.95   17.70
  -3   1   4  527.35   18.20
  -3   1   4  505.95   17.70
  -3   1   4  541.55   18.00
   3   1  -4  572.54   18.70
  -3   1   4  548.95   17.00
  -3   1   4  558.54   18.00
  -3   1   4  555.34   18.60
   3   1  -4  537.75   18.50
  -3   1   4  543.05   18.10
   1  -1  -4   80.09    3.70
  -1  -1   4   84.69    3.90
   1  -1  -4   84.79    3.40
  -1  -1   4   77.09    3.80
   1  -1  -4   82.89    3.10
   1  -1  -4   76.69    3.10
  -1  -1   4   81.09    2.70
  -1  -1   4   86.19    3.30
   1  -1  -4   79.39    3.80
  -1  -1   4   83.29    3.70
   1  -1  -4   81.19    3.50
   1  -1  -4   80.79    3.60
  -1   1   4   80.79    3.70
   1   1  -4   79.49    3.80
   1   1  -4   81.99    3.80
   1   1  -4   79.29    3.30
  -1   1   4   82.69    3.50
  -1   1   4   85.09    3.50
  -1   1   4   80.49    3.80
   1  -1   4   71.99    3.60
   1  -1   4   74.19    3.80
  -1  -1  -4   75.59    3.60
   1  -1   4   64.49    3.40
  -1  -1  -4   82.79    3.70
   1  -1   4   74.29    3.10
  -1  -1  -4   75.39    3.30
   1  -1   4   78.49    3.60
  -1  -1  -4   79.59    3.30
   1  -1   4   76.39    3.60
  -1  -1  -4   72.29    3.50
  -1  -1  -4   76.79    3.70
  -1   1  -4   75.59    3.60
  -1   1  -4   69.79    3.60
   1   1   4   74.09    3.60
   1   1   4   75.59    3.30
   1   1   4   78.59    3.20
  -1   1  -4   73.39    3.60
  -1   1  -4   76.09    3.10
   1   1   4   72.09    3.60
  -1   1  -4   76.69    3.70
   1   1   4   76.39    3.60
  -1   1  -4   70.49    3.50
   1   1   4   72.19    3.50
  -3  -1  -4  664.43   21.30
   3  -1   4  661.73   21.90
   3  -1   4  645.04   21.40
   3  -1   4  640.14   21.60
   3  -1   4  655.03   20.80
   3  -1   4  625.34   20.40
  -3  -1  -4  649.14   21.20
  -3  -1  -4  572.24   20.80
   3  -1   4  681.63   21.40
  -3  -1  -4  606.64   21.20
  -3  -1  -4  654.63   22.90
  -3  -1  -4  643.44   21.70
  -3  -1  -4  647.84   20.50
  -3   1  -4  660.83   21.50
   3   1   4  639.94   20.00
  -3   1  -4  673.83   20.50
  -3   1  -4  641.04   20.80
  -3   1  -4  637.74   20.40
   3   1   4  656.03   21.80
   3   1   4  622.14   21.20
   3   1   4  667.83   21.10
   3   1   4  626.04   21.60
  -3   1  -4  634.74   21.10
  -3   1  -4  582.74   21.50
  -3   1  -4  605.44   21.90
   3   1   4  582.24   21.00
   5  -1   4   49.60    4.20
  -5  -1  -4   53.89    3.00
  -5  -1  -4   48.80    4.30
  -5  -1  -4   47.30    3.50
   5  -1   4   48.70    3.80
  -5  -1  -4   49.60    4.00
  -5  -1  -4   49.30    3.80
   5  -1   4   41.40    4.70
   5  -1   4   47.70    3.50
  -5  -1  -4   45.00    4.20
   5  -1   4   57.59    4.70
   5   1   4   47.80    2.90
   5   1   4   45.40    3.50
  -5   1  -4   48.10    4.40
  -5   1  -4   48.60    3.50
  -5   1  -4   45.80    3.40
   5   1   4   52.39    4.60
  -5   1  -4   57.99    3.70
  -5   1  -4   55.49    4.90
  -5   1  -4   44.30    3.50
   5   1   4   42.80    4.00
  -7  -1  -4   -2.00    1.30
   7  -1   4    0.10    1.50
  -7  -1  -4   -1.10    1.50
  -7  -1  -4   -0.70    1.50
   7  -1   4   -2.30    1.50
  -7   1  -4    0.70    1.70
  -7   1  -4   -0.60    1.60
  -7   1  -4   -1.50    1.20
   7   1   4   -0.10    1.80
  -7   1  -4   -0.50    1.30
  -9  -1  -4    0.40    2.40
  -9  -1  -4   -0.70    2.00
   9  -1   4    4.60    3.20
  -9   1  -4   -2.90    1.80
   9   1   4   -0.10    2.20
  -9   1  -4    0.10    2.50
 -10  -2   4    0.60    2.80
  10  -2  -4   -0.20    2.30
 -10  -2   4   -1.90    2.30
 -10  -2   4    0.60    2.50
  10   2  -4   -3.00    1.90
  10   2  -4    5.30    3.20
 -10   2   4    0.90    2.80
  -8  -2   4    5.60    2.80
  -8  -2   4    8.90    3.00
  -8  -2   4    4.80    2.70
   8  -2  -4    5.80    2.50
   8  -2  -4   10.00    3.00
  -8   2   4   13.30    2.90
  -8   2   4    6.30    3.10
   8   2  -4    2.60    2.40
  -8   2   4    6.30    2.70
   8   2  -4    9.60    2.90
  -6  -2   4    7.70    2.60
   6  -2  -4    4.50    2.00
   6  -2  -4    4.20    1.80
   6  -2  -4    2.00    1.50
  -6  -2   4    5.10    1.50
   6  -2  -4    3.70    1.20
   6  -2  -4    2.30    1.70
  -6  -2   4    4.30    2.10
  -6   2   4    1.10    1.50
  -6   2   4    2.90    1.70
  -6   2   4    3.40    2.20
   6   2  -4    0.70    1.50
  -6   2   4    3.90    1.70
   6   2  -4    1.20    1.40
  -6   2   4    3.20    1.80
  -4  -2   4 1626.44   52.29
   4  -2  -4 1665.03   51.39
   4  -2  -4 1712.13   52.29
  -4  -2   4 1733.73   53.39
   4  -2  -4 1785.82   52.89
  -4  -2   4 1675.73   53.19
  -4  -2   4 1737.83   53.49
  -4  -2   4 1567.84   53.09
   4  -2  -4 1638.24   54.09
   4  -2  -4 1679.83   52.69
   4  -2  -4 1708.73   52.79
  -4  -2   4 1679.83   51.89
   4   2  -4 1663.93   53.19
  -4   2   4 1655.13   51.49
  -4   2   4 1657.03   52.59
  -4   2   4 1774.62   53.69
  -4   2   4 1719.33   52.89
   4   2  -4 1639.64   51.89
   4   2  -4 1697.83   53.39
  -4   2   4 1632.94   52.59
   4   2  -4 1695.03   53.49
  -4   2   4 1663.13   52.29
  -4   2   4 1735.23   52.49
  -2  -2   4 1684.83   51.19
  -2  -2   4 1677.03   50.79
  -2  -2   4 1719.33   51.89
   2  -2  -4 1697.23   51.19
   2  -2  -4 1691.73   51.69
  -2  -2   4 1664.23   50.29
   2  -2  -4 1688.83   51.49
  -2  -2   4 1684.23   51.89
  -2  -2   4 1722.33   50.39
   2  -2  -4 1695.53   51.39
  -2  -2   4 1662.73   51.69
   2  -2  -4 1684.03   51.59
  -2   2   4 1709.53   50.99
  -2   2   4 1638.44   51.09
  -2   2   4 1658.13   50.89
   2   2  -4 1645.84   51.69
  -2   2   4 1636.24   51.49
  -2   2   4 1725.43   51.69
   2   2  -4 1716.73   51.89
   2   2  -4 1659.63   51.19
   2   2  -4 1659.63   50.79
  -2   2   4 1548.05   51.39
   2  -2   4  766.32   25.00
   2  -2   4  781.12   25.40
  -2  -2  -4  791.72   25.00
   2  -2   4  803.62   25.50
   2  -2   4  793.32   25.00
  -2  -2  -4  778.92   23.90
  -2  -2  -4  743.63   25.30
  -2  -2  -4  790.92   24.60
   2  -2   4  777.32   23.80
   2  -2   4  798.52   25.30
  -2  -2  -4  764.42   25.30
  -2   2  -4  772.72   25.50
  -2   2  -4  781.82   25.10
  -2   2  -4  763.62   25.20
   2   2   4  786.32   25.50
  -2   2  -4  792.82   25.10
   2   2   4  760.32   25.20
  -2   2  -4  744.33   25.30
   2   2   4  795.42   23.90
   2   2   4  803.92   25.10
   2   2   4  780.92   25.30
   2   2   4  759.72   24.90
   2   2   4  783.12   23.90
  -2   2  -4  792.62   23.80
   4  -2   4   75.19    4.70
   4  -2   4   79.39    4.70
  -4  -2  -4   76.69    4.70
   4  -2   4   94.29    5.60
   4  -2   4   73.39    5.10
  -4  -2  -4   78.89    4.80
  -4  -2  -4   78.39    5.20
  -4  -2  -4   84.09    5.00
  -4  -2  -4   74.29    4.30
   4  -2   4   84.49    4.60
  -4  -2  -4   80.09    3.30
  -4   2  -4   87.09    5.40
  -4   2  -4   83.79    4.90
  -4   2  -4   76.59    4.50
   4   2   4   87.69    5.50
  -4   2  -4   75.99    3.70
  -4   2  -4   79.29    3.80
   4   2   4   74.49    4.60
   4   2   4   71.59    4.80
   4   2   4   80.69    4.40
   4   2   4   74.59    4.70
  -4   2  -4   86.49    4.70
   4   2   4   82.69    3.40
  -6  -2  -4    3.10    2.10
  -6  -2  -4    4.30    2.00
  -6  -2  -4    3.40    1.60
  -6  -2  -4    1.60    1.70
   6  -2   4    3.90    1.60
   6  -2   4    2.30    2.10
  -6  -2  -4    4.40    1.10
   6  -2   4    3.10    1.70
  -6   2  -4    4.20    1.80
  -6   2  -4    4.00    1.60
  -6   2  -4    2.00    1.80
  -6   2  -4    2.80    2.00
   6   2   4    3.70    2.00
   6   2   4    5.40    1.70
  -6   2  -4    2.00    1.40
  -8  -2  -4   93.69   11.00
  -8  -2  -4   78.59    7.00
  -8  -2  -4   85.99    6.70
   8  -2   4   78.29    7.50
   8   2   4   83.39    7.60
  -8   2  -4   94.29   12.20
  -8   2  -4   90.09    7.20
 -10  -2  -4    7.00    3.50
  10  -2   4    9.30    4.10
 -10  -2  -4    7.60    3.90
 -10   2  -4    8.50    3.50
 -10   2  -4    4.80    3.70
  10   2   4   10.80    4.10
  -9  -3   4    4.10    3.00
   9  -3  -4    7.00    3.20
  -9  -3   4    7.00    3.30
  -9  -3   4    7.90    3.70
   9   3  -4    2.00    2.50
   9   3  -4    5.10    3.20
  -9   3   4    8.00    3.70
  -9   3   4    5.50    2.70
  -7  -3   4   96.69    5.40
  -7  -3   4   96.89    7.20
   7  -3  -4  110.49    6.60
   7  -3  -4  101.69    7.10
  -7  -3   4  103.69    7.50
  -7   3   4  106.69    6.80
   7   3  -4  103.29    7.00
  -7   3   4  115.09    8.00
  -7   3   4   98.79    6.50
   7   3  -4  102.29    7.40
   5  -3  -4   86.69    5.70
   5  -3  -4   94.89    4.70
  -5  -3   4   97.79    4.70
   5  -3  -4   98.19    5.20
   5  -3  -4   90.99    5.30
  -5  -3   4   86.19    5.90
   5  -3  -4   94.99    4.70
   5  -3  -4   94.99    5.70
  -5  -3   4   92.89    6.10
   5   3  -4   91.09    4.60
   5   3  -4   94.99    6.20
  -5   3   4   77.79    5.70
  -5   3   4   95.69    5.10
   5   3  -4  102.29    5.70
  -5   3   4   85.49    5.50
  -5   3   4  100.79    5.30
   5   3  -4   96.39    6.00
  -5   3   4   92.59    5.30
  -5   3   4   96.89    4.70
  -3  -3   4   92.79    3.40
  -3  -3   4   91.39    5.10
   3  -3  -4   85.29    4.70
  -3  -3   4   91.29    5.00
  -3  -3   4   88.99    4.40
  -3  -3   4   87.79    4.20
   3  -3  -4   90.39    4.90
  -3  -3   4   90.09    5.00
  -3  -3   4   90.49    3.30
   3  -3  -4   99.99    4.80
  -3  -3   4   94.19    5.10
   3  -3  -4   84.69    4.20
   3  -3  -4   87.39    4.70
   3   3  -4   89.99    4.30
   3   3  -4   92.29    5.20
  -3   3   4   93.49    4.40
  -3   3   4   86.99    4.90
   3   3  -4   90.29    4.90
  -3   3   4   87.99    4.00
  -3   3   4   80.59    4.50
  -3   3   4   90.89    5.00
  -3   3   4   94.39    4.70
   3   3  -4   95.79    4.50
  -3   3   4   90.49    4.10
  -1  -3   4  572.84   18.30
   1  -3  -4  551.14   18.40
   1  -3  -4  560.74   17.70
  -1  -3   4  549.65   18.30
  -1  -3   4  573.84   18.50
  -1  -3   4  553.84   17.80
   1  -3  -4  550.94   18.20
  -1  -3   4  544.65   18.40
  -1  -3   4  573.24   18.40
   1  -3  -4  563.44   18.30
   1  -3  -4  547.95   18.10
  -1  -3   4  551.24   18.20
  -1  -3   4  557.24   17.90
  -1  -3   4  562.44   18.40
  -1   3   4  563.54   17.30
  -1   3   4  571.54   18.30
   1   3  -4  563.54   17.80
   1   3  -4  567.24   18.50
   1   3  -4  553.34   18.30
  -1   3   4  542.05   18.30
  -1   3   4  551.74   18.30
  -1   3   4  566.14   18.20
   1   3  -4  541.05   18.30
  -1   3   4  570.74   17.80
   1  -3   4   12.10    1.50
   1  -3   4   10.80    1.60
  -1  -3  -4   15.40    2.00
   1  -3   4   12.80    1.80
  -1  -3  -4   12.40    1.70
  -1  -3  -4   11.10    1.60
  -1  -3  -4   11.50    1.20
   1  -3   4   11.60    1.80
  -1  -3  -4   10.70    1.50
   1  -3   4   10.20    0.90
   1  -3   4   10.30    1.60
   1  -3   4   10.00    1.60
  -1  -3  -4   12.10    0.90
   1   3   4   12.40    0.90
  -1   3  -4   11.50    1.70
   1   3   4   12.30    1.70
  -1   3  -4   11.20    1.70
  -1   3  -4   11.90    1.80
   1   3   4   11.10    1.80
   1   3   4   12.50    1.80
  -1   3  -4   10.90    1.00
   1   3   4   13.70    1.80
  -1   3  -4   11.60    1.90
   1   3   4   12.50    1.30
  -1   3  -4   10.90    1.50
   3  -3   4 2194.98   66.99
  -3  -3  -4 2221.78   67.79
  -3  -3  -4 2158.08   66.79
   3  -3   4 2200.18   67.19
   3  -3   4 2213.28   67.39
   3  -3   4 2120.29   67.19
  -3  -3  -4 2230.08   67.79
  -3  -3  -4 2197.28   66.69
   3  -3   4 2240.58   67.99
   3  -3   4 2087.79   67.69
   3   3   4 2178.08   67.79
  -3   3  -4 2207.88   67.29
   3   3   4 2115.99   67.49
   3   3   4 2158.68   67.59
  -3   3  -4 2177.38   65.19
  -3   3  -4 2217.08   67.09
   3   3   4 2173.68   66.79
  -3   3  -4 2183.68   67.89
  -3   3  -4 2134.89   67.29
   3   3   4 2151.18   66.59
  -3   3  -4 2175.08   65.39
   5  -3   4   76.99    5.10
   5  -3   4   74.19    4.90
  -5  -3  -4   80.79    5.40
   5  -3   4   74.99    4.90
  -5  -3  -4   80.29    5.80
  -5  -3  -4   79.19    4.70
  -5  -3  -4   80.09    5.20
  -5  -3  -4   76.09    6.30
   5  -3   4   80.39    5.20
   5  -3   4   77.19    5.80
  -5   3  -4   77.19    5.80
  -5   3  -4   73.49    3.80
  -5   3  -4   86.39    5.30
  -5   3  -4   79.49    3.90
   5   3   4   91.19    6.10
  -5   3  -4   74.09    5.00
   5   3   4   82.49    4.70
  -5   3  -4   82.99    5.10
   5   3   4   72.39    4.90
  -7  -3  -4   16.30    3.40
  -7  -3  -4   12.30    3.60
   7  -3   4   13.10    2.80
   7  -3   4    9.20    3.40
  -7  -3  -4   14.10    3.30
  -7   3  -4   10.20    2.70
   7   3   4    7.20    3.00
  -7   3  -4   15.80    3.80
  -7   3  -4   11.60    2.90
  -9  -3  -4    9.00    3.70
   9  -3   4    2.10    3.10
  -9  -3  -4    5.20    3.40
   9   3   4    7.50    3.40
  -9   3  -4    5.10    3.20
  -9   3  -4   11.00    3.50
 -10  -4   4   14.60    4.40
 -10  -4   4   13.00    4.50
 -10  -4   4    7.10    3.70
  10  -4  -4   13.40    4.30
 -10   4   4    7.10    4.30
  10   4  -4    9.90    3.90
  10   4  -4   15.40    4.50
   8  -4  -4   85.79    7.30
  -8  -4   4   77.89    7.00
  -8  -4   4   88.29    7.50
   8   4  -4   82.09    7.20
  -8   4   4   79.49    6.40
   8   4  -4   83.49    6.80
  -8   4   4   86.59    8.50
   6  -4  -4   10.90    2.90
  -6  -4   4   13.60    3.00
  -6  -4   4   11.20    1.90
   6  -4  -4   12.20    2.20
  -6  -4   4   10.00    2.90
   6  -4  -4   11.80    2.10
   6  -4  -4   12.10    2.40
   6   4  -4   12.70    3.00
  -6   4   4    8.20    2.40
   6   4  -4   10.70    2.60
  -6   4   4   12.60    3.20
  -6   4   4   12.70    2.50
  -4  -4   4   33.20    1.70
   4  -4  -4   30.40    3.30
  -4  -4   4   25.60    3.20
  -4  -4   4   32.40    2.50
  -4  -4   4   26.60    3.20
  -4  -4   4   25.90    3.20
   4  -4  -4   29.20    3.20
   4  -4  -4   28.10    3.10
   4  -4  -4   32.60    2.90
  -4  -4   4   33.10    1.70
   4  -4  -4   35.70    2.90
  -4  -4   4   33.40    3.30
  -4   4   4   30.70    3.30
  -4   4   4   30.70    2.40
  -4   4   4   27.20    3.20
  -4   4   4   29.70    2.40
   4   4  -4   31.20    2.50
  -4   4   4   30.00    2.70
   4   4  -4   29.40    3.20
   4   4  -4   32.50    3.00
  -4   4   4   28.30    2.70
   4   4  -4   30.80    1.60
  -2  -4   4  490.65   17.50
   2  -4  -4  484.65   17.00
  -2  -4   4  521.05   17.50
   2  -4  -4  489.45   17.20
  -2  -4   4  515.35   16.40
  -2  -4   4  503.25   16.90
   2  -4  -4  498.65   17.40
  -2  -4   4  527.15   17.50
  -2  -4   4  506.55   17.50
  -2  -4   4  524.85   16.50
   2  -4  -4  532.15   17.20
   2  -4  -4  516.35   17.40
  -2  -4   4  505.95   16.80
  -2  -4   4  483.05   17.30
  -2  -4   4  490.15   16.80
   2  -4  -4  482.35   16.80
   2   4  -4  503.15   16.40
  -2   4   4  524.25   17.00
  -2   4   4  504.35   15.70
   2   4  -4  511.55   17.70
  -2   4   4  515.85   15.80
  -2   4   4  514.85   17.50
   2   4  -4  520.85   17.00
   2   4  -4  488.55   17.30
  -2   4   4  495.85   17.10
   2   4  -4  504.65   16.90
   2   4  -4  519.45   17.60
  -2   4   4  504.95   17.10
   0  -4   4  132.39    5.90
   0  -4   4  133.39    5.60
   0  -4  -4  135.79    5.60
   0  -4  -4  133.59    5.90
   0  -4   4  139.59    5.80
   0  -4   4  133.79    5.70
   0  -4   4  138.09    5.90
   0  -4  -4  142.29    6.20
   0  -4   4  136.09    5.90
   0  -4   4  135.59    5.80
   0  -4   4  145.29    5.80
   0   4   4  128.89    5.90
   0   4  -4  141.89    5.40
   0   4   4  131.19    5.10
   0   4  -4  135.59    5.90
   0   4  -4  132.99    5.60
   0   4   4  145.09    5.70
   0   4   4  137.49    6.00
   0   4  -4  134.29    5.90
   0   4   4  140.29    6.00
   0   4  -4  132.59    5.90
  -2  -4  -4   -1.10    0.90
   2  -4   4    0.80    1.10
  -2  -4  -4    0.60    0.50
  -2  -4  -4    1.60    1.20
   2  -4   4    0.70    0.90
   2  -4   4    0.70    1.10
   2  -4   4    0.90    0.90
   2  -4   4   -0.50    0.90
  -2  -4  -4    1.60    1.10
  -2  -4  -4    0.40    1.00
  -2  -4  -4    0.30    0.60
   2  -4   4    2.50    1.30
  -2   4  -4    1.20    0.90
  -2   4  -4    0.60    1.10
   2   4   4    2.40    1.30
   2   4   4    0.40    0.90
  -2   4  -4    0.20    0.90
   2   4   4    1.10    0.70
   2   4   4    0.70    0.50
  -2   4  -4    0.30    1.00
   2   4   4    1.00    1.00
  -2   4  -4    0.90    1.00
   2   4   4    0.60    1.00
  -4  -4  -4  303.47   14.00
   4  -4   4  352.96   13.70
  -4  -4  -4  357.36   14.10
  -4  -4  -4  355.46   14.30
   4  -4   4  343.97   14.20
   4  -4   4  357.66   13.30
   4  -4   4  353.66   14.40
  -4  -4  -4  356.96   13.10
  -4  -4  -4  362.76   13.20
   4  -4   4  347.07   13.70
   4  -4   4  376.66   14.00
  -4   4  -4  354.86   13.60
   4   4   4  362.86   13.10
   4   4   4  362.66   13.10
   4   4   4  345.87   14.30
   4   4   4  360.86   14.20
   4   4   4  339.67   14.00
  -4   4  -4  390.36   14.10
  -4   4  -4  355.36   13.30
  -6  -4  -4  111.39    7.30
   6  -4   4   98.19    6.40
   6  -4   4  104.19    7.60
  -6  -4  -4  114.09    7.70
  -6  -4  -4  121.49    7.10
  -6   4  -4  105.89    7.60
   6   4   4  104.59    5.80
  -6   4  -4   99.49    6.50
  -6   4  -4  104.89    6.60
  -8  -4  -4   27.60    4.90
  -8  -4  -4   33.40    5.10
  -8  -4  -4   39.50    5.80
   8  -4   4   33.10    5.90
  -8   4  -4   30.90    5.30
   8   4   4   31.90    5.40
  -8   4  -4   33.50    4.70
  -8   4  -4   36.30    4.50
  10  -4   4   94.49    9.30
 -10  -4  -4   73.49    8.10
 -10  -4  -4   89.49    9.00
 -10   4  -4   83.49   11.20
  10   4   4   79.29    8.60
  -9  -5   4    8.90    3.70
  -9  -5   4    6.60    3.40
  -9  -5   4    6.30    3.30
   9  -5  -4    8.00    3.40
  -9   5   4    5.60    3.50
   9   5  -4    1.20    2.80
   9   5  -4    7.50    3.20
  -7  -5   4    2.70    2.50
   7  -5  -4    3.90    2.50
  -7  -5   4    3.40    2.50
   7  -5  -4    2.00    1.60
  -7  -5   4    0.90    2.30
   7   5  -4    0.20    1.60
  -7   5   4    5.30    2.60
   7   5  -4    0.90    2.10
  -7   5   4   -0.40    1.90
  -5  -5   4   23.00    3.50
  -5  -5   4   29.30    2.40
   5  -5  -4   27.80    3.00
   5  -5  -4   27.30    2.90
  -5  -5   4   27.10    1.70
  -5  -5   4   26.00    1.60
   5  -5  -4   29.40    3.70
  -5  -5   4   29.30    2.40
  -5  -5   4   36.10    3.80
   5   5  -4   26.00    3.10
  -5   5   4   26.70    3.80
  -5   5   4   30.10    3.60
  -5   5   4   26.10    2.60
   5   5  -4   29.20    4.00
  -5   5   4   26.90    3.00
   5   5  -4   24.20    3.60
  -5   5   4   24.20    2.80
   5   5  -4   28.10    1.70
  -5   5   4   30.60    2.70
  -3  -5   4    7.40    1.30
  -3  -5   4    5.50    2.10
  -3  -5   4    8.90    2.00
  -3  -5   4    8.10    1.70
   3  -5  -4    5.40    1.50
   3  -5  -4    7.00    1.60
   3  -5  -4    4.80    1.70
   3  -5  -4    6.00    1.70
  -3  -5   4    7.50    1.50
  -3  -5   4    6.70    1.30
   3  -5  -4    6.40    2.00
  -3  -5   4    4.40    1.50
  -3  -5   4    5.70    1.70
  -3   5   4    7.00    1.80
  -3   5   4    8.00    1.00
   3   5  -4    6.30    1.60
   3   5  -4    6.90    1.70
   3   5  -4    5.00    1.70
  -3   5   4    6.80    1.90
  -3   5   4    7.80    1.60
  -3   5   4    7.10    1.70
  -3   5   4    7.60    1.10
   3   5  -4    7.50    1.30
  -1  -5   4  680.03   22.10
  -1  -5   4  662.23   22.00
   1  -5  -4  645.84   20.30
  -1  -5   4  638.44   21.60
  -1  -5   4  665.83   21.80
   1  -5  -4  657.53   20.90
   1  -5  -4  664.03   22.10
  -1  -5   4  651.73   22.00
   1  -5  -4  634.24   21.90
  -1  -5   4  622.24   21.80
   1  -5  -4  635.74   22.10
  -1  -5   4  671.63   21.90
   1  -5  -4  670.73   22.20
  -1  -5   4  673.33   21.90
   1   5  -4  694.73   22.10
   1   5  -4  648.04   21.80
   1   5  -4  673.13   22.00
  -1   5   4  684.03   24.70
  -1   5   4  672.73   21.00
  -1   5   4  649.04   21.90
   1   5  -4  703.53   22.00
   1   5  -4  678.93   22.10
   1   5  -4  694.53   21.90
  -1   5   4  672.03   22.20
   1  -5   4  192.58    8.00
   1  -5   4  186.28    6.40
  -1  -5  -4  173.98    7.90
   1  -5   4  184.88    7.70
  -1  -5  -4  187.58    7.30
   1  -5   4  179.58    7.70
   1  -5   4  192.18    8.70
   1  -5   4  181.08    7.80
  -1  -5  -4  163.18    7.60
  -1  -5  -4  174.58    7.50
   1  -5   4  189.28    7.80
   1  -5   4  173.98    6.30
   1  -5   4  176.68    7.00
  -1   5  -4  184.88    7.10
   1   5   4  178.28    7.90
  -1   5  -4  190.88    7.90
  -1   5  -4  190.08    7.90
  -1   5  -4  180.58    7.80
   1   5   4  174.08    7.10
   1   5   4  148.49    7.30
   1   5   4  186.08    6.80
   1   5   4  175.78    7.90
  -1   5  -4  175.08    7.60
  -3  -5  -4   92.39    5.00
   3  -5   4   89.39    5.30
  -3  -5  -4   99.89    5.90
  -3  -5  -4   94.59    5.50
   3  -5   4   92.79    5.90
   3  -5   4   85.49    5.60
  -3  -5  -4   86.59    4.20
  -3  -5  -4   83.99    5.50
   3  -5   4   94.69    4.70
   3  -5   4   79.49    5.20
   3  -5   4   87.59    5.50
  -3   5  -4   91.39    4.70
   3   5   4   97.99    5.80
   3   5   4   89.79    5.60
   3   5   4   93.59    4.30
  -3   5  -4   87.49    5.40
   3   5   4   98.09    5.10
  -3   5  -4   86.29    5.50
   5  -5   4   42.70    3.80
  -5  -5  -4   46.00    3.70
   5  -5   4   38.90    4.10
   5  -5   4   41.20    4.70
  -5  -5  -4   43.80    4.50
  -5  -5  -4   48.20    4.60
  -5  -5  -4   39.30    3.70
  -5   5  -4   47.60    3.90
  -5   5  -4   42.60    4.30
   5   5   4   41.00    4.50
   5   5   4   51.69    4.50
  -5   5  -4   40.80    4.50
   5   5   4   46.30    3.70
  -7  -5  -4   66.59    6.60
   7  -5   4   76.39    6.00
   7  -5   4   81.69    7.30
  -7  -5  -4   68.69    6.10
  -7  -5  -4   63.29    6.60
  -7   5  -4   58.19    6.40
  -7   5  -4   70.19    6.20
   7   5   4   83.79    7.30
  -7   5  -4   69.59    5.80
  -9  -5  -4   -2.40    2.50
   9  -5   4    3.80    5.30
  -9  -5  -4   -0.30    2.60
  -9  -5  -4    2.50    2.90
   9   5   4    3.50    3.30
  -9   5  -4    2.60    3.20
 -10  -6   4  516.45   24.50
 -10  -6   4  536.55   28.50
  10  -6  -4  556.84   24.50
 -10  -6   4  561.04   25.30
 -10   6   4  551.24   27.70
   8  -6  -4    0.90    2.20
  -8  -6   4   -0.40    2.30
  -8  -6   4    1.00    2.40
  -8  -6   4    4.00    2.70
  -8   6   4   -3.90    1.90
   8   6  -4   -1.30    2.00
  -8   6   4    1.60    2.80
   8   6  -4    1.80    2.30
  -6  -6   4 2297.17   74.29
   6  -6  -4 2253.17   72.39
  -6  -6   4 2278.97   74.99
   6  -6  -4 2371.46   74.89
  -6  -6   4 2409.86   75.59
  -6   6   4 2321.97   74.49
   6   6  -4 2259.27   73.89
  -6   6   4 2315.57   74.89
  -6   6   4 2367.16   74.39
   6   6  -4 2428.96   75.59
  -4  -6   4 1755.52   55.39
   4  -6  -4 1694.13   53.69
  -4  -6   4 1669.43   54.59
  -4  -6   4 1755.32   54.69
   4  -6  -4 1644.44   54.59
   4  -6  -4 1652.13   54.19
  -4  -6   4 1710.83   52.59
  -4  -6   4 1769.82   55.79
  -4  -6   4 1727.63   52.99
   4  -6  -4 1789.82   55.39
  -4  -6   4 1656.83   52.89
   4   6  -4 1704.83   52.69
  -4   6   4 1742.33   52.19
  -4   6   4 1787.32   52.49
   4   6  -4 1719.23   55.59
   4   6  -4 1646.34   54.39
  -4   6   4 1773.82   54.99
  -4   6   4 1648.64   53.59
  -4   6   4 1739.13   54.39
   4   6  -4 1750.62   54.59
  -4   6   4 1758.12   55.19
  -2  -6   4   63.29    4.20
  -2  -6   4   66.29    3.80
   2  -6  -4   68.29    4.50
  -2  -6   4   71.49    4.20
   2  -6  -4   67.99    4.30
  -2  -6   4   68.69    4.20
   2  -6  -4   74.09    4.60
  -2  -6   4   57.79    3.70
   2  -6  -4   66.59    3.80
  -2  -6   4   65.59    4.40
  -2  -6   4   68.39    3.90
  -2  -6   4   73.39    4.60
  -2  -6   4   68.79    4.30
  -2  -6   4   67.29    4.20
  -2   6   4   60.49    4.40
   2   6  -4   72.39    4.30
   2   6  -4   68.59    4.30
   2   6  -4   64.79    3.80
   2   6  -4   68.29    4.40
  -2   6   4   68.09    3.80
  -2   6   4   59.99    4.20
  -2   6   4   65.69    4.00
   4  -6   4    1.70    1.30
  -4  -6  -4   -0.20    1.30
   4  -6   4    1.30    1.40
   4  -6   4   -1.00    1.60
  -4  -6  -4   -0.40    1.30
  -4  -6  -4    0.20    1.00
   4   6   4   -0.80    1.10
  -4   6  -4    1.90    1.20
   4   6   4    1.60    1.10
  -4   6  -4    0.10    1.40
   4   6   4    1.10    1.50
  -4   6  -4    1.60    1.50
   6  -6   4 2896.31   93.39
   6  -6   4 2889.71   91.79
  -6  -6  -4 2984.50   93.19
  -6  -6  -4 3081.19   93.39
  -6  -6  -4 3013.10   91.19
   6   6   4 2772.72   92.89
   6   6   4 2853.01   90.19
  -6   6  -4 2996.00   93.49
  -6   6  -4 2837.92   91.89
  -6   6  -4 2923.91   90.79
   8  -6   4 3099.29   98.99
  -8  -6  -4 2962.30   96.29
  -8  -6  -4 3082.59   98.59
  -8  -6  -4 3046.80   98.19
  -8   6  -4 2986.10   96.49
  -8   6  -4 3056.29   98.89
   8   6   4 3033.10   98.49
  10  -6   4    1.00    3.00
 -10  -6  -4    2.00    3.80
 -10   6  -4   -3.70    2.70
  10   6   4    1.20    3.10
  -9  -7   4   27.50    5.40
  -9  -7   4   33.90    5.40
   9  -7  -4   44.30    6.10
  -9  -7   4   27.40    5.70
   9   7  -4   44.90    6.00
  -9   7   4   25.30    5.40
  -9   7   4   32.50    5.60
   7  -7  -4    9.00    3.10
  -7  -7   4    9.90    3.10
  -7  -7   4   14.30    4.20
  -7  -7   4   10.20    3.80
  -7   7   4    8.30    3.30
  -7   7   4    9.00    3.10
   7   7  -4   11.10    3.30
   7   7  -4    7.00    3.00
  -5  -7   4   30.90    4.10
   5  -7  -4   25.30    2.90
   5  -7  -4   34.40    4.30
  -5  -7   4   27.10    3.70
  -5  -7   4   29.70    4.10
  -5  -7   4   28.40    2.40
   5   7  -4   26.60    3.50
  -5   7   4   17.90    3.50
  -5   7   4   36.30    4.40
  -5   7   4   21.70    3.20
   5   7  -4   21.20    3.90
  -3  -7   4   -0.80    0.80
   3  -7  -4    0.30    1.30
  -3  -7   4   -0.30    0.90
  -3  -7   4   -2.10    1.00
  -3  -7   4    0.30    1.00
  -3  -7   4   -0.60    0.80
  -3  -7   4   -1.50    0.90
   3  -7  -4   -0.40    1.00
  -3  -7   4    1.10    1.30
  -3  -7   4   -0.60    1.00
   3  -7  -4    0.10    1.10
   3  -7  -4   -0.10    1.00
  -3   7   4   -0.60    0.90
  -3   7   4    1.00    1.40
   3   7  -4   -1.10    1.10
  -3   7   4   -1.10    0.90
  -3   7   4    0.30    1.10
   3   7  -4   -0.20    0.90
  -1  -7   4  293.07   11.10
  -1  -7   4  270.17   11.10
  -1  -7   4  291.37   11.20
   1  -7  -4  297.37   11.40
  -1  -7   4  283.77   11.30
  -1  -7   4  298.87   11.30
   1  -7  -4  289.37   11.30
  -1  -7   4  289.97   11.00
  -1  -7   4  288.67   11.00
   1  -7  -4  285.97   10.00
   1  -7  -4  279.97   11.50
   1  -7  -4  283.77    9.10
  -1   7   4  271.37   11.70
   1   7  -4  288.47   11.30
   1   7  -4  298.07   11.30
   1   7  -4  296.87   11.30
  -1   7   4  284.17   10.00
   1   7  -4  284.77   11.50
  -1   7   4  282.07    9.00
  -1   7   4  270.67   11.10
   1   7  -4  304.77   11.50
  -1   7   4  294.47   11.50
  -1   7   4  288.47   11.70
   1   7  -4  277.47   11.00
   1  -7   4   37.90    2.60
   1  -7   4   45.60    3.90
   1  -7   4   45.10    3.60
  -1  -7  -4   39.80    3.00
   1  -7   4   50.49    3.90
  -1  -7  -4   45.90    3.90
   1  -7   4   47.90    3.70
  -1  -7  -4   44.80    3.00
   1  -7   4   48.90    3.00
   1  -7   4   51.49    3.90
  -1  -7  -4   53.39    3.90
   1  -7   4   49.80    2.80
   1   7   4   45.60    4.00
  -1   7  -4   44.70    3.70
  -1   7  -4   50.19    3.80
   1   7   4   44.50    3.10
   1   7   4   51.99    3.90
   1   7   4   43.20    3.00
  -1   7  -4   44.00    3.80
  -1   7  -4   41.20    2.90
   1   7   4   45.00    4.50
   3  -7   4    3.30    1.20
  -3  -7  -4    1.60    1.40
  -3  -7  -4    2.20    0.80
   3  -7   4    6.20    2.20
  -3  -7  -4    2.00    1.60
   3  -7   4    1.90    1.50
  -3  -7  -4    3.70    1.10
   3  -7   4    0.10    1.40
  -3  -7  -4    6.10    1.80
  -3   7  -4    2.30    2.00
   3   7   4    3.50    1.60
   3   7   4    2.80    0.80
   3   7   4    2.20    0.90
   3   7   4    2.90    1.80
  -3   7  -4    4.10    1.30
  -3   7  -4    3.40    2.00
   3   7   4    2.60    1.50
  -5  -7  -4  125.29    6.60
   5  -7   4  131.69    7.80
  -5  -7  -4  136.29    8.20
   5  -7   4  135.99    8.80
  -5  -7  -4  123.79    6.80
  -5  -7  -4  135.79    8.60
  -5   7  -4  144.39    8.70
   5   7   4  120.59    6.80
   5   7   4  124.79    9.50
  -5   7  -4  136.39    8.10
  -5   7  -4  119.09    6.40
   7  -7   4  119.39    9.00
  -7  -7  -4   96.69    6.90
  -7  -7  -4  100.09    8.40
   7  -7   4   99.49    7.40
  -7  -7  -4  109.79    8.50
  -7   7  -4   93.79    8.30
   7   7   4  101.19    8.50
  -7   7  -4   96.39    7.60
  -9  -7  -4   61.29    7.90
  -9  -7  -4   61.49    7.60
   9  -7   4   64.19    8.00
  -9   7  -4   70.89    7.30
  -9   7  -4   68.79    8.20
   9   7   4   76.39    8.40
  10  -8  -4   15.70    5.00
 -10  -8   4   10.50    4.40
 -10  -8   4   17.50    5.10
 -10   8   4   16.10    4.70
 -10   8   4   10.60    4.60
  -8  -8   4   34.00    7.00
  -8  -8   4   34.70    5.80
   8  -8  -4   18.20    4.70
  -8  -8   4   22.80    5.00
  -8   8   4   25.50    5.10
   8   8  -4   30.40    4.90
  -8   8   4   20.50    4.40
  -6  -8   4    2.70    1.90
   6  -8  -4   -0.50    2.30
  -6  -8   4    3.10    2.20
   6  -8  -4    3.00    2.00
  -6  -8   4    2.70    2.40
  -6   8   4    0.30    2.10
   6   8  -4    1.10    2.10
  -6   8   4    2.80    2.00
   6   8  -4    1.80    2.10
  -6   8   4   -0.10    1.80
   4  -8  -4    2.10    1.30
  -4  -8   4    5.30    2.30
  -4  -8   4    5.00    1.80
   4  -8  -4    4.00    2.30
  -4  -8   4    1.20    1.40
   4  -8  -4    2.10    1.70
  -4  -8   4    3.20    1.30
  -4  -8   4    2.30    1.30
  -4  -8   4    1.20    1.10
  -4  -8   4    0.70    1.50
   4   8  -4    2.40    1.80
   4   8  -4   -0.40    1.30
  -4   8   4    5.20    2.00
   4   8  -4    4.60    1.50
  -4   8   4    1.30    1.70
  -4   8   4    1.70    1.70
  -2  -8   4  176.48    8.10
   2  -8  -4  183.58    8.20
  -2  -8   4  180.78    8.40
  -2  -8   4  181.18    8.70
   2  -8  -4  181.48    7.60
  -2  -8   4  176.38    8.20
  -2  -8   4  179.98    8.20
   2  -8  -4  174.78    8.70
  -2  -8   4  188.58    8.20
   2  -8  -4  170.48    8.50
  -2  -8   4  178.98    8.80
   2  -8  -4  172.88    8.90
  -2  -8   4  186.98    8.00
  -2  -8   4  178.38    8.20
  -2   8   4  178.58    7.60
   2   8  -4  179.98    8.00
   2   8  -4  201.08    8.40
  -2   8   4  179.98    8.90
   2   8  -4  168.98    8.50
  -2   8   4  183.38    8.10
   2   8  -4  183.88    8.80
  -2   8   4  183.08    9.00
  -2   8   4  182.48   10.00
   0  -8   4    0.10    0.90
   0  -8   4   -0.60    0.80
   0  -8   4    0.90    1.20
   0  -8  -4    0.60    0.60
   0  -8  -4    1.60    0.80
   0  -8  -4    1.60    1.40
   0  -8   4    0.40    1.30
   0  -8  -4    0.00    1.10
   0  -8  -4    1.10    1.40
   0  -8   4    1.10    1.30
   0  -8   4   -0.10    1.00
   0  -8   4   -1.00    1.10
   0  -8   4   -0.40    1.00
   0   8   4    1.10    1.50
   0   8   4    0.80    1.10
   0   8  -4    2.00    1.30
   0   8   4    1.50    1.40
   0   8   4   -0.30    0.50
   0   8  -4    2.70    1.50
   0   8  -4   -1.20    1.10
   0   8   4    0.00    0.70
   0   8  -4    0.10    0.90
   0   8   4   -0.20    1.30
   0   8  -4    0.20    1.20
   2  -8   4   99.89    6.30
   2  -8   4   95.79    4.70
  -2  -8  -4   96.69    5.80
   2  -8   4  100.39    6.10
   2  -8   4   98.29    4.10
  -2  -8  -4   85.19    5.30
   2  -8   4  102.79    5.40
   2  -8   4   93.49    6.30
  -2  -8  -4   98.19    4.70
  -2  -8  -4  107.29    6.60
   2   8   4  101.19    4.80
  -2   8  -4   98.79    6.20
  -2   8  -4  104.79    4.80
   2   8   4   97.79    6.40
   2   8   4  102.19    6.00
   2   8   4   97.99    5.40
  -2   8  -4  107.99    6.30
  -2   8  -4  101.29    6.40
  -4  -8  -4    0.80    1.00
  -4  -8  -4   -1.00    1.40
   4  -8   4    0.20    1.50
   4  -8   4   -1.00    1.40
   4  -8   4   -0.40    1.90
  -4  -8  -4   -2.10    1.00
  -4  -8  -4   -0.10    1.70
  -4   8  -4    1.20    1.70
  -4   8  -4    0.70    1.70
   4   8   4   -0.60    1.60
   4   8   4    1.40    1.70
  -4   8  -4    1.00    1.10
   6  -8   4   89.29    6.80
  -6  -8  -4   79.89    6.80
   6  -8   4   80.19    7.30
  -6  -8  -4   76.09    7.10
  -6   8  -4   67.19    6.80
   6   8   4   67.99    6.80
  -6   8  -4   83.49    6.90
  -8  -8  -4    0.60    2.90
  -8  -8  -4    4.40    2.80
   8  -8   4   -0.30    2.60
  -8   8  -4   -1.10    2.50
   8   8   4   -4.10    2.20
  -8   8  -4    1.50    3.00
  -9  -9   4   24.60    5.40
   9  -9  -4   44.10    6.60
  -9  -9   4   29.60    6.00
  -9   9   4   32.60    5.80
   9   9  -4   29.10    5.60
  -9   9   4   26.70    5.70
   7  -9  -4    0.00    2.20
   7  -9  -4   -2.30    1.60
  -7  -9   4    4.70    3.00
  -7  -9   4    5.50    2.60
  -7  -9   4   -1.40    1.90
   7   9  -4    0.90    2.20
  -7   9   4   -0.80    1.80
  -7   9   4    3.10    2.60
  -5  -9   4   14.10    3.20
  -5  -9   4   16.90    3.70
  -5  -9   4    8.60    2.90
   5  -9  -4   11.80    2.30
   5  -9  -4   10.80    3.50
   5   9  -4   12.90    3.10
  -5   9   4   15.20    3.30
   5   9  -4   13.40    3.30
  -5   9   4    9.70    3.10
  -5   9   4   16.60    3.30
   3  -9  -4   61.39    4.40
  -3  -9   4   70.29    4.60
   3  -9  -4   57.29    4.40
   3  -9  -4   72.89    5.80
  -3  -9   4   65.19    4.80
  -3  -9   4   58.69    5.30
  -3  -9   4   64.69    4.50
  -3  -9   4   74.59    4.50
  -3  -9   4   71.39    5.20
  -3  -9   4   71.29    4.90
  -3   9   4   77.29    5.70
  -3   9   4   65.29    4.60
  -3   9   4   68.89    4.70
   3   9  -4   74.79    5.50
   3   9  -4   67.69    4.60
  -3   9   4   76.89    5.50
  -1  -9   4   95.49    5.70
   1  -9  -4   96.09    5.80
  -1  -9   4   93.09    5.30
  -1  -9   4   86.89    5.50
  -1  -9   4   83.89    5.30
  -1  -9   4  102.39    5.90
  -1  -9   4   98.79    5.70
   1  -9  -4  102.69    6.50
  -1  -9   4  100.49    6.30
  -1  -9   4   94.79    5.30
   1  -9  -4   95.59    4.50
   1  -9  -4   89.49    5.60
  -1   9   4   90.19    6.20
  -1   9   4   92.99    4.50
  -1   9   4  106.49    6.40
  -1   9   4   88.59    5.50
   1   9  -4   95.49    5.50
   1   9  -4   95.79    6.60
   1   9  -4  100.59    5.80
   1   9  -4   91.39    6.00
  -1  -9  -4   26.40    3.40
   1  -9   4   23.00    2.30
   1  -9   4   20.50    2.90
  -1  -9  -4   22.90    2.60
   1  -9   4   22.40    2.30
   1  -9   4   23.20    3.30
  -1  -9  -4   22.10    2.40
   1  -9   4   20.60    3.20
   1  -9   4   19.10    2.20
  -1   9  -4   28.20    3.40
   1   9   4   15.70    2.90
   1   9   4   21.20    2.30
  -1   9  -4   25.20    2.30
  -1   9  -4   18.90    3.00
   1   9   4   21.70    3.30
  -1   9  -4   18.60    2.90
   1   9   4   20.30    2.60
   3  -9   4   26.40    4.00
   3  -9   4   29.30    3.80
  -3  -9  -4   29.60    2.00
  -3  -9  -4   21.50    3.70
   3  -9   4   26.60    3.90
  -3  -9  -4   30.40    3.50
  -3   9  -4   29.50    3.80
  -3   9  -4   28.70    2.50
   3   9   4   31.00    4.00
  -3   9  -4   22.90    3.50
   3   9   4   31.60    3.60
  -3   9  -4   31.10    4.00
   3   9   4   26.80    3.80
  -5  -9  -4   87.79    6.70
   5  -9   4   80.69    6.50
   5  -9   4   68.59    6.80
  -5  -9  -4   82.69    7.10
  -5   9  -4   87.19    7.00
   5   9   4   75.29    5.60
   5   9   4   59.69    6.40
  -5   9  -4   79.09    6.60
   7  -9   4   12.20    5.30
  -7  -9  -4    3.00    2.90
  -7  -9  -4    7.20    3.30
   7  -9   4   10.20    3.90
  -7   9  -4    8.70    3.60
  -7   9  -4    4.20    2.90
   7   9   4    4.70    3.20
  -9  -9  -4   -2.00    2.70
  -9  -9  -4   -1.10    2.50
   9  -9   4    1.60    3.00
  -9   9  -4    3.80    3.20
   9   9   4    1.60    3.10
  -9   9  -4   -0.30    3.10
  -8 -10   4    0.20    2.80
  -8 -10   4   -2.30    2.20
   8 -10  -4    1.20    2.70
  -8  10   4    0.40    2.60
  -8  10   4    2.60    2.90
   8  10  -4    3.60    3.10
  -6 -10   4   23.40    4.10
   6 -10  -4   19.80    4.70
  -6 -10   4   15.40    4.00
   6 -10  -4   23.80    4.30
  -6 -10   4   23.50    7.10
  -6  10   4   22.60    4.10
   6  10  -4   19.50    3.90
  -6  10   4   21.90    4.40
  -6  10   4   17.20    4.00
   4 -10  -4   75.39    6.70
   4 -10  -4   72.79    4.90
  -4 -10   4   76.39    5.60
  -4 -10   4   76.99    6.20
  -4 -10   4   73.49    4.70
  -4 -10   4   90.19    7.00
  -4  10   4   80.39    6.20
  -4  10   4   73.29    6.30
   4  10  -4   80.99    5.10
   4  10  -4   87.89    6.40
  -4  10   4   79.39    5.80
  -2 -10   4  329.67   13.40
  -2 -10   4  340.67   13.80
  -2 -10   4  356.06   15.10
  -2 -10   4  331.47   13.70
  -2 -10   4  328.27   14.40
  -2 -10   4  348.37   13.60
   2 -10  -4  342.67   13.60
   2 -10  -4  327.47   12.70
  -2 -10   4  336.87   13.60
   2 -10  -4  342.67   15.00
   2  10  -4  351.06   13.60
  -2  10   4  335.47   12.80
   2  10  -4  329.27   13.80
  -2  10   4  344.77   13.60
  -2  10   4  340.47   14.70
  -2  10   4  309.97   14.10
   2  10  -4  373.86   15.00
   0 -10  -4  273.37   10.30
   0 -10   4  301.57   12.90
   0 -10  -4  283.57   10.40
   0 -10   4  297.57   11.30
   0 -10   4  290.97   12.10
   0 -10   4  285.97   11.70
   0 -10   4  287.37   11.70
   0 -10  -4  268.67   11.70
   0 -10  -4  311.07   12.90
   0 -10   4  304.87   13.10
   0 -10   4  271.97   11.10
   0  10  -4  280.37   12.80
   0  10  -4  286.37   12.50
   0  10   4  299.67   13.40
   0  10  -4  261.07   12.40
   0  10  -4  295.07   12.10
   0  10   4  296.27   13.00
   0  10  -4  303.17   11.30
   0  10   4  309.97   12.40
   0  10   4  296.47   10.80
  -2 -10  -4    0.20    1.00
   2 -10   4    1.00    0.80
   2 -10   4    0.60    1.50
  -2 -10  -4   -0.20    1.50
  -2 -10  -4   -1.10    1.10
   2 -10   4   -0.60    1.40
  -2  10  -4    1.90    1.60
  -2  10  -4    0.40    1.40
   2  10   4    1.30    1.10
   2  10   4   -1.60    1.40
  -2  10  -4   -1.70    1.60
  -2  10  -4   -1.50    0.70
   2  10   4    1.20    1.70
  -4 -10  -4  100.49    7.70
   4 -10   4  104.39    7.50
   4 -10   4   89.79    7.40
  -4 -10  -4  102.49    6.90
  -4  10  -4  112.09    7.70
   4  10   4   82.99    6.10
   4  10   4  103.29    7.70
  -4  10  -4   84.99    7.00
  -6 -10  -4   -0.80    3.30
   6 -10   4   -2.20    1.90
   6 -10   4   -1.70    2.40
  -6 -10  -4   -2.00    2.00
   6  10   4   -2.50    2.20
  -6  10  -4    0.20    2.20
  -6  10  -4   -0.10    2.50
  -8 -10  -4   10.70    4.30
   8 -10   4   10.50    4.10
  -8 -10  -4    5.40    3.50
  -8  10  -4    7.90    3.80
   8  10   4    8.50    4.00
  -8  10  -4   10.50    4.00
   7 -11  -4   50.59    6.00
  -7 -11   4   49.50    6.50
   7 -11  -4   49.00    6.80
  -7 -11   4   37.40    6.20
   7  11  -4   50.29    6.20
  -7  11   4   41.10    5.90
  -7  11   4   41.70    5.90
  -7  11   4   42.30    5.50
  -5 -11   4   12.90    3.10
   5 -11  -4    9.50    3.60
  -5 -11   4   13.10    3.60
  -5 -11   4    8.30    3.30
  -5  11   4    8.30    3.10
  -5  11   4   15.10    3.40
   5  11  -4   11.60    3.20
   3 -11  -4    7.10    2.20
  -3 -11   4    3.30    2.10
   3 -11  -4   -2.80    2.00
  -3 -11   4    4.70    2.60
  -3 -11   4    2.60    2.30
  -3 -11   4    1.30    2.20
  -3  11   4    6.10    2.90
   3  11  -4    2.60    2.30
   3  11  -4    4.40    2.30
  -3  11   4    1.60    1.90
  -3  11   4    2.00    2.30
   1 -11  -4  144.19    7.90
  -1 -11   4  130.49    7.10
  -1 -11   4  132.29    7.10
  -1 -11   4  133.49    7.90
  -1 -11   4  140.19    7.50
  -1 -11   4  142.09    7.50
  -1 -11   4  130.39    8.20
   1  11  -4  134.89    8.40
  -1  11   4  136.19    8.00
   1  11  -4  135.79    8.10
   1  11  -4  140.19    7.90
   1  11  -4  138.09    7.50
  -1  11   4  139.69    8.50
   1 -11   4    4.00    1.40
   1 -11   4    1.70    1.80
   1 -11   4    3.30    2.30
  -1 -11  -4    5.70    2.30
  -1 -11  -4    3.30    1.60
  -1 -11  -4    1.70    1.40
   1 -11   4    4.00    1.50
   1  11   4    1.40    1.80
   1  11   4    5.20    2.40
  -1  11  -4    1.50    2.00
   1  11   4    2.90    1.60
  -1  11  -4   -0.80    1.70
  -1  11  -4    2.10    1.40
  -1  11  -4    3.00    2.00
  -3 -11  -4  204.68   11.50
   3 -11   4  203.28   11.50
  -3 -11  -4  230.08   10.60
   3 -11   4  220.58   11.60
   3  11   4  199.48   10.40
  -3  11  -4  189.18   10.80
  -3  11  -4  208.18   11.40
   3  11   4  201.58   11.50
  -3  11  -4  222.48   11.10
  -5 -11  -4   -0.60    2.00
  -5 -11  -4   -0.40    2.00
   5 -11   4    2.10    2.70
   5 -11   4   -0.20    3.70
   5  11   4    1.10    2.50
  -5  11  -4    0.90    2.50
   5  11   4    2.30    2.00
  -5  11  -4   -0.20    2.00
   7 -11   4    2.70    2.80
  -7 -11  -4   -0.70    2.70
  -7 -11  -4    0.80    2.70
   7 -11   4   -4.60    4.00
  -7  11  -4    1.80    2.90
   7  11   4    7.40    3.90
  -7  11  -4    3.50    3.30
   8 -12  -4  191.08   13.20
  -8 -12   4  159.38   13.60
  -8 -12   4  185.18   13.10
  -8  12   4  212.58   19.00
  -8  12   4  171.68   12.10
  -6 -12   4   36.40    5.80
   6 -12  -4   33.80    5.50
   6 -12  -4   26.80    5.70
  -6 -12   4   33.80    5.60
  -6  12   4   24.70    4.80
   6  12  -4   33.30    5.40
  -6  12   4   38.60    6.40
  -6  12   4   28.90    4.90
  -4 -12   4  184.08    9.50
  -4 -12   4  173.58   10.90
   4 -12  -4  189.88   11.40
  -4 -12   4  166.38   10.10
  -4  12   4  165.88   11.40
   4  12  -4  191.98   13.70
   4  12  -4  171.68   10.40
  -4  12   4  167.38   10.60
   2 -12  -4 6441.26  194.38
   2 -12  -4 6349.26  192.08
  -2 -12   4 6316.07  193.28
  -2 -12   4 6215.28  191.78
  -2 -12   4 6411.16  192.58
  -2 -12   4 6392.96  192.08
   2  12  -4 6414.46  193.78
   2  12  -4 6218.58  192.58
   2  12  -4 6208.28  191.88
  -2  12   4 6405.76  193.48
  -2  12   4 6190.58  193.58
   0 -12   4  235.18   12.10
   0 -12   4  241.58   12.00
   0 -12   4  227.88   12.20
   0 -12   4  224.28    9.80
   0 -12  -4  221.08   11.40
   0  12  -4  228.68   11.60
   0  12  -4  233.28   11.90
   0  12   4  236.08   12.00
   0  12   4  233.68   11.10
   0  12  -4  232.08   12.30
   0  12   4  234.98   12.40
   0  12  -4  242.08   10.90
  -2 -12  -4   14.20    3.50
   2 -12   4   18.50    4.10
   2 -12   4   28.70    4.60
   2  12   4   18.70    3.80
  -2  12  -4   16.30    3.80
  -2  12  -4   11.50    3.50
  -2  12  -4   19.40    3.70
   2  12   4   22.10    4.50
  -4 -12  -4  794.92   33.50
  -4 -12  -4  849.61   30.50
   4 -12   4  805.12   32.00
   4 -12   4  824.82   33.60
   4  12   4  838.52   32.10
  -4  12  -4  869.01   31.40
  -4  12  -4  846.12   31.80
   4  12   4  834.12   30.20
  -6 -12  -4    9.30    3.60
  -6 -12  -4    5.20    3.20
   6 -12   4    4.70    2.80
   6 -12   4    9.70    3.70
  -6  12  -4    1.40    2.60
   6  12   4    5.30    3.30
  -6  12  -4    7.70    3.40
  -8 -12  -4   -1.80    5.00
   8 -12   4    5.50    5.00
  -8 -12  -4   10.10    4.60
   8 -12   4    4.30    3.90
  -8  12  -4    5.50    5.00
   8  12   4   10.80    4.50
  -8  12  -4    7.40    4.60
   7 -13  -4    8.50    3.50
  -7 -13   4    4.10    3.60
  -7 -13   4    6.10    3.50
   7 -13  -4    2.90    3.70
   7  13  -4    4.20    3.10
  -7  13   4    1.40    3.30
  -7  13   4    8.30    3.70
   5 -13  -4    5.80    3.40
  -5 -13   4    6.30    3.50
  -5 -13   4    5.70    3.10
   5  13  -4    0.70    2.50
  -5  13   4    5.20    3.20
  -5  13   4   -0.70    2.20
   3 -13  -4    2.70    2.80
  -3 -13   4    0.10    1.90
  -3 -13   4    2.30    2.20
   3  13  -4    1.40    2.00
  -3  13   4    0.00    2.40
   3  13  -4   -3.10    1.80
  -1 -13   4   18.00    3.80
  -1 -13   4   22.60    4.00
   1 -13  -4   29.90    5.30
  -1 -13   4   24.60    3.50
  -1 -13   4   26.40    4.80
   1 -13  -4   21.70    4.00
  -1 -13   4   20.80    3.20
   1  13  -4   25.20    4.30
   1  13  -4   20.10    3.90
  -1  13   4   20.30    3.80
   1  13  -4   26.20    4.50
  -1  13   4   16.20    3.90
  -1  13   4   20.40    4.30
   1 -13   4   -0.10    2.10
  -1 -13  -4    2.10    2.20
   1 -13   4    5.50    2.90
   1  13   4    0.50    1.70
   1  13   4    2.90    2.50
   1  13   4   -0.90    1.80
  -1  13  -4    4.60    2.70
  -1  13  -4    4.70    2.50
  -1  13  -4   -1.60    1.60
  -3 -13  -4   30.30    4.00
   3 -13   4   34.90    5.50
   3 -13   4   40.00    5.50
  -3  13  -4   29.90    4.70
   3  13   4   33.30    5.20
   3  13   4   38.30    5.00
  -3  13  -4   31.90    5.30
  -3  13  -4   30.90    4.60
   5 -13   4   19.40    4.30
  -5 -13  -4   20.20    4.80
  -5 -13  -4   14.50    6.00
   5 -13   4   20.60    5.20
  -5  13  -4   21.30    4.60
  -5  13  -4   13.20    4.00
   5  13   4   16.40    4.50
   7 -13   4    0.50    2.60
   7 -13   4   -0.60    3.30
  -7 -13  -4   -0.90    2.80
  -7  13  -4   -0.70    2.90
   7  13   4    0.20    2.70
  -7  13  -4    1.60    3.10
  -6 -14   4   12.30    4.40
  -6 -14   4    5.10    3.10
   6 -14  -4    7.90    3.50
   6 -14  -4   16.50    5.20
  -6  14   4    6.00    3.70
  -6  14   4   10.00    3.60
   6  14  -4    2.80    2.90
   4 -14  -4   44.60    6.30
  -4 -14   4   48.20    5.60
  -4 -14   4   38.80    5.90
  -4  14   4   46.00    5.90
   4  14  -4   47.00    6.00
  -4  14   4   44.90    6.20
   2 -14  -4   -0.20    2.00
  -2 -14   4    2.50    2.40
   2 -14  -4    1.20    2.40
  -2 -14   4    2.60    2.20
  -2 -14   4    0.30    1.90
  -2 -14   4   -1.90    1.70
  -2  14   4   -1.70    1.80
   2  14  -4    1.30    2.10
   2  14  -4   -3.70    1.50
  -2  14   4    0.10    1.90
   0 -14  -4    7.30    2.90
   0 -14   4   10.00    3.30
   0 -14   4   12.60    3.60
   0 -14   4   13.50    4.00
   0 -14  -4   10.50    3.30
   0  14   4    9.90    3.40
   0  14   4   11.10    3.00
   0  14  -4    8.80    2.90
   0  14  -4   17.40    4.50
   0  14   4   10.90    3.30
  -2 -14  -4   30.30    5.90
   2 -14   4   37.90    5.50
   2 -14   4   41.60    5.70
  -2  14  -4   43.90    5.00
   2  14   4   43.00    5.90
  -2  14  -4   22.00    4.60
  -2  14  -4   34.40    5.00
   4 -14   4    5.10    3.40
   4 -14   4    8.00    3.50
  -4 -14  -4   10.70    3.80
  -4  14  -4    9.60    3.80
  -4  14  -4   13.80    6.50
   4  14   4    4.80    3.20
   4  14   4    4.10    2.60
  -6 -14  -4    2.50    3.10
   6 -14   4   -0.50    3.30
  -6 -14  -4   -0.70    2.40
   6 -14   4    0.30    2.60
  -6  14  -4   -0.70    2.50
   6  14   4   -2.20    2.30
  -6  14  -4    1.50    3.00
   5 -15  -4   -0.70    2.50
   5 -15  -4    2.90    3.10
  -5 -15   4   -1.90    2.00
  -5 -15   4    1.60    3.10
  -5  15   4    0.70    2.80
   5  15  -4    4.20    3.10
  -5  15   4    4.60    2.90
  -3 -15   4    4.90    3.00
   3 -15  -4    2.50    3.00
   3  15  -4    0.60    2.50
  -3  15   4    1.00    2.60
  -3  15   4    3.50    2.70
  -1 -15   4   -2.10    1.70
  -1 -15   4   -1.80    2.00
   1 -15  -4   -0.40    1.80
   1 -15  -4    0.50    2.20
  -1 -15   4   -0.70    1.80
  -1  15   4   -0.20    2.10
   1  15  -4    2.00    2.20
  -1  15   4    0.80    2.30
   1  15  -4    0.30    2.20
  -1  15   4   -1.80    2.00
   1  15  -4    0.90    2.10
   1 -15   4   22.50    5.10
   1 -15   4   21.30    4.60
  -1 -15  -4   17.30    5.60
   1  15   4   14.60    3.90
   1  15   4   26.50    5.30
  -1  15  -4   20.20    4.30
  -1  15  -4   21.70    4.50
   3 -15   4   86.59    8.20
  -3 -15  -4   73.69    7.50
   3 -15   4   70.89    7.80
  -3  15  -4   66.59    7.20
  -3  15  -4   77.39    7.60
   3  15   4   82.49    7.30
   3  15   4   79.39    8.00
  -5 -15  -4    1.00    3.10
   5 -15   4    2.80    3.00
   5 -15   4   -1.40    2.60
  -5  15  -4   -0.80    2.90
   5  15   4   -0.10    2.60
  -4 -16   4    0.00    2.90
   4 -16  -4    2.80    3.30
  -4  16   4    4.90    3.20
  -4  16   4    5.20    3.40
  -2 -16   4    2.20    2.50
   2 -16  -4    5.20    6.30
  -2 -16   4    6.20    3.10
  -2 -16   4    7.50    3.30
  -2  16   4    3.30    3.00
  -2  16   4    5.40    3.20
   2  16  -4   -0.50    1.90
   2  16  -4    5.60    3.40
   0 -16   4    5.60    3.10
   0 -16  -4    4.70    3.40
   0 -16   4    5.50    3.30
   0  16  -4   -0.40    2.50
   0  16  -4    4.50    2.90
   0  16   4   -0.30    2.30
   0  16   4    3.10    2.80
   2 -16   4    6.90    3.90
   2 -16   4   12.50    4.50
  -2 -16  -4    8.60    3.60
  -2  16  -4   18.60    4.70
   2  16   4   10.00    5.60
   2  16   4    4.50    3.00
  -2  16  -4    8.00    3.70
  -4 -16  -4   37.50    6.30
   4 -16   4   24.30    5.80
   4 -16   4   40.00    6.40
  -4  16  -4   32.60    5.90
   4  16   4   44.10    6.90
   3 -17  -4    3.10    3.30
  -3 -17   4   -3.30    2.10
  -3 -17   4   -2.20    2.30
  -3 -17   4    0.40    2.90
  -3  17   4   -0.50    3.00
  -3  17   4   -2.30    2.30
   3  17  -4   -3.10    2.20
  -1 -17   4    0.90    2.60
  -1 -17   4   -0.40    2.90
   1 -17  -4   -2.80    2.80
  -1  17   4    0.10    2.40
   1  17  -4   -1.80    2.60
   1  17  -4    0.00    2.40
  -1  17   4   -2.30    2.20
  -1 -17  -4   46.50    7.00
   1 -17   4   40.30    6.40
  -1 -17  -4   36.60    6.00
   1 -17   4   37.00    6.50
  -1  17  -4   31.40    5.80
  -1  17  -4   32.10    5.70
   1  17   4   48.30    6.50
   1  17   4   23.00    5.40
   3 -17   4   74.09    8.90
  -3 -17  -4   80.99    8.40
   3 -17   4   63.79   13.50
  -3  17  -4   63.29    7.60
   3  17   4   64.39    8.20
  -3  17  -4   61.29   12.50
   3  17   4   47.30    6.80
  -2 -18   4   -1.40    2.50
  -2 -18   4    1.10    2.90
   2 -18  -4    0.10    3.00
  -2  18   4    4.10    3.50
  -2  18   4    1.90    3.10
   2  18  -4   -0.70    2.80
   2  18  -4   -1.30    2.50
   0 -18  -4   74.99    9.00
   0 -18   4   73.39    9.00
   0 -18   4   74.89    8.60
   0  18   4   66.59    8.60
   0  18  -4   65.39    8.00
   2 -18   4   56.79    8.20
  -2 -18  -4   75.69    8.70
  -2 -18  -4   73.29    8.20
   2 -18   4   71.59    8.80
   2  18   4   57.79    8.10
  10   0  -5   -0.30    2.20
 -10   0   5    0.20    2.80
 -10   0   5   -1.30    2.30
  -8   0   5   -0.70    1.80
   8   0  -5   -3.50    1.60
   8   0  -5   -0.50    2.00
  -8   0   5    0.70    1.60
  -8   0   5    1.90    2.70
  -6   0   5   -2.20    1.60
  -6   0   5   -0.10    1.70
   6   0  -5   -0.50    1.40
   6   0  -5    2.80    1.90
  -6   0   5   -1.90    1.20
   6   0  -5    1.70    1.60
   4   0  -5   -1.00    0.90
  -4   0   5    0.60    1.10
   4   0  -5    1.70    1.70
  -4   0   5    0.10    1.00
   4   0  -5    0.50    1.10
   4   0  -5    1.00    1.30
  -4   0   5    0.00    1.10
  -4   0   5   -0.60    1.20
  -4   0   5   -1.80    0.90
  -4   0   5    3.70    1.70
  -2   0   5    2.10    1.20
   2   0  -5    2.30    1.10
  -2   0   5    1.70    0.80
   2   0  -5    0.30    1.30
  -2   0   5    0.80    1.20
  -2   0   5    0.90    1.10
  -2   0   5    2.70    1.20
   2   0  -5   -0.10    0.70
   2   0  -5    3.50    1.30
   2   0  -5    1.50    1.10
  -2   0   5    0.60    0.70
   0   0   5   -0.30    0.70
   0   0  -5    0.50    0.90
   0   0   5    1.90    0.90
   0   0   5    0.30    0.60
   0   0  -5    0.50    0.80
   0   0   5    0.20    0.90
   0   0   5    1.30    0.90
   0   0  -5   -0.40    0.70
   0   0  -5    0.50    0.80
   0   0  -5    0.40    0.80
   0   0   5    0.30    0.90
   0   0  -5   -0.10    0.50
   2   0   5   -0.20    0.80
   2   0   5    0.50    0.90
  -2   0  -5   -0.40    0.80
   2   0   5    0.00    0.60
   2   0   5    0.20    1.00
  -2   0  -5    0.30    0.90
  -2   0  -5    0.70    0.90
   2   0   5    0.80    0.80
  -2   0  -5   -0.50    0.60
  -2   0  -5    0.60    0.90
   2   0   5    1.90    0.90
   2   0   5    0.50    0.70
  -2   0  -5   -0.20    0.60
  -4   0  -5   -1.50    0.80
   4   0   5    2.50    1.40
  -4   0  -5   -1.80    1.20
  -4   0  -5   -2.30    0.70
   4   0   5   -1.40    0.90
  -4   0  -5   -1.00    1.30
   4   0   5    0.20    1.10
   4   0   5    1.20    1.50
   4   0   5    0.70    1.50
  -4   0  -5    0.30    1.00
  -4   0  -5   -0.90    1.00
   6   0   5   -0.30    1.50
  -6   0  -5    0.60    1.10
   6   0   5    0.80    1.40
  -6   0  -5   -0.20    1.60
  -6   0  -5    1.00    1.30
  -6   0  -5    1.00    1.30
  -6   0  -5    0.90    1.60
  -8   0  -5    1.90    2.20
   8   0   5   -0.80    2.40
  -8   0  -5   -1.70    1.80
  10   0   5    1.40    2.90
 -10   0  -5    5.30    3.30
 -10   0  -5   -0.40    3.10
 -11  -1   5   -0.40    2.80
 -11  -1   5    2.20    3.40
 -11   1   5   -0.50    3.00
  -9  -1   5   77.29    7.20
   9  -1  -5   52.69    5.70
   9  -1  -5   64.79    6.50
  -9  -1   5   62.49    6.40
  -9  -1   5   68.19    7.30
  -9   1   5   68.59    7.20
   9   1  -5   66.69    6.40
   9   1  -5   64.59    6.40
  -9   1   5   54.99    6.30
  -7  -1   5   91.89    7.20
  -7  -1   5   96.79    6.90
  -7  -1   5   94.59    5.70
   7  -1  -5   97.79    6.70
   7  -1  -5   97.59    6.60
   7   1  -5   88.69    6.60
  -7   1   5  103.19    6.80
  -7   1   5   86.69    7.10
  -7   1   5   93.09    6.10
   7   1  -5   98.99    6.60
   5  -1  -5    0.00    1.90
   5  -1  -5    4.00    1.90
  -5  -1   5    4.50    1.50
  -5  -1   5    3.10    1.90
  -5  -1   5    5.00    1.70
   5  -1  -5    6.00    1.80
   5  -1  -5    5.80    1.90
   5  -1  -5    3.00    1.00
   5  -1  -5    6.30    1.90
  -5  -1   5    5.70    2.20
  -5  -1   5    3.70    1.60
   5   1  -5    6.00    1.70
   5   1  -5    3.70    1.70
   5   1  -5    6.70    1.80
  -5   1   5    4.10    1.70
   5   1  -5    3.50    1.90
  -5   1   5    0.50    1.50
  -5   1   5    4.80    1.80
   5   1  -5    5.60    1.70
  -5   1   5    6.00    2.40
  -3  -1   5 2281.67   68.39
   3  -1  -5 2241.18   67.29
   3  -1  -5 2219.08   68.19
   3  -1  -5 2288.87   68.29
   3  -1  -5 2141.29   67.79
   3  -1  -5 2234.78   66.59
  -3  -1   5 2216.58   68.09
   3  -1  -5 2104.39   67.59
  -3  -1   5 2158.68   68.19
  -3  -1   5 2081.29   67.49
  -3  -1   5 2170.18   66.99
  -3   1   5 2154.38   67.99
  -3   1   5 2339.97   67.79
   3   1  -5 2239.28   67.09
  -3   1   5 2243.78   68.29
   3   1  -5 2207.58   68.39
  -3   1   5 2174.18   67.19
  -3   1   5 2282.77   66.59
  -3   1   5 2215.48   67.59
  -3   1   5 2265.97   67.99
   3   1  -5 2183.78   67.49
   3   1  -5 2190.38   68.29
   1   1  -5 2434.66   73.09
   1   1  -5 2381.06   72.49
  -1  -1  -5    1.00    0.80
  -1  -1  -5    0.70    0.90
   1  -1   5    0.40    0.80
  -1  -1  -5    2.10    1.00
   1  -1   5    0.30    0.80
  -1  -1  -5    0.90    0.80
  -1  -1  -5    2.20    0.90
  -1  -1  -5    1.70    0.80
   1  -1   5    1.10    0.70
   1  -1   5    1.60    0.90
   1  -1   5    0.70    0.90
   1  -1   5    0.40    0.80
   1  -1   5    1.10    0.90
  -1   1  -5    1.00    0.90
   1   1   5    2.30    1.00
  -1   1  -5    0.80    0.90
  -1   1  -5    2.50    0.80
   1   1   5    2.40    0.80
   1   1   5    2.70    1.00
   1   1   5    2.00    0.90
   1   1   5    1.70    0.80
  -1   1  -5    1.70    1.00
   1   1   5   -0.20    0.80
  -1   1  -5    1.20    0.90
  -1   1  -5    0.90    0.90
  -3  -1  -5  409.46   14.90
  -3  -1  -5  436.06   15.40
  -3  -1  -5  383.66   14.60
   3  -1   5  385.26   13.90
   3  -1   5  418.26   14.40
  -3  -1  -5  428.56   14.90
  -3  -1  -5  430.46   13.80
   3  -1   5  414.46   14.90
   3  -1   5  415.86   15.20
   3  -1   5  459.25   15.70
   3  -1   5  406.76   15.00
  -3   1  -5  416.76   14.00
  -3   1  -5  436.66   15.00
  -3   1  -5  418.36   14.00
   3   1   5  417.86   14.80
  -3   1  -5  419.86   15.20
  -3   1  -5  424.16   15.30
   3   1   5  414.96   15.20
   3   1   5  426.56   13.90
  -3   1  -5  401.06   14.40
   3   1   5  414.36   14.80
   3   1   5  450.65   15.60
   3   1   5  430.76   14.80
   5  -1   5   22.40    4.00
  -5  -1  -5   17.70    2.50
   5  -1   5   17.90    2.70
  -5  -1  -5   19.00    2.70
   5  -1   5   23.20    3.30
  -5  -1  -5   19.60    2.70
  -5  -1  -5   21.90    3.20
  -5  -1  -5   15.80    1.90
   5  -1   5   17.90    2.30
  -5  -1  -5   17.20    2.80
   5   1   5   17.80    3.00
  -5   1  -5   17.70    3.00
   5   1   5   19.00    2.00
  -5   1  -5   18.30    2.40
   5   1   5   17.40    2.40
  -5   1  -5   15.00    2.90
  -5   1  -5   18.20    3.00
   5   1   5   16.80    3.00
  -5   1  -5   15.80    2.20
  -5   1  -5   15.60    2.40
  -7  -1  -5   -0.20    1.40
   7  -1   5   -2.10    1.10
  -7  -1  -5    0.20    2.00
  -7  -1  -5    0.40    2.00
   7  -1   5   -1.90    1.90
  -7   1  -5    0.10    1.40
  -7   1  -5   -0.10    1.80
   7   1   5   -0.70    1.80
   7   1   5   -1.30    1.30
  -7   1  -5   -1.20    1.70
  -9  -1  -5  103.19    8.80
  -9  -1  -5  119.09    9.20
   9  -1   5   94.29    8.90
  -9   1  -5  111.39    9.20
   9   1   5  110.69    9.40
  -9   1  -5  111.29    8.70
 -10  -2   5    0.10    2.70
 -10  -2   5    7.10    3.40
 -10  -2   5    5.90    3.30
  10  -2  -5   -0.40    2.10
 -10   2   5    2.60    3.30
  10   2  -5    6.10    3.30
  10   2  -5    5.50    3.40
  -8  -2   5   58.09    6.10
   8  -2  -5   59.49    5.50
   8  -2  -5   63.29    5.80
  -8  -2   5   49.60    5.70
   8   2  -5   59.99    5.60
  -8   2   5   51.49    6.30
  -8   2   5   55.79    5.50
   8   2  -5   52.19    5.60
  -8   2   5   59.09    5.20
   6  -2  -5    6.20    2.10
   6  -2  -5    5.70    2.10
  -6  -2   5    4.60    2.30
  -6  -2   5    6.70    1.70
   6  -2  -5    4.10    1.10
   6  -2  -5    5.10    1.80
  -6  -2   5    2.60    1.90
   6  -2  -5    6.20    2.10
   6   2  -5    3.80    2.00
  -6   2   5    2.40    2.00
  -6   2   5    4.30    1.90
  -6   2   5    5.80    2.00
   6   2  -5    0.90    1.50
  -6   2   5    0.80    1.80
  -6   2   5    3.30    1.80
   4  -2  -5  161.28    7.20
  -4  -2   5  161.88    7.70
  -4  -2   5  172.98    8.00
  -4  -2   5  150.28    6.80
   4  -2  -5  153.68    7.30
   4  -2  -5  157.88    6.20
   4  -2  -5  167.88    7.50
  -4  -2   5  162.68    6.80
  -4   2   5  165.58    7.10
  -4   2   5  161.78    7.00
  -4   2   5  159.28    7.30
   4   2  -5  144.29    7.60
   4   2  -5  169.18    7.00
   4   2  -5  159.18    6.80
  -4   2   5  157.68    6.90
  -4   2   5  167.68    7.60
  -4   2   5  160.78    7.90
  -4   2   5  139.69    6.10
   2  -2  -5 1346.27   41.70
  -2  -2   5 1311.67   40.40
   2  -2  -5 1285.37   41.50
   2  -2  -5 1361.06   41.40
  -2  -2   5 1339.47   41.70
  -2  -2   5 1330.77   41.80
  -2  -2   5 1346.27   41.80
   2  -2  -5 1317.77   40.90
   2  -2  -5 1324.07   40.90
  -2  -2   5 1339.17   41.80
   2  -2  -5 1342.07   40.90
  -2  -2   5 1356.16   40.40
   2  -2  -5 1283.07   40.80
  -2  -2   5 1343.47   41.30
   2   2  -5 1337.97   41.80
   2   2  -5 1309.97   41.70
  -2   2   5 1372.26   41.50
   2   2  -5 1352.46   40.50
  -2   2   5 1290.57   40.80
   2   2  -5 1343.17   41.90
  -2   2   5 1341.57   41.00
  -2   2   5 1374.16   41.00
  -2   2   5 1326.37   41.60
  -2   2   5 1309.67   41.60
   2   2  -5 1303.37   41.30
   2   2  -5 1318.87   40.30
   0  -2   5   75.09    3.80
   0  -2   5   70.79    3.70
   0  -2  -5   66.19    3.50
   0  -2  -5   66.79    3.20
   0  -2   5   70.29    3.60
   0  -2   5   74.39    3.60
   0  -2   5   67.19    3.50
   0  -2  -5   65.89    3.30
   0  -2   5   67.99    3.10
   0  -2   5   71.39    3.30
   0  -2  -5   70.09    3.70
   0  -2  -5   68.79    2.90
   0  -2  -5   64.99    3.30
   0   2   5   70.29    3.70
   0   2  -5   62.19    3.50
   0   2  -5   71.29    3.70
   0   2   5   67.69    3.40
   0   2  -5   67.89    3.50
   0   2   5   76.09    3.80
   0   2  -5   74.49    3.40
   0   2   5   68.99    2.90
   0   2   5   70.79    2.90
   0   2  -5   56.99    2.90
   0   2   5   71.49    3.60
   0   2  -5   64.09    3.60
  -2  -2  -5  399.96   14.30
  -2  -2  -5  426.06   14.50
   2  -2   5  421.26   14.40
  -2  -2  -5  393.86   13.10
  -2  -2  -5  384.86   13.50
   2  -2   5  403.86   14.00
   2  -2   5  376.66   14.00
   2  -2   5  414.96   14.40
  -2  -2  -5  395.46   14.00
   2  -2   5  412.36   13.00
  -2  -2  -5  414.66   14.40
   2  -2   5  408.46   14.50
  -2   2  -5  402.66   14.10
   2   2   5  397.56   13.50
   2   2   5  408.66   13.00
   2   2   5  418.06   14.50
  -2   2  -5  400.36   14.50
   2   2   5  378.46   14.10
  -2   2  -5  409.56   12.90
  -2   2  -5  381.66   14.20
  -2   2  -5  423.46   14.40
  -2   2  -5  418.86   14.10
   2   2   5  402.76   14.10
   2   2   5  431.46   13.10
   2   2   5  397.56   14.30
  -4  -2  -5  362.06   13.50
  -4  -2  -5  364.36   14.10
  -4  -2  -5  339.47   13.40
  -4  -2  -5  371.26   13.80
   4  -2   5  355.86   13.50
   4  -2   5  355.16   13.00
   4  -2   5  344.57   14.10
  -4  -2  -5  343.47   13.00
   4  -2   5  341.17   13.80
   4   2   5  361.26   13.50
  -4   2  -5  362.46   12.10
  -4   2  -5  329.67   12.90
  -4   2  -5  344.37   12.00
   4   2   5  359.16   11.60
   4   2   5  364.56   14.30
  -4   2  -5  358.96   13.70
  -4   2  -5  347.27   13.30
   4   2   5  346.27   13.90
   4   2   5  354.16   13.10
  -4   2  -5  365.36   14.30
   4   2   5  331.67   13.20
  -6  -2  -5    7.70    2.30
  -6  -2  -5   14.90    3.20
  -6  -2  -5    9.70    2.80
   6  -2   5   12.10    2.50
  -6  -2  -5   10.80    2.40
   6  -2   5   14.20    3.70
  -6  -2  -5    9.70    1.50
  -6   2  -5   10.00    2.90
   6   2   5   11.40    3.20
  -6   2  -5    9.50    2.00
  -6   2  -5   12.30    2.40
  -6   2  -5   14.80    2.90
   6   2   5    9.90    2.20
  -6   2  -5   10.80    2.40
  -8  -2  -5   26.10    4.20
  -8  -2  -5   25.60    4.90
   8  -2   5   14.90    4.00
  -8  -2  -5   23.60    4.50
   8   2   5   20.40    4.40
  -8   2  -5   23.60    4.40
  -8   2  -5   30.40    5.10
  10  -2   5    5.20    3.70
 -10  -2  -5    7.80    4.10
 -10  -2  -5    3.20    3.50
 -10   2  -5    6.00    3.90
  10   2   5    8.50    4.20
 -10   2  -5   13.50    4.10
  -9  -3   5   68.79    7.20
   9  -3  -5   59.09    6.40
  -9  -3   5   71.39    7.30
  -9  -3   5   64.69    7.10
  -9   3   5   65.09    6.00
   9   3  -5   69.99    6.90
  -9   3   5   79.79    7.90
   9   3  -5   66.49    6.50
   7  -3  -5   12.30    2.90
  -7  -3   5   21.70    2.70
  -7  -3   5   18.80    3.90
   7  -3  -5   15.50    3.30
  -7  -3   5   13.50    3.20
   7   3  -5   17.50    3.70
   7   3  -5   20.10    3.60
  -7   3   5   12.80    3.50
  -7   3   5   17.70    3.30
  -7   3   5   15.40    3.10
   5  -3  -5    4.10    1.30
   5  -3  -5    5.20    1.80
  -5  -3   5    0.20    1.30
  -5  -3   5    1.70    1.10
   5  -3  -5    3.70    1.20
  -5  -3   5    2.40    1.60
   5  -3  -5    5.70    2.20
   5  -3  -5    4.00    1.70
  -5   3   5    4.60    2.00
  -5   3   5    1.50    1.20
  -5   3   5    2.30    1.10
  -5   3   5    2.80    1.70
   5   3  -5    3.40    1.30
  -5   3   5    3.90    1.50
  -5   3   5    3.40    1.60
   5   3  -5    3.40    1.60
   5   3  -5    2.10    1.50
   3  -3  -5   42.50    2.80
   3  -3  -5   41.80    3.20
  -3  -3   5   41.20    1.90
  -3  -3   5   38.50    3.30
  -3  -3   5   45.20    2.00
  -3  -3   5   39.80    3.40
  -3  -3   5   44.20    2.80
   3  -3  -5   46.20    3.40
  -3  -3   5   37.30    3.20
  -3  -3   5   45.30    2.90
   3  -3  -5   46.20    3.20
   3  -3  -5   43.70    3.30
  -3  -3   5   43.00    3.40
  -3   3   5   40.80    2.60
   3   3  -5   41.70    2.70
  -3   3   5   38.30    2.90
  -3   3   5   36.20    3.20
   3   3  -5   40.10    3.40
   3   3  -5   45.30    3.00
  -3   3   5   39.90    2.80
  -3   3   5   36.70    3.10
   3   3  -5   42.50    3.40
  -3   3   5   42.20    3.40
  -3   3   5   42.80    2.60
   3   3  -5   41.30    3.30
   1  -3  -5   99.99    4.40
  -1  -3   5   97.19    4.60
   1  -3  -5   93.39    3.90
  -1  -3   5   97.19    4.70
  -1  -3   5   96.19    4.60
  -1  -3   5   99.49    4.70
   1  -3  -5  104.49    4.60
   1  -3  -5   95.49    4.70
  -1  -3   5  105.49    4.40
  -1  -3   5   98.39    4.00
  -1  -3   5   99.69    4.80
  -1  -3   5  100.29    4.80
   1  -3  -5  100.69    4.10
   1  -3  -5   87.09    4.50
   1   3  -5   97.89    4.60
  -1   3   5  104.39    4.50
   1   3  -5   92.09    4.20
  -1   3   5   92.69    3.90
  -1   3   5   90.19    4.30
   1   3  -5   94.59    4.80
  -1   3   5   98.69    4.60
   1   3  -5   98.39    4.00
  -1   3   5   98.99    4.70
  -1   3   5   92.59    4.60
   1   3  -5   94.29    4.60
   1   3  -5   95.49    4.70
  -1  -3  -5  314.27   10.20
   1  -3   5  326.17   11.70
   1  -3   5  318.17   11.50
  -1  -3  -5  335.17   11.20
  -1  -3  -5  322.47   11.50
   1  -3   5  293.97   10.30
  -1  -3  -5  325.57   11.80
   1  -3   5  323.87   11.80
   1  -3   5  321.57   11.40
   1  -3   5  312.57   11.20
  -1  -3  -5  314.97   11.30
  -1   3  -5  328.57   10.40
   1   3   5  314.57   11.70
  -1   3  -5  308.77   11.30
  -1   3  -5  324.27   11.60
   1   3   5  323.67   11.60
  -1   3  -5  340.57   11.40
   1   3   5  323.67   10.70
   1   3   5  304.57   11.40
  -1   3  -5  326.27   11.80
   1   3   5  316.27   11.30
  -1   3  -5  317.87   11.60
   1   3   5  318.77   10.20
   3  -3   5    5.60    1.60
  -3  -3  -5    9.90    2.20
  -3  -3  -5    7.10    1.50
   3  -3   5    6.80    1.60
  -3  -3  -5   10.80    2.10
   3  -3   5    8.90    2.10
  -3  -3  -5    4.50    1.40
   3  -3   5    6.80    1.90
   3  -3   5    6.60    1.90
   3   3   5    7.30    1.60
  -3   3  -5    7.30    1.20
   3   3   5    5.80    1.40
  -3   3  -5    5.10    1.60
   3   3   5    6.90    1.80
  -3   3  -5    7.40    1.60
  -3   3  -5    9.00    2.10
   3   3   5    6.80    1.00
  -3   3  -5    8.70    0.90
   3   3   5    6.50    1.70
  -3   3  -5    7.50    1.80
   3   3   5    6.80    0.90
   3   3   5    7.90    1.90
  -5  -3  -5   69.09    5.10
  -5  -3  -5   64.29    4.80
   5  -3   5   79.39    5.90
  -5  -3  -5   76.29    5.70
   5  -3   5   83.59    5.40
   5  -3   5   69.39    4.90
  -5  -3  -5   72.39    4.70
   5  -3   5   78.79    5.00
   5  -3   5   83.99    5.30
   5   3   5   71.19    5.60
   5   3   5   73.09    5.00
  -5   3  -5   78.49    3.80
  -5   3  -5   74.99    5.00
  -5   3  -5   76.19    5.20
   5   3   5   74.79    4.70
  -5   3  -5   69.99    4.80
  -5   3  -5   91.59    6.20
   7  -3   5  194.28   11.30
   7  -3   5  186.28    9.70
  -7  -3  -5  200.68   11.20
  -7  -3  -5  197.18   10.60
  -7  -3  -5  199.98   10.60
  -7   3  -5  209.78    9.90
   7   3   5  186.58   11.10
  -7   3  -5  194.48   10.50
  -7   3  -5  216.78   11.80
  -9  -3  -5   10.70    3.80
   9  -3   5   15.60    4.50
  -9  -3  -5    9.30    3.90
  -9   3  -5   11.70    3.80
  -9   3  -5   15.10    3.90
   9   3   5   16.40    4.60
 -10  -4   5   25.20    5.40
  10  -4  -5   27.80    5.50
 -10  -4   5   30.50    5.90
 -10  -4   5   14.50    4.50
  10   4  -5   34.00    5.80
 -10   4   5   21.90    5.30
  -8  -4   5   -4.10    1.60
   8  -4  -5   -1.40    1.90
  -8  -4   5    0.40    2.10
  -8  -4   5    0.60    2.30
   8  -4  -5    2.40    1.90
  -8   4   5    0.00    2.00
   8   4  -5   -2.00    1.90
  -8   4   5    1.60    2.60
   8   4  -5   -2.00    2.00
  -6  -4   5    8.00    2.70
   6  -4  -5    3.60    1.50
   6  -4  -5    5.30    2.30
  -6  -4   5    2.70    1.90
  -6  -4   5    5.60    1.70
   6  -4  -5    3.90    1.80
  -6   4   5    5.30    2.40
   6   4  -5    3.80    1.80
  -6   4   5    4.10    2.00
  -6   4   5    2.10    1.40
  -6   4   5    4.50    1.50
   6   4  -5    3.70    2.10
  -4  -4   5 1076.69   31.40
  -4  -4   5  961.40   33.20
  -4  -4   5 1072.89   32.90
   4  -4  -5 1045.40   34.20
  -4  -4   5 1029.70   34.50
   4  -4  -5 1026.80   34.10
   4  -4  -5 1066.59   33.70
  -4  -4   5 1028.90   31.30
  -4  -4   5 1016.90   34.30
  -4  -4   5 1037.70   34.50
  -4  -4   5 1003.10   34.50
   4  -4  -5 1078.09   34.10
   4  -4  -5 1008.50   33.00
   4   4  -5 1068.49   34.90
  -4   4   5 1041.10   34.30
  -4   4   5 1013.90   33.40
  -4   4   5  958.30   34.00
  -4   4   5 1022.80   33.10
   4   4  -5 1038.30   34.30
   4   4  -5 1016.40   32.90
  -4   4   5 1025.00   32.60
  -4   4   5 1037.80   32.60
   4   4  -5 1085.09   33.50
  -2  -4   5   19.20    2.00
   2  -4  -5   25.90    2.50
  -2  -4   5   22.00    2.50
   2  -4  -5   18.30    2.40
  -2  -4   5   21.70    2.00
   2  -4  -5   21.00    2.10
  -2  -4   5   18.60    2.30
  -2  -4   5   22.40    1.90
  -2  -4   5   28.90    2.70
  -2  -4   5   24.40    2.20
   2  -4  -5   23.00    2.30
   2  -4  -5   23.10    1.50
  -2  -4   5   17.30    1.70
   2  -4  -5   22.40    2.30
  -2  -4   5   21.00    2.40
   2  -4  -5   27.60    2.40
  -2  -4   5   23.30    2.50
   2   4  -5   19.60    2.30
  -2   4   5   22.30    2.50
   2   4  -5   21.40    2.20
   2   4  -5   18.20    2.30
  -2   4   5   22.60    2.30
  -2   4   5   21.00    2.30
   2   4  -5   20.60    2.00
   2   4  -5   22.90    2.50
  -2   4   5   23.50    2.20
  -2   4   5   22.90    1.60
   0  -4  -5 1143.39   34.70
   0  -4   5 1076.69   34.90
   0  -4   5  987.80   34.50
   0  -4  -5 1008.40   34.10
   0  -4   5 1116.99   34.80
   0  -4   5 1097.29   34.60
   0  -4   5 1058.39   35.10
   0  -4  -5 1083.79   35.50
   0  -4   5 1122.49   35.30
   0  -4  -5 1155.58   35.40
   0  -4   5 1174.18   35.20
   0  -4   5 1122.69   34.40
   0  -4   5 1103.99   35.00
   0   4  -5 1110.09   34.90
   0   4  -5 1141.79   35.20
   0   4   5 1103.29   33.20
   0   4  -5 1141.79   34.40
   0   4   5 1137.79   34.70
   0   4   5 1125.69   35.20
   0   4   5 1169.68   35.20
   0   4   5 1129.89   35.30
   0   4   5 1075.79   34.70
   0   4   5 1025.30   33.20
   0   4  -5 1128.29   34.80
   0   4  -5 1137.09   35.30
   2  -4   5  278.67   10.50
   2  -4   5  266.37   10.70
  -2  -4  -5  264.07    8.90
  -2  -4  -5  253.87   10.60
   2  -4   5  274.87   10.40
  -2  -4  -5  249.48   10.00
   2  -4   5  279.47   10.60
   2  -4   5  262.27    9.80
   2  -4   5  245.68   10.30
  -2  -4  -5  264.57    8.80
  -2  -4  -5  249.68   10.20
  -2   4  -5  257.37    9.90
   2   4   5  256.07    8.80
   2   4   5  257.87    8.70
  -2   4  -5  284.57   10.90
   2   4   5  257.97   10.50
   2   4   5  264.77   10.20
  -2   4  -5  262.87   10.40
   2   4   5  260.57   10.50
  -2   4  -5  263.87   10.40
  -2   4  -5  229.88   10.20
   2   4   5  270.17   10.40
  -4  -4  -5   29.30    2.90
  -4  -4  -5   31.50    3.60
   4  -4   5   28.50    4.00
   4  -4   5   24.60    3.10
  -4  -4  -5   27.60    2.80
   4  -4   5   34.50    3.80
  -4  -4  -5   20.60    2.80
   4  -4   5   32.80    3.10
  -4  -4  -5   31.30    3.50
   4  -4   5   33.70    3.30
   4  -4   5   31.40    3.20
  -4   4  -5   28.10    3.10
  -4   4  -5   27.10    3.10
   4   4   5   27.40    3.30
   4   4   5   29.30    3.50
  -4   4  -5   31.40    3.00
   4   4   5   29.60    3.30
   4   4   5   31.30    3.00
   4   4   5   29.20    2.70
   6  -4   5  262.17   13.50
  -6  -4  -5  281.17   12.60
  -6  -4  -5  295.87   13.40
   6  -4   5  285.77   12.70
  -6  -4  -5  297.67   13.90
  -6   4  -5  313.27   12.90
   6   4   5  290.87   13.80
  -6   4  -5  286.97   12.60
   6   4   5  299.67   11.90
  -6   4  -5  277.27   13.80
   8  -4   5   88.59    8.20
  -8  -4  -5   66.99    6.80
  -8  -4  -5   69.29    6.80
  -8  -4  -5   85.09    7.70
  -8   4  -5   83.89    6.50
  -8   4  -5   80.69    6.80
  -8   4  -5   95.09    8.30
   8   4   5   77.19    7.50
 -10  -4  -5    0.90    3.30
  10  -4   5    7.40    3.80
  10   4   5   -1.70    2.80
  -9  -5   5   24.70    5.40
  -9  -5   5   32.80    5.90
   9  -5  -5   21.40    4.80
  -9  -5   5   18.90    4.60
   9   5  -5   20.50    4.70
  -9   5   5   17.80    5.00
   9   5  -5   25.00    4.70
  -9   5   5   16.90    4.20
  -7  -5   5   35.90    4.80
   7  -5  -5   27.60    4.40
  -7  -5   5   31.70    4.70
  -7  -5   5   36.00    5.00
   7  -5  -5   30.00    3.70
   7   5  -5   34.20    4.40
  -7   5   5   31.50    4.60
   7   5  -5   31.20    4.90
  -7   5   5   20.60    4.10
  -5  -5   5  176.68    8.90
  -5  -5   5  168.88    9.10
   5  -5  -5  165.08    8.70
   5  -5  -5  158.48    7.60
   5  -5  -5  170.98    8.00
  -5  -5   5  165.08    7.10
  -5   5   5  162.98    8.70
  -5   5   5  165.18    7.80
  -5   5   5  172.38    7.30
  -5   5   5  171.68    7.80
  -5   5   5  189.98    9.70
   5   5  -5  157.28    9.10
  -5   5   5  176.08    9.00
   5   5  -5  166.78    8.20
   3  -5  -5  248.88    9.80
   3  -5  -5  258.47   10.30
  -3  -5   5  255.17    9.40
  -3  -5   5  228.18   10.20
  -3  -5   5  251.07    8.80
  -3  -5   5  213.28   10.10
   3  -5  -5  243.18    9.80
  -3  -5   5  249.28    9.40
   3  -5  -5  236.58    9.70
  -3  -5   5  239.18    9.50
  -3  -5   5  228.58   10.00
   3  -5  -5  235.78   10.20
  -3  -5   5  248.48    8.80
  -3  -5   5  238.38   10.40
  -3  -5   5  261.47   10.40
   3   5  -5  244.98   10.40
   3   5  -5  234.58   10.00
  -3   5   5  260.57   10.00
  -3   5   5  241.88    9.80
  -3   5   5  252.97   10.50
  -3   5   5  221.98    9.50
   3   5  -5  225.78    9.30
  -3   5   5  239.88    8.50
  -3   5   5  252.17    9.00
   3   5  -5  252.67    8.80
   3   5  -5  255.87   10.70
  -1  -5   5  216.48    8.80
   1  -5  -5  209.18    8.80
  -1  -5   5  213.18    9.10
  -1  -5   5  221.98    9.00
  -1  -5   5  226.08    8.80
  -1  -5   5  223.98    9.10
   1  -5  -5  216.98    7.80
   1  -5  -5  217.88    7.50
  -1  -5   5  221.18    9.00
   1  -5  -5  217.68    9.00
  -1  -5   5  221.38    8.80
   1  -5  -5  230.18    9.10
   1  -5  -5  215.98    8.80
  -1  -5   5  223.18    8.60
  -1   5   5  231.38    9.00
   1   5  -5  222.48    8.60
  -1   5   5  223.58    8.00
   1   5  -5  213.08    8.90
  -1   5   5  215.78    9.00
  -1   5   5  226.98    9.00
   1   5  -5  225.48    8.90
   1   5  -5  231.88    8.70
  -1   5   5  217.38    7.50
   1   5  -5  230.08    8.90
   1   5  -5  227.78    8.90
   1  -5   5 3392.16  102.89
   1  -5   5 3372.86  101.89
   1  -5   5 3423.56  102.69
   1  -5   5 3337.27  102.49
  -1  -5  -5 3387.36  102.59
   1  -5   5 3437.26  102.79
  -1  -5  -5 3361.86  101.49
  -1  -5  -5 3414.76  102.09
  -1  -5  -5 3361.36  103.09
   1   5   5 3403.06  101.99
  -1   5  -5 3219.08  102.39
   1   5   5 3322.07  102.89
   3  -5   5    6.70    1.60
  -3  -5  -5    9.90    1.60
  -3  -5  -5    8.30    2.00
  -3  -5  -5    6.50    2.00
   3  -5   5    8.40    2.10
   3  -5   5    9.10    2.20
   3  -5   5   10.00    2.20
  -3  -5  -5    9.00    1.90
   3  -5   5    8.60    2.20
   3  -5   5    8.00    2.20
   3   5   5    8.50    2.10
   3   5   5   10.30    2.40
   3   5   5   10.80    2.50
  -3   5  -5    7.80    1.90
  -3   5  -5    8.60    2.20
   3   5   5    8.60    1.50
  -3   5  -5    7.90    2.10
   3   5   5    8.40    1.80
  -3   5  -5   10.80    1.90
  -5  -5  -5  200.08   10.30
  -5  -5  -5  196.48    9.00
  -5  -5  -5  190.38    8.90
   5  -5   5  202.78   10.50
   5  -5   5  204.48    9.30
  -5  -5  -5  203.48   10.40
   5  -5   5  203.48    9.80
  -5   5  -5  190.78    9.60
  -5   5  -5  195.78    9.10
   5   5   5  189.98    9.80
  -5   5  -5  204.18   10.60
   5   5   5  193.08   10.30
   5   5   5  199.78    9.00
   7  -5   5 1575.94   52.99
  -7  -5  -5 1530.95   54.59
   7  -5   5 1646.74   55.29
  -7  -5  -5 1623.14   53.19
  -7  -5  -5 1692.93   54.69
  -7   5  -5 1632.34   53.29
  -7   5  -5 1572.74   54.99
  -7   5  -5 1564.54   52.89
   7   5   5 1664.63   55.19
  -9  -5  -5    6.90    3.20
  -9  -5  -5    1.90    2.90
  -9  -5  -5    0.90    3.00
   9  -5   5   11.30    4.70
  -9   5  -5   -1.50    2.60
 -10  -6   5    9.60    4.00
 -10  -6   5    8.30    4.20
  10  -6  -5   10.80    4.50
 -10   6   5    9.70    5.30
   8  -6  -5  136.19    9.30
  -8  -6   5  143.69    9.90
  -8  -6   5  134.59   10.00
  -8  -6   5  148.19   10.70
  -8   6   5  130.79    9.70
  -8   6   5  144.89    9.30
   8   6  -5  124.09    9.60
   8   6  -5  142.69    9.00
   6  -6  -5   60.69    4.70
  -6  -6   5   60.49    5.50
   6  -6  -5   66.39    5.80
  -6  -6   5   48.40    5.70
  -6  -6   5   60.09    4.00
  -6  -6   5   54.79    5.60
  -6   6   5   68.09    5.80
  -6   6   5   65.09    4.90
   6   6  -5   67.39    6.30
  -6   6   5   48.90    5.40
   6   6  -5   71.19    5.60
   4  -6  -5    8.90    2.10
  -4  -6   5   13.60    1.90
   4  -6  -5   13.40    2.30
  -4  -6   5   11.20    1.70
  -4  -6   5    9.70    2.40
  -4  -6   5    9.90    1.60
  -4  -6   5   11.40    1.90
  -4  -6   5   10.10    2.60
  -4  -6   5   10.80    2.50
   4  -6  -5   13.20    2.60
   4  -6  -5   14.30    2.70
   4   6  -5    9.80    1.70
  -4   6   5   10.00    2.30
  -4   6   5   13.90    2.30
  -4   6   5   10.40    2.40
   4   6  -5   11.20    2.30
  -4   6   5   11.10    2.60
   4   6  -5   13.80    3.00
   4   6  -5   10.30    2.30
  -4   6   5   12.20    1.50
  -2  -6   5   98.49    5.50
  -2  -6   5   96.39    5.40
   2  -6  -5   99.09    4.80
  -2  -6   5  103.09    5.30
  -2  -6   5  103.99    5.20
  -2  -6   5   97.29    4.90
  -2  -6   5  100.59    5.60
   2  -6  -5  108.49    5.70
  -2  -6   5  108.99    5.10
  -2  -6   5   95.39    5.40
  -2  -6   5  107.69    5.70
   2  -6  -5  102.99    5.70
   2  -6  -5   98.19    5.40
  -2  -6   5  103.19    5.40
   2  -6  -5   88.99    6.50
  -2   6   5   92.49    5.40
  -2   6   5  103.79    5.30
   2   6  -5  108.69    5.40
  -2   6   5   99.79    5.70
  -2   6   5   89.89    5.50
   2   6  -5  101.89    5.80
  -2   6   5  103.59    5.00
   2   6  -5   97.49    5.50
   2   6  -5  103.59    5.00
   0  -6  -5 2121.99   72.99
   0  -6   5 2385.76   72.29
   0  -6  -5 2265.07   72.89
   0  -6   5 2375.66   72.79
   0  -6   5 2385.96   72.09
   0  -6   5 2375.86   72.89
   0  -6  -5 2339.17   72.29
   0  -6  -5 2386.36   71.59
   0  -6   5 2341.07   71.99
   0  -6   5 2429.56   72.79
   0  -6   5 2325.37   72.89
   0  -6   5 2152.38   72.79
   0  -6   5 2385.46   72.99
   0   6  -5 2419.36   73.09
   0   6   5 2442.26   73.29
   0   6   5 2396.46   72.39
   0   6  -5 2425.06   72.39
   0   6   5 2484.65   73.29
   0   6  -5 2388.96   72.99
   0   6   5 2330.47   73.09
   0   6   5 2357.46   71.49
   0   6  -5 2387.06   72.09
   0   6  -5 2401.56   73.09
  -2  -6  -5  157.48    7.40
  -2  -6  -5  147.99    7.10
   2  -6   5  160.18    7.80
   2  -6   5  149.49    6.50
   2  -6   5  163.38    7.80
  -2  -6  -5  157.08    5.90
  -2  -6  -5  140.79    5.20
   2  -6   5  150.38    7.40
   2  -6   5  138.89    7.30
   2  -6   5  150.58    7.60
  -2  -6  -5  160.28    7.90
   2   6   5  147.79    7.00
  -2   6  -5  147.59    6.50
   2   6   5  151.58    5.20
   2   6   5  155.48    7.30
   2   6   5  149.59    5.80
  -2   6  -5  155.08    7.70
   2   6   5  148.49    7.60
  -2   6  -5  164.08    7.90
   2   6   5  148.69    7.60
   4  -6   5  265.27   11.50
   4  -6   5  245.78   10.20
  -4  -6  -5  247.08    9.70
  -4  -6  -5  241.28   11.30
   4  -6   5  278.07   12.20
  -4  -6  -5  266.37   11.90
  -4  -6  -5  245.28   10.50
  -4   6  -5  256.77   11.80
  -4   6  -5  241.28   10.10
   4   6   5  248.58   10.60
   4   6   5  232.78    9.50
  -4   6  -5  237.08   11.20
   4   6   5  255.97   11.80
  -6  -6  -5 1018.70   33.80
   6  -6   5  970.50   34.40
   6  -6   5  960.50   35.80
  -6  -6  -5  972.70   35.50
  -6  -6  -5  996.80   35.60
   6   6   5 1012.10   35.80
  -6   6  -5  980.60   34.60
  -6   6  -5 1002.20   36.00
  -6   6  -5 1003.40   33.60
   6   6   5  956.00   34.50
  -8  -6  -5    1.70    2.90
  -8  -6  -5    2.50    3.10
   8  -6   5    2.50    3.00
  -8  -6  -5   -0.50    2.90
   8   6   5    6.10    3.60
  -8   6  -5    0.20    2.80
  -8   6  -5   -7.20    2.20
  10  -6   5    6.60    4.40
 -10  -6  -5    2.00    3.10
  10   6   5    1.30    3.30
 -10   6  -5   10.10    4.60
   9  -7  -5   15.90    4.30
  -9  -7   5   11.30    4.10
  -9  -7   5   14.20    4.50
  -9  -7   5   17.10    4.40
  -9   7   5   10.90    3.90
   9   7  -5   15.00    4.40
   9   7  -5   12.30    4.30
  -9   7   5   12.50    4.00
   7  -7  -5   15.10    3.80
  -7  -7   5   16.00    4.70
  -7  -7   5   11.00    3.30
   7   7  -5    7.90    3.50
   7   7  -5   14.00    3.40
  -7   7   5    9.00    2.50
  -7   7   5    8.50    3.30
  -7   7   5   12.40    3.70
   5  -7  -5    4.90    1.90
  -5  -7   5    6.00    1.30
  -5  -7   5    5.10    1.50
  -5  -7   5    7.20    2.70
  -5  -7   5    4.00    2.10
  -5  -7   5    5.40    2.40
   5  -7  -5    3.00    2.10
   5   7  -5    1.90    1.90
  -5   7   5    0.20    1.90
  -5   7   5    4.10    1.90
  -5   7   5    5.40    2.30
   5   7  -5    4.40    2.20
   3  -7  -5    2.50    1.40
  -3  -7   5    3.40    1.90
   3  -7  -5    3.10    1.40
  -3  -7   5   -0.60    1.00
  -3  -7   5    1.10    1.00
  -3  -7   5    1.40    1.10
   3  -7  -5    2.40    1.40
  -3  -7   5    2.10    1.60
  -3  -7   5    0.90    1.30
  -3  -7   5    2.10    1.30
   3  -7  -5    2.10    1.50
  -3  -7   5    3.60    1.60
  -3  -7   5    2.40    1.20
  -3  -7   5    5.00    2.20
  -3   7   5    3.50    1.50
   3   7  -5    4.00    1.60
  -3   7   5    2.90    1.50
   3   7  -5    3.10    1.30
  -3   7   5    4.40    1.70
  -3   7   5    1.40    1.40
   3   7  -5    2.20    1.80
   1  -7  -5   21.20    2.80
   1  -7  -5   19.80    1.30
  -1  -7   5   18.30    2.30
   1  -7  -5   24.40    2.80
  -1  -7   5   15.30    2.20
   1  -7  -5   20.10    1.80
  -1  -7   5   25.00    2.60
   1  -7  -5   20.80    2.70
  -1  -7   5   18.30    2.60
  -1  -7   5   20.60    2.60
  -1  -7   5   18.50    2.30
  -1  -7   5   21.00    2.50
  -1  -7   5   17.10    2.50
  -1  -7   5   23.10    2.60
  -1   7   5   19.40    1.80
  -1   7   5   18.30    3.00
   1   7  -5   22.80    2.60
   1   7  -5   19.80    2.60
  -1   7   5   18.20    2.70
  -1   7   5   16.40    2.60
   1   7  -5   28.90    2.90
  -1   7   5   18.80    2.60
  -1   7   5   20.90    1.30
   1   7  -5   17.90    2.50
   1   7  -5   22.20    2.70
   1   7  -5   17.20    2.50
  -1  -7  -5 1071.99   34.60
   1  -7   5 1076.29   35.60
   1  -7   5 1103.49   33.90
   1  -7   5 1072.39   33.80
  -1  -7  -5 1058.49   34.30
   1  -7   5 1100.79   34.50
   1  -7   5 1104.99   35.80
  -1  -7  -5 1066.89   35.60
  -1  -7  -5 1097.19   36.10
   1  -7   5 1130.59   36.10
  -1   7  -5 1086.39   34.60
   1   7   5 1093.09   35.70
   1   7   5 1050.19   34.40
  -1   7  -5 1094.39   35.80
   1   7   5 1015.10   35.70
   1   7   5 1051.09   34.40
   1   7   5 1119.59   36.20
  -1   7  -5 1123.99   36.00
  -1   7  -5 1131.39   35.90
  -3  -7  -5  310.37   12.60
   3  -7   5  324.27   11.80
  -3  -7  -5  309.37   10.70
   3  -7   5  318.07   13.60
   3  -7   5  319.67   13.40
  -3  -7  -5  326.07   13.10
  -3  -7  -5  325.17   13.80
  -3  -7  -5  308.17   10.30
  -3   7  -5  305.97   11.80
   3   7   5  309.47   10.50
  -3   7  -5  321.97   13.60
   3   7   5  324.47   12.80
  -3   7  -5  302.17   13.20
   3   7   5  330.07   13.90
   3   7   5  306.17   12.70
   5  -7   5   52.69    5.00
  -5  -7  -5   60.29    5.50
  -5  -7  -5   45.90    5.50
   5  -7   5   45.40    5.40
  -5  -7  -5   51.29    4.00
   5   7   5   55.79    5.60
  -5   7  -5   57.99    5.30
   5   7   5   53.69    4.50
  -5   7  -5   51.89    4.20
  -5   7  -5   54.69    5.60
   7  -7   5  246.08   14.10
   7  -7   5  266.97   13.20
  -7  -7  -5  276.77   14.40
  -7   7  -5  255.77   13.20
  -7   7  -5  255.87   14.20
   7   7   5  260.47   14.10
  -9  -7  -5   63.29    7.70
   9  -7   5   73.89    8.70
  -9  -7  -5   69.99    7.80
   9   7   5   87.29    8.70
  -9   7  -5   66.69    8.10
 -10  -8   5   31.20    6.30
 -10  -8   5   36.60    6.70
  10  -8  -5   29.30    5.90
 -10   8   5   25.90    5.40
 -10   8   5   26.50    6.00
  -8  -8   5    2.40    2.80
   8  -8  -5    9.20    3.60
  -8  -8   5    3.50    2.70
  -8  -8   5    0.40    2.70
   8   8  -5    4.70    3.00
  -8   8   5    6.80    3.50
   8   8  -5    4.80    2.80
  -8   8   5    2.40    2.80
   6  -8  -5    1.70    2.00
  -6  -8   5    2.30    2.20
  -6  -8   5    5.40    2.60
   6  -8  -5    2.70    2.80
  -6  -8   5   -0.60    1.90
   6  -8  -5    3.30    1.90
  -6   8   5    4.90    2.30
   6   8  -5   -0.80    1.80
   6   8  -5    7.00    2.60
  -6   8   5    3.20    2.40
  -6   8   5    0.20    1.50
  -4  -8   5   66.29    5.10
  -4  -8   5   66.69    4.20
  -4  -8   5   79.19    5.70
   4  -8  -5   74.59    5.80
  -4  -8   5   63.09    4.10
   4  -8  -5   67.19    5.00
   4  -8  -5   65.29    4.60
  -4  -8   5   73.09    4.30
  -4  -8   5   77.29    6.00
  -4  -8   5   64.29    4.10
   4   8  -5   62.39    5.00
   4   8  -5   67.89    4.20
   4   8  -5   77.39    6.10
  -4   8   5   68.99    5.30
  -4   8   5   65.39    5.50
  -2  -8   5    1.00    1.20
  -2  -8   5   -0.30    1.10
  -2  -8   5    1.50    1.40
  -2  -8   5   -1.00    1.10
  -2  -8   5   -0.10    0.90
  -2  -8   5   -0.50    1.10
   2  -8  -5    1.80    1.10
  -2  -8   5   -0.40    0.90
   2  -8  -5    0.80    1.40
   2  -8  -5    1.20    1.10
  -2  -8   5    2.50    1.30
  -2  -8   5    0.60    1.20
  -2  -8   5    0.00    1.10
   2   8  -5    1.20    1.00
  -2   8   5    0.50    1.40
  -2   8   5    0.70    1.20
   2   8  -5    0.40    1.20
  -2   8   5    0.60    1.00
   2   8  -5    0.50    1.20
  -2   8   5   -0.60    1.20
  -2   8   5    0.90    1.50
   2   8  -5   -0.60    1.10
   2   8  -5   -1.60    1.10
   0  -8  -5  272.67   10.70
   0  -8  -5  260.77   11.30
   0  -8   5  253.07   10.20
   0  -8   5  270.27   11.40
   0  -8  -5  278.37   11.50
   0  -8   5  270.57   10.40
   0  -8  -5  260.47    9.50
   0  -8   5  261.87   11.10
   0  -8   5  263.07   11.10
   0  -8   5  260.17   10.30
   0  -8   5  275.17   11.40
   0   8  -5  268.27   11.20
   0   8   5  220.18   11.10
   0   8  -5  284.57   11.40
   0   8  -5  266.17   11.30
   0   8   5  249.08   11.10
   0   8   5  254.17    9.40
   0   8  -5  271.57   10.50
   0   8   5  287.67   10.90
   0   8  -5  270.57   11.30
  -2  -8  -5 1017.10   34.20
   2  -8   5  960.00   33.50
   2  -8   5  988.60   31.80
   2  -8   5 1010.20   34.00
  -2  -8  -5  971.00   33.30
   2  -8   5 1018.40   34.10
  -2  -8  -5  971.20   31.40
   2  -8   5  990.00   30.50
   2  -8   5  999.30   30.50
   2   8   5  998.20   34.10
   2   8   5  960.50   32.50
   2   8   5 1031.30   33.70
  -2   8  -5 1000.80   31.90
  -2   8  -5  981.10   33.80
   2   8   5  987.80   31.50
  -4  -8  -5   74.59    5.80
   4  -8   5   64.99    5.90
  -4  -8  -5   73.19    6.10
  -4  -8  -5   65.99    3.90
   4  -8   5   65.89    5.60
  -4   8  -5   64.99    5.70
  -4   8  -5   73.79    5.90
   4   8   5   89.49    5.70
   4   8   5   68.49    6.30
  -4   8  -5   68.89    4.40
   6  -8   5  257.67   13.60
   6  -8   5  239.98   12.30
  -6  -8  -5  242.28   12.80
  -6  -8  -5  261.47   13.50
  -6   8  -5  236.68   12.50
   6   8   5  216.68   12.70
  -6   8  -5  237.98   13.00
  -8  -8  -5   28.20    5.80
   8  -8   5   25.10    5.80
  -8  -8  -5   37.10    5.90
  -8   8  -5   34.40    5.70
   8   8   5   24.90    5.60
  -8   8  -5   21.30    5.10
  -9  -9   5   81.29    8.70
   9  -9  -5   57.09    7.30
  -9  -9   5   61.89    7.80
  -9  -9   5   56.89    7.40
  -9   9   5   65.39    7.80
  -9   9   5   59.79    7.20
  -7  -9   5    2.50    2.50
  -7  -9   5    2.20    2.60
   7  -9  -5   -1.90    2.10
  -7  -9   5   -1.60    2.20
   7   9  -5    4.40    2.50
  -7   9   5    1.70    2.00
   7   9  -5    2.90    2.80
  -7   9   5    1.20    2.30
  -5  -9   5   48.00    5.50
   5  -9  -5   46.00    4.00
  -5  -9   5   49.50    5.20
   5  -9  -5   49.80    5.50
  -5  -9   5   48.90    4.90
   5   9  -5   47.20    5.50
  -5   9   5   51.79    5.50
  -5   9   5   51.99    4.90
   5   9  -5   58.79    5.30
  -5   9   5   49.60    4.90
   3  -9  -5    1.80    1.70
   3  -9  -5    0.90    1.30
  -3  -9   5    0.30    1.60
  -3  -9   5   -1.00    1.30
  -3  -9   5    0.20    1.10
  -3  -9   5    1.40    1.40
  -3  -9   5   -1.30    0.90
  -3  -9   5    0.80    1.30
  -3  -9   5    1.30    1.50
  -3   9   5    0.40    1.40
  -3   9   5   -2.00    1.40
   3   9  -5   -0.80    1.30
   3   9  -5    0.50    1.30
  -3   9   5   -0.30    1.20
   3   9  -5   -1.10    1.20
  -3   9   5   -0.80    1.50
   1  -9  -5    3.80    0.70
   1  -9  -5    4.90    1.20
  -1  -9   5    2.30    1.50
  -1  -9   5    2.60    1.50
   1  -9  -5    2.80    1.50
  -1  -9   5    2.00    1.50
  -1  -9   5    3.00    1.40
  -1  -9   5    4.00    1.70
   1  -9  -5    7.40    2.30
   1  -9  -5    4.10    0.70
   1  -9  -5    3.90    1.70
  -1  -9   5    3.40    1.50
  -1  -9   5    4.90    1.80
  -1  -9   5    2.50    1.60
  -1  -9   5    5.50    1.80
  -1   9   5    2.90    1.10
  -1   9   5    5.00    2.00
  -1   9   5    4.20    2.10
   1   9  -5    2.20    1.40
  -1   9   5    2.60    1.80
   1   9  -5    4.00    1.80
   1   9  -5    7.30    2.10
  -1   9   5    3.30    1.70
   1   9  -5    2.40    1.20
  -1  -9  -5  401.36   17.40
  -1  -9  -5  458.15   16.00
   1  -9   5  481.05   18.00
   1  -9   5  471.85   17.90
   1  -9   5  465.05   15.70
   1  -9   5  460.85   17.30
   1  -9   5  436.26   15.80
   1  -9   5  432.66   15.50
  -1  -9  -5  445.96   16.10
   1   9   5  457.95   17.60
  -1   9  -5  445.16   17.40
  -1   9  -5  445.36   15.90
   1   9   5  468.45   16.40
  -1   9  -5  455.25   17.60
  -1   9  -5  445.56   17.60
   1   9   5  447.76   15.90
   1   9   5  468.75   18.10
  -3  -9  -5    0.90    1.50
   3  -9   5    0.10    1.60
  -3  -9  -5    0.40    0.80
   3  -9   5   -0.60    1.50
  -3  -9  -5   -0.70    1.50
   3   9   5    1.30    1.80
  -3   9  -5   -0.20    1.70
  -3   9  -5    0.40    1.10
   3   9   5    2.20    1.70
  -3   9  -5    3.30    2.00
   5  -9   5   56.59    6.20
  -5  -9  -5   58.19    6.10
   5  -9   5   59.39    5.90
  -5  -9  -5   63.79    5.90
  -5   9  -5   74.99    6.50
  -5   9  -5   61.39    6.00
   5   9   5   63.29    6.50
   5   9   5   61.09    5.20
  -7  -9  -5    3.40    2.80
   7  -9   5    8.00    3.00
  -7  -9  -5    4.10    3.10
   7  -9   5    8.90    4.20
   7   9   5    7.30    3.70
  -7   9  -5    7.10    3.60
  -7   9  -5    9.20    3.50
   9  -9   5   13.20    4.90
  -9  -9  -5   13.40    5.20
  -9  -9  -5    7.40    3.70
  -9   9  -5    7.00    3.70
   9   9   5   17.80    5.30
  -9   9  -5    1.90    3.70
   8 -10  -5   47.20    6.80
  -8 -10   5   59.39    7.40
  -8 -10   5   49.20    6.80
  -8  10   5   50.19    6.60
   8  10  -5   53.09    6.40
  -8  10   5   43.30    6.40
  -6 -10   5   88.69    7.90
   6 -10  -5   73.09    6.40
   6 -10  -5   79.69    7.70
  -6 -10   5   71.79    9.00
  -6 -10   5   81.89    6.70
  -6  10   5   80.79    6.90
  -6  10   5   72.79    6.30
   6  10  -5   72.89    6.50
  -6  10   5   85.69    7.40
  -4 -10   5   40.90    3.80
   4 -10  -5   38.60    5.10
  -4 -10   5   40.10    4.80
   4 -10  -5   50.49    4.30
  -4 -10   5   39.20    4.40
  -4 -10   5   53.19    5.60
  -4 -10   5   41.00    3.90
   4  10  -5   45.80    4.80
  -4  10   5   44.80    5.20
  -4  10   5   38.50    4.40
  -4  10   5   46.80    5.10
   4  10  -5   47.70    4.00
  -2 -10   5 1255.47   42.60
  -2 -10   5 1244.48   42.30
   2 -10  -5 1306.07   42.80
   2 -10  -5 1222.38   43.10
  -2 -10   5 1384.56   44.70
  -2 -10   5 1350.56   43.80
  -2 -10   5 1363.06   43.00
  -2 -10   5 1333.87   42.90
   2 -10  -5 1340.37   44.30
  -2 -10   5 1380.16   43.20
  -2  10   5 1280.27   43.50
  -2  10   5 1313.87   43.80
   2  10  -5 1334.67   43.70
  -2  10   5 1205.08   42.50
   2  10  -5 1323.47   43.00
  -2  10   5 1278.17   44.00
   2  10  -5 1331.57   44.00
  -2  10   5 1277.57   41.40
   0 -10  -5   30.70    3.40
   0 -10   5   28.80    2.90
   0 -10  -5   27.00    3.50
   0 -10   5   32.10    3.20
   0 -10   5   25.80    2.90
   0 -10  -5   30.40    2.40
   0 -10  -5   26.00    2.20
   0 -10   5   24.60    3.60
   0 -10   5   27.20    3.70
   0 -10   5   26.40    3.30
   0 -10   5   26.30    3.00
   0  10   5   30.10    4.00
   0  10  -5   19.70    3.20
   0  10   5   28.40    3.70
   0  10  -5   25.50    3.80
   0  10  -5   30.90    3.80
   0  10  -5   23.20    3.40
   0  10  -5   27.40    2.90
   2 -10   5   33.80    4.40
  -2 -10  -5   40.70    3.80
   2 -10   5   41.00    2.70
  -2 -10  -5   46.20    4.90
   2 -10   5   39.80    4.50
   2  10   5   52.99    4.80
  -2  10  -5   39.10    3.10
   2  10   5   48.10    3.50
  -2  10  -5   46.20    4.60
  -2  10  -5   34.30    4.20
  -2  10  -5   44.30    4.60
   2  10   5   51.49    5.10
   4 -10   5  119.29    8.40
  -4 -10  -5  117.59    7.60
  -4 -10  -5  100.69    8.00
   4 -10   5  126.09    8.30
  -4  10  -5  112.69    8.00
  -4  10  -5  108.09    7.90
   4  10   5  100.99    7.80
   4  10   5  125.89    7.40
   6 -10   5   74.59    7.50
   6 -10   5   57.49    6.30
  -6 -10  -5   64.99    7.30
  -6 -10  -5   76.39    7.00
   6  10   5   72.39    7.30
  -6  10  -5   62.99    6.60
  -6  10  -5   76.29    7.30
   8 -10   5    1.70    2.50
   8 -10   5   -1.10    2.50
  -8 -10  -5    5.10    3.50
  -8 -10  -5    1.20    2.90
  -8  10  -5    5.20    3.40
  -8  10  -5   -3.00    2.30
   8  10   5   -0.50    2.60
  -7 -11   5   17.80    4.70
   7 -11  -5   17.00    4.20
  -7 -11   5   11.70    3.90
   7 -11  -5   17.50    4.70
   7  11  -5   22.80    4.90
  -7  11   5   26.00    4.70
  -7  11   5   20.00    4.50
  -7  11   5   21.30    4.80
  -5 -11   5  114.59    8.30
  -5 -11   5  107.39    9.70
  -5 -11   5  110.39    7.40
   5 -11  -5   99.59    8.30
  -5  11   5  108.89    8.90
  -5  11   5   92.79    7.10
  -5  11   5  105.49    7.80
   5  11  -5  117.69    8.00
  -3 -11   5 1643.64   52.69
  -3 -11   5 1598.64   54.09
  -3 -11   5 1629.54   52.59
   3 -11  -5 1630.34   54.49
  -3 -11   5 1633.64   53.09
   3  11  -5 1653.33   52.59
  -3  11   5 1544.35   51.79
  -3  11   5 1637.74   53.89
  -3  11   5 1618.54   53.89
   3  11  -5 1612.74   53.59
  -1 -11   5   99.09    6.50
  -1 -11   5  110.29    7.00
   1 -11  -5   84.99    8.90
  -1 -11   5   92.79    5.80
   1 -11  -5   86.29    6.30
  -1 -11   5   97.19    6.30
  -1 -11   5  104.99    6.10
  -1 -11   5   93.99    6.90
   1  11  -5  108.59    6.50
  -1  11   5  110.09    6.80
   1  11  -5   85.49    6.60
  -1  11   5   93.99    6.90
   1  11  -5   92.89    6.90
   1  11  -5  100.29    6.70
  -1 -11  -5  285.67   12.10
   1 -11   5  296.77   13.80
   1 -11   5  315.87   11.80
  -1 -11  -5  305.27   11.70
  -1 -11  -5  307.67   13.90
   1 -11   5  286.47   11.50
   1 -11   5  311.87   14.10
   1  11   5  306.17   12.40
   1  11   5  293.87   13.50
  -1  11  -5  302.27   13.80
  -1  11  -5  295.07   13.60
   1  11   5  275.87   13.80
  -1  11  -5  307.47   13.20
  -1  11  -5  297.57   11.60
  -3 -11  -5  102.89    7.80
   3 -11   5  124.69    8.30
   3 -11   5   97.09    7.70
  -3 -11  -5  105.99    6.90
   3  11   5  101.89    7.10
   3  11   5   96.29    7.70
  -3  11  -5  115.29    7.60
  -3  11  -5  102.79    7.60
   5 -11   5   90.49    8.30
  -5 -11  -5   91.69    7.50
   5 -11   5   95.59    7.90
  -5 -11  -5   84.99    7.90
  -5  11  -5   96.79    7.90
   5  11   5   98.19    7.00
   5  11   5   97.89    8.30
  -5  11  -5   98.39    8.00
  -7 -11  -5   13.50    4.40
  -7 -11  -5   13.10    4.40
   7 -11   5   17.90    5.00
   7 -11   5   14.30    4.30
  -7  11  -5   15.40    4.50
   7  11   5   15.60    6.00
  -7  11  -5   11.90    4.00
   8 -12  -5   -0.40    3.00
  -8 -12   5    5.00    3.70
  -8 -12   5    1.20    3.40
  -8  12   5    0.70    3.40
  -6 -12   5   13.10    4.10
  -6 -12   5    8.60    3.80
   6 -12  -5   19.80    4.80
   6 -12  -5    7.40    3.20
   6  12  -5   11.30    3.60
  -6  12   5    9.40    4.00
  -6  12   5    5.40    3.30
  -4 -12   5 2438.66   79.99
  -4 -12   5 2398.86   77.29
   4 -12  -5 2507.05   80.39
  -4 -12   5 2559.14   79.19
  -4 -12   5 2455.15   77.69
  -4  12   5 2399.56   79.19
   4  12  -5 2378.16   78.99
  -2 -12   5    0.50    2.00
   2 -12  -5   -4.00    3.00
   2 -12  -5   -2.20    1.90
  -2 -12   5    4.70    2.70
  -2 -12   5   -3.20    2.10
  -2 -12   5   -0.40    2.20
  -2 -12   5    0.70    2.00
   2  12  -5    4.50    2.50
  -2  12   5    6.00    2.90
  -2  12   5    1.70    2.40
   2  12  -5    0.00    2.20
   2  12  -5    1.80    2.90
   0 -12   5   37.40    5.00
   0 -12  -5   26.50    4.20
   0 -12   5   36.20    3.50
   0 -12   5   33.80    3.80
   0 -12   5   34.70    4.70
   0  12   5   38.50    4.20
   0  12   5   32.60    4.80
   0  12  -5   33.80    4.70
   0  12   5   37.30    4.90
   0  12  -5   35.50    4.10
   0  12  -5   27.80    4.50
  -2 -12  -5  593.44   24.80
   2 -12   5  671.13   25.60
   2 -12   5  662.03   25.50
  -2  12  -5  649.93   25.10
  -2  12  -5  616.34   24.70
   2  12   5  635.64   25.50
   2  12   5  632.74   24.50
  -2  12  -5  655.13   24.40
  -4 -12  -5    0.30    1.90
  -4 -12  -5    4.00    2.70
   4 -12   5    2.20    2.70
   4 -12   5   -0.40    2.00
  -4  12  -5    2.80    2.50
   4  12   5   -0.60    1.90
  -4  12  -5   -1.50    2.10
   4  12   5   -2.70    1.90
   6 -12   5    0.90    2.80
   6 -12   5    5.10    3.10
  -6 -12  -5    1.60    2.80
  -6 -12  -5    4.50    3.20
  -6  12  -5   10.40    3.80
   6  12   5    1.70    2.70
  -6  12  -5    2.80    2.90
   8 -12   5  115.29    9.90
  -8 -12  -5  129.29   11.20
  -8 -12  -5  116.69   10.40
   8 -12   5  119.59   10.80
  -8  12  -5  108.99   10.00
  -8  12  -5  126.79   10.90
   8  12   5  117.89   10.70
   7 -13  -5    5.30    3.20
   7 -13  -5    3.00    3.90
  -7 -13   5    5.70    3.70
  -7 -13   5    3.60    3.40
  -7  13   5    6.70    3.20
   7  13  -5    8.90    3.40
  -7  13   5   10.60    4.50
  -5 -13   5   12.70    4.10
   5 -13  -5   21.70    5.10
  -5 -13   5   23.30    4.60
  -5  13   5   15.70    4.70
   5  13  -5   11.60    3.80
  -5  13   5   11.30    3.70
  -3 -13   5    0.00    2.10
  -3 -13   5    0.70    1.80
  -3 -13   5   -1.20    1.50
  -3 -13   5    4.20    2.30
   3 -13  -5    0.00    2.10
  -3 -13   5    1.30    1.70
   3  13  -5    2.80    2.10
  -3  13   5   -3.00    1.70
   3  13  -5    4.10    2.60
  -3  13   5    2.60    2.90
   1 -13  -5  141.49    8.90
  -1 -13   5  154.18    8.20
  -1 -13   5  144.09    9.40
  -1 -13   5  154.68    8.70
   1 -13  -5  149.69   10.00
  -1 -13   5  150.08    9.70
  -1 -13   5  155.98    9.00
   1  13  -5  175.58    8.90
   1  13  -5  161.98    9.30
  -1  13   5  162.98   10.20
   1  13  -5  167.78    9.60
  -1  13   5  154.98    9.80
  -1  13   5  169.88    9.50
   1  13  -5  146.69    9.60
  -1 -13  -5   13.40    3.60
   1 -13   5   13.60    3.80
   1 -13   5    9.80    3.10
   1  13   5   10.40    3.20
  -1  13  -5   12.80    3.10
  -1  13  -5   14.60    3.50
  -1  13  -5   18.20    3.90
   1  13   5   18.60    3.30
   1  13   5   12.00    3.80
   3 -13   5   -2.20    2.00
   3 -13   5    4.90    3.00
  -3 -13  -5   -1.60    1.80
  -3 -13  -5    2.20    2.00
  -3  13  -5   -1.60    2.10
  -3  13  -5   -0.60    1.80
   3  13   5    0.40    2.20
   3  13   5   -2.20    1.50
   5 -13   5    3.10    3.30
  -5 -13  -5    2.70    2.60
   5 -13   5    0.20    2.20
  -5 -13  -5    0.20    2.40
   5  13   5    1.40    2.90
  -5  13  -5   -2.40    2.00
  -5  13  -5   -1.90    2.50
  -7 -13  -5    3.50    3.30
   7 -13   5   16.30    5.40
   7 -13   5    7.40    3.80
  -7 -13  -5    7.10    4.20
   7  13   5    1.40    3.00
  -7  13  -5    7.60    3.80
   6 -14  -5   31.50    6.10
   6 -14  -5   23.10    5.10
  -6 -14   5   31.80    6.30
  -6 -14   5   35.70    6.20
  -6  14   5   17.10    5.00
   6  14  -5   24.30    5.30
  -6  14   5   26.40    5.10
  -4 -14   5   33.60    5.80
   4 -14  -5   38.40    5.90
  -4 -14   5   20.90    4.40
  -4  14   5   21.00    4.70
  -4  14   5   22.10    4.70
   4  14  -5   39.10    5.70
   2 -14  -5    6.10    2.60
   2 -14  -5    2.10    2.60
  -2 -14   5    9.50    3.10
  -2 -14   5   10.10    3.20
  -2 -14   5   14.90    3.80
  -2 -14   5   11.40    3.30
  -2 -14   5    6.40    2.90
  -2  14   5   10.30    3.30
  -2  14   5    5.30    2.90
   2  14  -5    8.00    2.90
   2  14  -5   10.10    3.50
   2  14  -5   10.70    3.20
   0 -14   5    1.00    2.30
   0 -14  -5    4.90    2.90
   0 -14  -5    0.40    1.90
   0  14  -5   -0.90    1.90
   0  14   5   -1.10    1.90
   0  14   5    0.70    2.00
   0  14   5    2.10    2.40
   2 -14   5   -3.70    1.40
  -2 -14  -5   -0.80    1.90
   2 -14   5    0.80    2.20
  -2  14  -5    2.00    2.10
   2  14   5   -1.60    2.10
  -2  14  -5   -0.90    2.20
   2  14   5    0.80    2.50
  -2  14  -5    0.90    2.20
   4 -14   5   28.10    5.40
  -4 -14  -5   32.50    6.10
   4 -14   5   33.60    6.30
   4  14   5   34.40    5.90
   4  14   5   41.40    5.40
  -4  14  -5   37.50    5.90
  -4  14  -5   33.20    5.40
   6 -14   5   -1.80    2.40
  -6 -14  -5    0.60    3.20
   6 -14   5   -1.00    3.00
  -6 -14  -5    1.70    2.90
  -6  14  -5    0.20    2.90
   6  14   5    1.70    3.10
  -6  14  -5    1.30    2.90
  -5 -15   5   12.20    3.70
   5 -15  -5    6.00    3.80
  -5 -15   5    1.70    3.10
  -5  15   5    4.80    3.20
   5  15  -5    1.80    2.80
  -5  15   5    4.40    3.30
  -3 -15   5    7.70    3.40
  -3 -15   5    6.60    3.40
   3 -15  -5    3.20    2.90
  -3  15   5    7.30    3.40
   3  15  -5    6.80    3.20
  -3  15   5    2.10    2.50
  -1 -15   5    0.00    2.10
   1 -15  -5   -0.40    2.30
  -1 -15   5   -2.90    1.70
   1 -15  -5    2.30    2.30
  -1 -15   5   -1.30    1.70
  -1  15   5    0.00    2.40
   1  15  -5    1.70    2.20
   1  15  -5    3.00    2.90
  -1  15   5    0.30    2.30
   1  15  -5   -1.50    1.80
  -1  15   5    0.00    2.40
  -1 -15  -5   10.00    3.50
   1 -15   5    5.30    3.10
   1 -15   5   13.20    4.00
   1  15   5    7.10    3.50
   1  15   5   18.40    4.20
  -1  15  -5    6.90    2.90
  -1  15  -5   10.60    3.50
   3 -15   5    8.80    3.70
  -3 -15  -5    2.30    2.90
   3 -15   5    5.70    3.50
   3  15   5    5.70    3.40
   3  15   5    8.00    3.20
  -3  15  -5    2.20    2.90
   5 -15   5   24.80    5.70
   5 -15   5    6.20    3.40
  -5 -15  -5   27.40    6.10
  -5  15  -5   15.00    4.60
   5  15   5   17.30    5.10
  -5  15  -5   18.60    5.70
  -4 -16   5  102.39    9.40
   4 -16  -5  112.09   10.20
  -4  16   5   99.89    9.10
  -4  16   5   96.89    8.90
   4  16  -5  132.59   14.70
  -2 -16   5   -2.40    2.00
  -2 -16   5   -0.90    2.10
  -2 -16   5    1.90    2.60
  -2  16   5    1.40    3.10
   2  16  -5    0.00    2.30
  -2  16   5    2.20    2.50
   2  16  -5   -0.80    2.00
   0 -16  -5   -4.90    1.90
   0 -16   5    4.50    2.90
   0 -16  -5    5.90    3.20
   0 -16   5    0.40    2.60
   0  16  -5    0.90    2.40
   0  16   5    1.90    2.90
   0  16  -5    8.60    3.40
   0  16   5   -0.20    2.50
   2 -16   5   71.19   12.30
   2 -16   5   90.69    8.70
  -2 -16  -5   99.29    8.90
  -2  16  -5   89.99    8.30
  -2  16  -5   90.19    8.30
   2  16   5   92.89    8.20
   2  16   5   88.19    8.80
   4 -16   5    9.00    4.30
   4 -16   5    2.50    3.70
  -4 -16  -5   10.20    4.40
  -4  16  -5   11.00    4.30
   4  16   5    4.10    3.30
  -3 -17   5   14.30    4.80
   3 -17  -5   22.40    5.80
  -3 -17   5    8.60    4.60
  -3  17   5   20.60    5.10
   3  17  -5   14.00    4.40
   1 -17  -5   68.99    8.20
  -1 -17   5   49.60    6.70
  -1 -17   5   60.59    7.60
   1  17  -5   77.69    7.70
  -1  17   5   66.79    7.60
  -1  17   5   73.99    8.20
   1 -17   5  179.68   12.60
  -1 -17  -5  175.28   11.90
   1 -17   5  169.08   12.20
  -1 -17  -5  168.98   12.50
  -1  17  -5  186.08   11.90
  -1  17  -5  176.48   11.90
   1  17   5  166.88   11.60
   1  17   5  176.78   12.60
   3 -17   5   34.70    7.00
  -3 -17  -5   20.00    5.10
   3 -17   5   35.80    6.70
  -3  17  -5   31.10    9.50
   3  17   5   25.40    5.70
   3  17   5   36.10    6.00
  -2 -18   5   59.79    7.70
  -2 -18   5   51.19    7.00
   2 -18  -5   55.49    8.10
   2  18  -5   43.00    6.50
  -2  18   5   59.69    7.80
  -2  18   5   48.70    7.00
   2  18  -5   36.80    6.50
   0 -18   5  266.67   19.70
   0 -18   5  292.07   16.90
   0 -18  -5  272.57   16.90
   0  18   5  286.17   16.30
   0  18   5  274.07   16.70
   0  18  -5  293.07   22.50
  -2 -18  -5    7.90    3.60
   2 -18   5   10.40    4.60
  -2 -18  -5   18.00    5.00
   2 -18   5   17.20    5.30
   2  18   5    4.50    4.80
  -2  18  -5   13.70    5.10
   2  18   5    7.80    4.20
 -10   0   6  103.09    9.20
 -10   0   6   61.29    7.10
  10   0  -6   73.39    7.30
   8   0  -6    2.30    2.30
  -8   0   6    2.80    2.30
  -8   0   6    7.60    3.10
  -8   0   6    1.70    1.90
  -6   0   6 3313.07  102.09
   6   0  -6 3277.67  102.39
  -6   0   6 3342.47  103.19
   6   0  -6 3358.36  103.39
  -6   0   6 3463.05  104.29
   6   0  -6 3191.48  101.99
   4   0  -6  850.41   27.40
  -4   0   6  860.81   28.60
   4   0  -6  804.22   28.50
  -4   0   6  848.12   28.20
  -4   0   6  867.41   28.30
   4   0  -6  859.31   28.00
   4   0  -6  853.01   28.80
  -4   0   6  833.22   28.70
  -4   0   6  877.31   28.00
  -4   0   6  849.91   27.40
   4   0  -6  861.91   25.80
  -4   0   6  838.32   25.80
  -2   0   6   62.89    3.80
  -2   0   6   59.89    3.80
  -2   0   6   61.09    2.50
   2   0  -6   72.29    3.80
   2   0  -6   63.59    3.90
  -2   0   6   54.39    3.40
  -2   0   6   63.99    3.80
   2   0  -6   66.79    2.60
   2   0  -6   60.99    3.60
   2   0  -6   63.39    2.90
   2   0  -6   64.99    3.80
  -2   0  -6  107.29    5.20
   2   0   6  110.99    5.00
   2   0   6  108.09    4.70
   2   0   6  101.79    5.20
   2   0   6  118.19    5.40
   2   0   6  109.79    5.30
  -2   0  -6  101.39    4.80
  -2   0  -6  105.89    5.20
   2   0   6  102.99    4.80
  -2   0  -6  113.19    5.50
   2   0   6  105.69    5.10
  -2   0  -6  108.59    5.30
   4   0   6 2131.79   66.59
  -4   0  -6 2191.78   67.39
  -4   0  -6 2097.19   65.99
  -4   0  -6 2125.39   67.19
   4   0   6 2112.69   67.39
   4   0   6 2093.59   65.99
   4   0   6 2149.78   65.59
   4   0   6 2224.68   65.89
  -4   0  -6 2131.99   65.59
  -4   0  -6 2179.48   66.19
   4   0   6 2168.48   67.59
  -4   0  -6 2079.69   66.49
  -6   0  -6   64.29    4.60
  -6   0  -6   52.29    5.00
  -6   0  -6   53.79    4.40
  -6   0  -6   55.69    5.30
  -6   0  -6   56.79    3.80
   8   0   6  288.97   14.90
  -8   0  -6  253.37   14.50
  -8   0  -6  287.37   19.50
  10   0   6    1.90    3.20
 -10   0  -6    1.90    3.10
 -10   0  -6    1.70    3.00
 -11  -1   6   24.40    6.00
 -11  -1   6   17.90    4.90
 -11   1   6   28.80    6.40
  -9  -1   6    6.30    3.10
  -9  -1   6    5.00    3.10
   9  -1  -6   10.30    3.30
   9  -1  -6   11.70    3.40
   9   1  -6    5.70    3.00
   9   1  -6    8.90    3.70
  -9   1   6   11.20    3.60
  -9   1   6    7.80    3.40
   7  -1  -6   95.99    6.60
   7  -1  -6   93.39    6.70
  -7  -1   6   95.19    5.90
  -7  -1   6   96.09    7.40
  -7  -1   6  107.19    7.30
   7   1  -6   92.39    6.90
  -7   1   6  104.69    7.60
  -7   1   6   86.99    6.50
  -7   1   6   96.49    6.30
   7   1  -6  103.39    6.60
  -5  -1   6 3439.06  109.89
   5  -1  -6 3697.53  108.89
  -5  -1   6 3394.36  109.59
  -5  -1   6 3131.69  108.19
  -5  -1   6 3355.36  109.29
   5  -1  -6 3447.26  109.49
   5  -1  -6 3647.44  106.59
  -5  -1   6 3617.74  110.29
   5  -1  -6 3570.74  109.09
   5   1  -6 3515.65  108.49
  -5   1   6 3760.72  110.49
  -5   1   6 3756.22  109.39
   5   1  -6 3661.13  111.69
   5   1  -6 3686.23  108.59
  -5   1   6 3636.74  109.09
  -5   1   6 3583.64  109.19
  -5   1   6 3507.15  109.39
  -5   1   6 3703.03  106.79
  -3  -1   6   10.00    1.80
   3  -1  -6    9.60    1.90
  -3  -1   6    9.40    1.70
   3  -1  -6   10.90    1.80
   3  -1  -6    9.60    1.90
   3  -1  -6   10.90    1.60
   3  -1  -6   11.80    1.40
  -3  -1   6   12.10    1.00
  -3  -1   6   10.80    1.50
  -3  -1   6    6.90    1.70
  -3  -1   6    9.50    1.80
   3  -1  -6   10.40    2.00
  -3  -1   6   14.00    2.30
   3   1  -6   10.10    1.40
  -3   1   6   11.50    1.80
   3   1  -6   11.80    1.00
  -3   1   6   10.40    1.30
   3   1  -6   13.40    2.40
   3   1  -6   11.00    2.10
  -3   1   6   12.80    2.00
  -3   1   6   10.20    2.10
  -3   1   6   11.40    1.50
  -3   1   6   18.70    2.40
   3   1  -6   11.90    1.90
  -3   1   6    7.70    1.80
   3   1  -6   11.80    2.00
  -1  -1  -6  820.82   26.00
  -1  -1  -6  834.42   26.30
   1  -1   6  804.72   25.90
   1  -1   6  791.92   26.20
  -1  -1  -6  842.12   26.40
  -1  -1  -6  735.03   26.00
  -1  -1  -6  729.63   25.70
   1  -1   6  837.12   26.20
  -1  -1  -6  857.71   25.90
   1  -1   6  841.42   26.40
   1  -1   6  799.92   26.30
  -1   1  -6  797.22   25.90
   1   1   6  851.91   26.30
   1   1   6  799.62   26.00
   1   1   6  851.51   26.40
  -1   1  -6  850.51   26.40
   1   1   6  840.42   25.90
   1   1   6  824.82   25.80
  -1   1  -6  853.11   25.80
  -1   1  -6  797.02   26.20
   1   1   6  837.92   26.30
  -1   1  -6  800.22   26.30
  -1   1  -6  820.22   26.40
  -3  -1  -6  123.19    6.00
   3  -1   6  124.59    6.40
  -3  -1  -6  132.49    6.00
   3  -1   6  128.19    6.30
   3  -1   6  136.89    6.50
   3  -1   6  120.99    6.10
   3  -1   6  114.99    5.50
   3  -1   6  121.99    5.30
  -3  -1  -6  131.29    6.10
  -3  -1  -6  116.69    6.30
  -3   1  -6  128.59    6.40
   3   1   6  117.09    5.80
  -3   1  -6  111.69    5.50
  -3   1  -6  130.59    5.40
   3   1   6  129.39    6.40
   3   1   6  119.29    5.90
   3   1   6  127.39    5.30
   3   1   6  128.99    6.50
  -3   1  -6  118.29    6.00
   3   1   6  121.59    5.10
  -3   1  -6  119.59    6.30
   3   1   6  123.29    6.00
  -5  -1  -6 1060.79   33.00
  -5  -1  -6 1096.19   35.90
  -5  -1  -6  995.80   34.30
   5  -1   6 1014.70   33.70
   5  -1   6 1103.99   36.20
  -5  -1  -6 1061.49   34.70
  -5  -1  -6 1023.20   35.70
   5  -1   6 1090.49   34.80
   5   1   6 1097.49   36.20
   5   1   6 1026.70   33.10
  -5   1  -6  954.00   35.40
  -5   1  -6 1134.69   35.80
  -5   1  -6 1061.39   33.90
  -5   1  -6 1049.99   33.80
   5   1   6 1078.39   34.60
  -5   1  -6 1044.20   34.60
   5   1   6 1013.60   35.00
  -5   1  -6  994.60   33.60
   5   1   6 1023.80   33.00
  -7  -1  -6  196.38   10.60
  -7  -1  -6  199.28   10.80
   7  -1   6  182.08   10.90
  -7  -1  -6  170.28    9.10
   7  -1   6  178.58    9.00
   7   1   6  180.58    8.90
  -7   1  -6  190.58   10.30
  -7   1  -6  164.58    8.20
  -7   1  -6  181.08   10.50
   7   1   6  172.08   10.70
   9  -1   6   30.70    6.10
  -9  -1  -6   44.30    6.10
  -9  -1  -6   37.70    6.00
  -9   1  -6   36.20    6.00
   9   1   6   26.40    5.40
  -9   1  -6   35.50    5.60
 -10  -2   6   23.40    5.00
  10  -2  -6   35.10    7.30
 -10  -2   6   30.10    5.90
 -10  -2   6   31.50    5.90
 -10   2   6   23.60    5.50
  10   2  -6   35.20    5.80
   8  -2  -6   15.70    3.70
   8  -2  -6    9.90    3.20
  -8  -2   6    9.00    3.20
  -8  -2   6   19.30    4.20
  -8   2   6   13.60    3.10
   8   2  -6   13.40    3.50
  -8   2   6   15.80    3.40
  -6  -2   6    7.70    2.50
  -6  -2   6    9.60    2.90
  -6  -2   6    9.70    2.10
   6  -2  -6   13.00    2.70
   6  -2  -6    8.00    2.30
   6   2  -6   10.90    2.80
  -6   2   6   13.80    2.70
   6   2  -6    9.40    2.40
  -6   2   6   11.20    2.40
  -6   2   6   11.40    3.00
  -6   2   6   14.00    3.10
  -4  -2   6  438.36   15.00
   4  -2  -6  420.66   14.10
  -4  -2   6  452.85   16.10
  -4  -2   6  406.06   15.90
   4  -2  -6  418.66   15.50
  -4  -2   6  453.45   16.30
   4  -2  -6  420.66   15.90
  -4  -2   6  417.46   15.80
  -4  -2   6  416.36   14.60
   4  -2  -6  425.36   15.70
  -4   2   6  411.26   14.90
  -4   2   6  428.66   15.60
   4   2  -6  435.06   15.10
   4   2  -6  434.56   16.20
  -4   2   6  413.36   14.90
  -4   2   6  410.16   15.90
  -4   2   6  396.06   15.40
   4   2  -6  419.86   14.70
  -4   2   6  431.56   15.10
  -4   2   6  417.46   14.10
   4   2  -6  405.16   15.80
   2  -2  -6   43.90    2.70
  -2  -2   6   43.50    3.20
   2  -2  -6   38.30    2.60
  -2  -2   6   40.70    2.00
   2  -2  -6   38.50    3.00
   2  -2  -6   41.30    2.80
  -2  -2   6   37.90    3.00
  -2  -2   6   47.70    2.60
  -2  -2   6   37.40    3.10
  -2  -2   6   43.10    3.20
   2  -2  -6   43.20    3.00
   2  -2  -6   44.70    2.50
  -2  -2   6   46.80    3.10
   2  -2  -6   37.80    2.30
   2   2  -6   43.70    3.00
   2   2  -6   41.90    2.10
  -2   2   6   41.00    2.90
  -2   2   6   40.60    2.70
  -2   2   6   40.30    3.10
   2   2  -6   48.30    3.40
   2   2  -6   38.60    3.00
  -2   2   6   37.80    2.50
   2   2  -6   39.50    3.10
   2   2  -6   43.30    2.30
   0  -2   6  640.54   21.80
   0  -2   6  704.83   21.50
   0  -2  -6  673.63   21.90
   0  -2  -6  656.83   22.10
   0  -2   6  703.83   22.50
   0  -2   6  666.43   22.30
   0  -2   6  698.23   22.30
   0  -2  -6  696.63   22.00
   0  -2   6  690.43   22.30
   0  -2  -6  693.73   21.40
   0  -2  -6  701.63   22.50
   0  -2  -6  672.73   21.60
   0  -2   6  705.43   22.20
   0   2  -6  690.73   21.90
   0   2  -6  668.63   22.40
   0   2  -6  713.83   22.40
   0   2  -6  650.13   21.30
   0   2   6  696.53   21.50
   0   2   6  666.83   21.40
   0   2   6  674.63   22.30
   0   2   6  683.63   21.90
   0   2   6  687.23   22.20
   0   2  -6  681.93   22.10
   0   2  -6  689.13   22.40
   0   2   6  694.03   22.00
   2  -2   6   48.30    3.40
   2  -2   6   43.50    3.30
   2  -2   6   43.00    3.10
   2  -2   6   44.30    2.40
  -2  -2  -6   43.30    3.20
  -2  -2  -6   46.10    3.40
   2  -2   6   46.10    3.10
   2  -2   6   45.80    3.40
  -2  -2  -6   37.20    3.00
  -2  -2  -6   43.80    2.80
  -2  -2  -6   43.50    3.20
   2   2   6   48.00    3.30
   2   2   6   45.10    3.20
   2   2   6   46.20    2.50
  -2   2  -6   46.10    3.30
  -2   2  -6   47.90    3.20
  -2   2  -6   47.10    3.50
   2   2   6   46.40    3.40
   2   2   6   45.00    2.80
   2   2   6   48.80    3.90
  -2   2  -6   43.20    3.20
  -2   2  -6   44.00    3.20
  -2   2  -6   47.20    2.70
   4  -2   6  559.74   19.40
   4  -2   6  557.24   20.00
  -4  -2  -6  565.44   19.90
   4  -2   6  562.34   20.40
  -4  -2  -6  563.94   20.00
  -4  -2  -6  497.35   19.40
  -4  -2  -6  526.65   20.60
   4  -2   6  578.54   20.70
  -4  -2  -6  560.94   19.50
   4  -2   6  590.94   20.10
   4   2   6  558.94   19.80
  -4   2  -6  595.64   20.70
  -4   2  -6  564.94   19.90
  -4   2  -6  547.95   19.30
  -4   2  -6  559.44   18.30
   4   2   6  560.94   18.00
  -4   2  -6  571.54   20.10
  -4   2  -6  550.94   18.30
   4   2   6  539.35   20.30
   4   2   6  574.54   20.70
   4   2   6  550.24   19.60
   4   2   6  555.74   19.50
  -6  -2  -6   96.39    6.80
   6  -2   6   83.39    6.70
  -6  -2  -6   80.39    6.10
  -6  -2  -6   78.19    5.30
  -6  -2  -6   86.99    6.00
   6  -2   6   79.79    5.70
  -6   2  -6   74.59    6.30
  -6   2  -6   82.69    5.60
  -6   2  -6   84.59    5.40
   6   2   6   88.19    5.50
  -6   2  -6   79.79    6.10
   6   2   6   76.39    6.50
  -8  -2  -6   47.60    5.70
  -8  -2  -6   45.60    5.70
  -8  -2  -6   43.30    5.70
   8  -2   6   40.40    6.10
  -8   2  -6   49.99    6.30
   8   2   6   53.09    6.30
  -8   2  -6   36.80    5.20
 -10  -2  -6   45.30    6.60
  10  -2   6   46.50    7.30
 -10  -2  -6   42.60    6.90
  10   2   6   55.49    7.60
 -10   2  -6   60.79    7.10
 -10   2  -6   62.09    7.90
  -9  -3   6    7.60    3.40
  -9  -3   6    8.80    3.80
   9  -3  -6    5.60    2.80
  -9  -3   6   11.50    3.80
  -9   3   6    9.60    3.20
   9   3  -6    7.80    3.00
  -9   3   6    5.20    3.10
   9   3  -6    6.90    2.90
   7  -3  -6   25.50    3.80
   7  -3  -6   18.60    3.50
  -7  -3   6   24.10    4.40
  -7  -3   6   24.90    4.30
  -7  -3   6   24.80    3.00
   7   3  -6   22.10    3.60
  -7   3   6   27.40    3.60
  -7   3   6   28.30    3.90
   7   3  -6   15.90    3.40
  -7   3   6   22.40    4.40
  -5  -3   6  108.69    5.70
   5  -3  -6  116.19    6.40
  -5  -3   6  118.39    7.00
   5  -3  -6  118.99    5.30
   5  -3  -6  110.19    6.30
   5  -3  -6  109.89    6.50
  -5  -3   6  120.39    7.00
  -5   3   6  111.89    5.30
  -5   3   6  113.89    7.00
  -5   3   6  112.29    5.80
   5   3  -6  115.29    6.00
   5   3  -6  119.49    7.10
  -5   3   6  119.69    6.00
  -5   3   6  106.59    6.20
   5   3  -6  114.19    5.80
  -3  -3   6   61.49    3.30
  -3  -3   6   66.39    4.40
  -3  -3   6   59.09    4.10
   3  -3  -6   63.99    3.80
   3  -3  -6   59.89    4.10
   3  -3  -6   62.99    3.40
   3  -3  -6   60.59    3.50
  -3  -3   6   64.19    4.30
  -3  -3   6   64.59    3.70
   3  -3  -6   62.29    3.70
   3  -3  -6   63.99    4.10
  -3  -3   6   61.19    2.70
  -3  -3   6   60.09    2.70
  -3  -3   6   59.69    4.20
   3  -3  -6   61.19    4.10
  -3   3   6   61.59    4.00
  -3   3   6   56.69    3.50
  -3   3   6   57.99    3.30
   3   3  -6   66.29    3.40
  -3   3   6   61.19    3.50
  -3   3   6   59.69    4.10
   3   3  -6   60.89    4.20
   3   3  -6   56.09    4.20
  -3   3   6   64.69    3.40
   3   3  -6   56.09    4.00
   3   3  -6   63.49    3.80
  -3   3   6   69.39    4.20
  -1  -3   6   58.79    3.60
   1  -3  -6   62.49    3.80
   1  -3  -6   59.39    3.20
   1  -3  -6   55.59    2.90
  -1  -3   6   59.19    3.70
  -1  -3   6   63.59    3.80
  -1  -3   6   56.69    2.80
  -1  -3   6   59.69    3.30
  -1  -3   6   58.89    2.80
  -1  -3   6   59.29    3.70
  -1  -3   6   57.09    3.50
  -1  -3   6   62.19    3.60
   1  -3  -6   61.79    3.50
   1  -3  -6   66.39    3.70
  -1   3   6   65.79    3.70
   1   3  -6   51.39    3.50
  -1   3   6   61.99    3.60
  -1   3   6   62.39    3.30
   1   3  -6   60.39    3.30
   1   3  -6   55.29    3.50
  -1   3   6   65.39    3.10
   1   3  -6   72.29    3.90
   1   3  -6   60.09    2.90
  -1   3   6   65.29    3.80
  -1   3   6   63.89    3.40
   1   3  -6   59.59    3.70
  -1  -3  -6   75.89    4.10
   1  -3   6   68.09    3.90
  -1  -3  -6   75.29    3.10
   1  -3   6   78.19    4.40
   1  -3   6   66.89    4.10
  -1  -3  -6   75.29    4.00
   1  -3   6   68.79    3.90
  -1  -3  -6   71.79    4.30
   1  -3   6   76.59    4.40
  -1  -3  -6   69.59    3.50
  -1  -3  -6   75.39    4.10
   1  -3   6   78.39    4.20
   1  -3   6   64.09    3.10
   1   3   6   74.29    4.30
   1   3   6   74.99    3.60
   1   3   6   79.99    4.30
  -1   3  -6   77.39    4.40
  -1   3  -6   76.39    4.10
   1   3   6   76.49    4.10
   1   3   6   71.29    3.10
  -1   3  -6   74.99    3.30
   1   3   6   74.29    3.90
  -1   3  -6   73.39    3.90
  -1   3  -6   72.29    4.20
  -1   3  -6   73.29    4.20
  -3  -3  -6  750.42   23.80
  -3  -3  -6  717.43   24.70
   3  -3   6  709.43   22.30
   3  -3   6  701.93   25.80
  -3  -3  -6  763.42   25.00
   3  -3   6  713.63   24.20
  -3  -3  -6  704.83   24.10
   3  -3   6  757.22   25.00
   3  -3   6  696.73   24.60
   3  -3   6  723.03   24.40
   3   3   6  703.73   24.80
  -3   3  -6  717.53   24.50
   3   3   6  706.03   22.40
  -3   3  -6  728.73   24.40
  -3   3  -6  724.53   22.50
   3   3   6  714.63   22.50
   3   3   6  727.23   23.60
  -3   3  -6  733.83   24.40
  -3   3  -6  736.93   25.10
   3   3   6  741.03   24.30
   3   3   6  712.23   24.60
  -3   3  -6  722.73   22.30
  -5  -3  -6   58.29    4.80
   5  -3   6   54.09    4.30
  -5  -3  -6   63.09    4.70
   5  -3   6   57.99    4.70
  -5  -3  -6   56.39    4.30
   5  -3   6   66.29    4.80
  -5  -3  -6   63.59    5.30
   5  -3   6   56.69    5.20
  -5  -3  -6   52.59    4.50
  -5   3  -6   59.39    5.20
   5   3   6   50.29    4.30
  -5   3  -6   53.29    4.50
   5   3   6   64.39    5.30
  -5   3  -6   69.59    4.90
  -5   3  -6   59.39    3.20
   5   3   6   55.09    4.20
  -5   3  -6   59.59    4.50
   7  -3   6    1.10    1.90
  -7  -3  -6    2.90    2.10
   7  -3   6   -0.80    2.20
  -7  -3  -6   -1.50    1.70
  -7  -3  -6    5.70    2.80
  -7   3  -6    0.40    1.80
  -7   3  -6    3.70    2.20
   7   3   6   -0.40    2.00
  -7   3  -6    2.90    2.40
  -9  -3  -6   49.70    6.50
  -9  -3  -6   42.80    6.10
   9  -3   6   48.40    7.70
   9   3   6   45.00    6.60
  -9   3  -6   39.10    5.60
  -9   3  -6   39.50    6.10
  10  -4  -6    6.00    3.30
 -10  -4   6    3.40    3.20
 -10  -4   6    8.30    3.90
 -10  -4   6    9.40    3.90
 -10   4   6    1.60    3.00
  10   4  -6   -1.00    2.50
  -8  -4   6    0.00    2.20
   8  -4  -6    1.40    2.20
  -8  -4   6   -0.80    2.30
   8  -4  -6    2.80    2.00
  -8  -4   6   -1.40    2.10
  -8   4   6    0.90    2.40
   8   4  -6   -2.70    1.70
  -8   4   6    0.80    2.00
   8   4  -6    2.10    2.30
  -6  -4   6  125.79    7.70
   6  -4  -6  118.39    7.80
  -6  -4   6  116.09    7.70
   6  -4  -6  109.19    7.00
  -6  -4   6  127.29    6.10
   6  -4  -6  123.09    6.00
  -6   4   6  112.09    7.60
  -6   4   6  115.99    7.20
  -6   4   6  124.99    6.00
   6   4  -6  114.19    6.70
  -6   4   6  116.69    6.40
   6   4  -6  119.39    7.90
  -6   4   6  117.89    7.30
  -4  -4   6    3.90    2.00
  -4  -4   6    4.80    2.00
   4  -4  -6    2.80    1.60
  -4  -4   6    1.30    1.20
   4  -4  -6    3.40    1.70
  -4  -4   6    3.30    1.30
  -4  -4   6    4.20    0.80
  -4  -4   6    2.90    0.70
   4  -4  -6    4.20    1.40
   4  -4  -6    4.00    1.70
   4  -4  -6    3.80    1.40
  -4  -4   6    4.20    1.70
  -4  -4   6    4.30    1.40
   4   4  -6    5.30    1.50
   4   4  -6    4.20    1.40
   4   4  -6    1.30    1.30
  -4   4   6    3.50    1.40
  -4   4   6    5.70    1.30
  -4   4   6    5.90    1.80
  -4   4   6    3.70    1.70
  -4   4   6    4.50    1.40
  -4   4   6    4.30    1.30
   4   4  -6    4.00    2.10
  -2  -4   6  434.86   15.10
  -2  -4   6  431.16   14.50
   2  -4  -6  430.86   15.00
   2  -4  -6  443.26   15.20
   2  -4  -6  440.76   15.60
  -2  -4   6  427.86   15.60
   2  -4  -6  438.16   15.10
   2  -4  -6  406.36   14.70
  -2  -4   6  444.86   15.60
  -2  -4   6  440.26   15.60
   2  -4  -6  443.26   15.60
  -2  -4   6  419.56   14.40
  -2  -4   6  443.86   14.60
   2  -4  -6  431.66   14.60
  -2  -4   6  413.76   15.20
   2   4  -6  421.76   15.20
  -2   4   6  439.76   15.60
   2   4  -6  428.76   15.70
  -2   4   6  448.36   15.00
  -2   4   6  444.46   14.10
   2   4  -6  421.56   14.50
  -2   4   6  430.46   15.40
  -2   4   6  452.15   15.40
  -2  -4  -6  302.67   12.30
   2  -4   6  304.87   12.20
  -2  -4  -6  311.47   11.90
   2  -4   6  310.17   12.00
   2  -4   6  320.27   11.70
   2  -4   6  289.87    9.80
   2  -4   6  301.97   12.00
   2  -4   6  338.57   12.40
   2  -4   6  311.67   12.30
  -2  -4  -6  307.47   12.00
  -2   4  -6  318.07   12.20
  -2   4  -6  310.87   12.40
  -2   4  -6  317.97    9.90
   2   4   6  315.27   11.90
   2   4   6  329.47   12.10
   2   4   6  302.87   12.10
  -2   4  -6  311.27   12.10
   2   4   6  323.27   10.50
   2   4   6  309.97   12.30
   2   4   6  318.77   10.50
  -2   4  -6  317.17   11.70
  -4  -4  -6  102.99    6.30
   4  -4   6   89.49    5.50
   4  -4   6  102.29    6.40
  -4  -4  -6   99.59    5.30
  -4  -4  -6  103.79    7.30
  -4  -4  -6  107.69    6.20
   4  -4   6   94.49    5.70
   4  -4   6  101.29    6.20
  -4  -4  -6   97.49    6.20
   4  -4   6   92.39    5.70
   4   4   6   93.49    6.20
  -4   4  -6   96.49    5.80
   4   4   6   91.89    5.10
  -4   4  -6   96.59    6.40
   4   4   6  103.29    5.80
  -4   4  -6  101.79    5.90
   4   4   6   93.19    6.00
  -4   4  -6   98.39    5.70
   6  -4   6  209.88   10.50
  -6  -4  -6  216.08   11.00
   6  -4   6  220.28   11.70
  -6  -4  -6  211.18   10.30
  -6  -4  -6  208.88   11.20
  -6   4  -6  209.28   11.40
  -6   4  -6  212.08   10.30
   6   4   6  214.88   11.50
  -6   4  -6  219.18   10.60
  -8  -4  -6   16.90    4.10
  -8  -4  -6   18.90    4.50
   8  -4   6   23.10    5.10
  -8  -4  -6   36.60    5.10
  -8   4  -6   33.10    4.90
   8   4   6   26.90    5.30
  -8   4  -6   32.20    5.30
  -8   4  -6   28.80    4.40
  10  -4   6    1.30    3.10
 -10  -4  -6    2.70    3.00
 -10   4  -6    0.20    3.00
  10   4   6   -0.10    3.00
  -9  -5   6   64.09    7.20
   9  -5  -6   56.19    6.50
  -9  -5   6   64.89    7.10
  -9  -5   6   55.79    6.70
  -9   5   6   55.89    6.30
  -9   5   6   60.29    7.40
   9   5  -6   47.50    6.70
  -7  -5   6  404.96   18.00
  -7  -5   6  407.06   17.70
   7  -5  -6  379.56   16.00
  -7   5   6  412.26   18.00
   7   5  -6  401.26   16.60
   7   5  -6  405.16   18.10
  -7   5   6  411.96   17.30
   5  -5  -6  565.34   20.50
  -5  -5   6  558.94   19.00
   5  -5  -6  534.55   19.80
   5  -5  -6  515.55   19.20
  -5  -5   6  581.14   21.20
  -5   5   6  564.14   18.80
  -5   5   6  563.64   20.80
  -5   5   6  580.44   19.60
   5   5  -6  551.14   21.40
   5   5  -6  534.25   21.10
  -5   5   6  508.35   19.50
  -5   5   6  541.65   20.70
   5   5  -6  568.44   19.90
  -3  -5   6  133.19    6.10
   3  -5  -6  126.79    6.80
  -3  -5   6  138.49    6.30
  -3  -5   6  124.69    5.50
  -3  -5   6  135.79    7.10
   3  -5  -6  127.39    6.30
  -3  -5   6  141.19    5.60
   3  -5  -6  143.69    6.80
   3  -5  -6  129.89    6.40
  -3  -5   6  142.29    7.20
  -3  -5   6  136.79    7.00
   3  -5  -6  132.79    6.60
  -3  -5   6  140.79    6.30
  -3  -5   6  131.59    6.90
   3   5  -6  128.49    6.90
  -3   5   6  136.49    5.20
  -3   5   6  133.99    6.50
   3   5  -6  128.19    6.10
   3   5  -6  129.89    6.20
  -3   5   6  129.29    6.50
   3   5  -6  133.09    7.10
  -3   5   6  128.69    6.40
  -3   5   6  149.19    7.20
   3   5  -6  128.49    8.90
  -3   5   6  142.29    5.20
  -1  -5   6 1091.59   35.20
  -1  -5   6 1082.79   34.80
   1  -5  -6 1011.40   34.70
  -1  -5   6 1066.39   34.90
  -1  -5   6 1093.09   34.70
   1  -5  -6 1096.29   34.90
   1  -5  -6 1113.39   33.70
  -1  -5   6 1101.99   35.00
  -1  -5   6 1084.69   34.40
   1  -5  -6 1055.99   35.00
  -1  -5   6 1103.69   34.60
  -1  -5   6 1070.19   35.30
  -1  -5   6 1090.09   35.20
   1   5  -6 1119.79   34.40
  -1   5   6 1114.39   35.00
  -1   5   6 1119.79   33.70
  -1   5   6 1050.49   33.50
  -1   5   6 1065.09   35.10
  -1   5   6 1118.69   35.20
  -1   5   6 1104.89   36.00
   1   5  -6 1101.29   35.10
   1   5  -6 1119.59   34.90
   1   5  -6 1088.29   35.00
   1   5  -6 1082.29   35.20
   1  -5   6 3078.49   92.89
   1  -5   6 2994.10   92.99
  -1  -5  -6 3049.29   92.29
   1  -5   6 3012.40   92.89
  -1  -5  -6 3153.88   93.39
   1  -5   6 3022.30   92.29
  -1  -5  -6 3037.70   92.79
  -1  -5  -6 2797.32   91.49
   1  -5   6 2975.90   92.49
   1  -5   6 3051.59   91.09
  -1   5  -6 2874.11   92.39
   1   5   6 3006.90   92.19
   1   5   6 3080.59   92.99
  -1   5  -6 3017.60   92.89
  -1   5  -6 3175.28   92.39
   1   5   6 2998.70   93.09
   1   5   6 3001.00   92.89
   1   5   6 3150.48   91.79
  -1   5  -6 3046.80   93.09
  -1   5  -6 3125.19   91.69
   3  -5   6  628.24   23.20
  -3  -5  -6  650.33   23.00
   3  -5   6  652.43   22.10
   3  -5   6  658.53   23.30
   3  -5   6  653.63   23.10
  -3  -5  -6  671.43   21.20
   3  -5   6  665.23   23.00
  -3  -5  -6  655.53   20.20
   3  -5   6  635.24   22.80
  -3  -5  -6  666.43   23.50
  -3   5  -6  667.73   23.10
  -3   5  -6  674.93   22.30
   3   5   6  635.54   22.80
  -3   5  -6  621.74   22.80
  -3   5  -6  652.43   23.50
   3   5   6  637.14   21.00
   3   5   6  659.53   22.60
   3   5   6  646.74   23.30
   3   5   6  659.43   20.20
   3   5   6  639.04   23.20
   5  -5   6 1395.06   45.80
  -5  -5  -6 1366.16   43.50
   5  -5   6 1315.07   43.80
  -5  -5  -6 1377.06   45.30
  -5  -5  -6 1375.06   45.30
   5  -5   6 1354.26   44.70
  -5  -5  -6 1314.47   43.50
  -5   5  -6 1367.06   44.50
  -5   5  -6 1253.37   45.20
   5   5   6 1330.67   43.60
   5   5   6 1354.06   45.50
  -7  -5  -6  843.12   31.20
   7  -5   6  821.92   30.20
  -7  -5  -6  845.62   30.10
   7  -5   6  837.22   32.10
  -7   5  -6  839.72   36.30
  -7   5  -6  830.32   30.10
   7   5   6  833.92   31.80
  -7   5  -6  826.62   30.00
  -9  -5  -6   91.99    8.30
   9  -5   6   98.29    9.20
  -9  -5  -6   90.79    8.90
   9   5   6  105.09    9.40
  -9   5  -6  101.09    9.40
 -10  -6   6   91.69    9.20
 -10  -6   6   73.89    8.20
  10   6  -6   65.79    8.00
  -8  -6   6  105.39    8.70
  -8  -6   6  105.09    9.60
  -8  -6   6   97.39    8.50
   8  -6  -6  118.89    8.60
  -8   6   6  107.69    8.80
   8   6  -6  103.59    7.70
  -8   6   6   96.29    9.90
   8   6  -6  118.89    9.20
   6  -6  -6    6.90    2.20
   6  -6  -6    2.90    2.40
  -6  -6   6    5.10    2.60
  -6  -6   6    2.10    1.40
  -6  -6   6    2.50    2.10
  -6   6   6    6.10    2.50
  -6   6   6    5.60    1.90
   6   6  -6    2.50    2.30
   6   6  -6    2.60    1.90
  -6   6   6    2.50    2.20
  -4  -6   6   48.30    2.80
  -4  -6   6   51.29    2.90
   4  -6  -6   43.90    4.10
  -4  -6   6   43.40    3.40
  -4  -6   6   45.00    3.40
   4  -6  -6   57.39    4.10
   4  -6  -6   43.40    3.90
   4  -6  -6   44.20    3.70
  -4  -6   6   43.70    4.00
  -4  -6   6   46.60    4.40
  -4   6   6   48.60    3.80
   4   6  -6   38.50    3.90
  -4   6   6   42.90    2.80
  -4   6   6   46.80    3.80
   4   6  -6   49.50    3.80
  -4   6   6   45.20    4.00
   4   6  -6   46.50    4.50
  -4   6   6   45.80    4.30
  -4   6   6   46.50    2.60
  -2  -6   6  737.33   24.00
  -2  -6   6  726.23   24.20
  -2  -6   6  719.03   24.70
   2  -6  -6  715.73   24.70
  -2  -6   6  712.63   23.90
   2  -6  -6  740.33   24.80
  -2  -6   6  741.53   24.90
  -2  -6   6  699.13   24.70
  -2  -6   6  756.42   24.90
   2  -6  -6  716.03   23.60
   2  -6  -6  738.63   24.70
   2  -6  -6  655.23   22.20
  -2  -6   6  720.63   23.80
  -2  -6   6  728.33   24.50
  -2   6   6  742.53   25.00
   2   6  -6  752.42   24.30
   2   6  -6  712.83   24.70
  -2   6   6  726.23   23.60
  -2   6   6  713.13   22.20
  -2   6   6  753.02   24.90
   2   6  -6  741.33   25.00
  -2   6   6  749.92   24.80
  -2   6   6  691.93   24.40
   0  -6  -6 1969.70   63.09
   0  -6   6 1989.60   61.59
   0  -6  -6 2039.10   60.39
   0  -6   6 1872.51   60.59
   0  -6   6 1976.60   61.39
   0  -6   6 1996.10   61.79
   0  -6  -6 1899.71   61.99
   0  -6   6 1962.60   61.69
   0  -6   6 1946.71   61.09
   0  -6   6 1893.61   61.19
   0  -6  -6 1996.90   61.09
   0  -6   6 1927.61   61.69
   0   6   6 1963.70   60.29
   0   6   6 1972.70   61.79
   0   6   6 2003.80   61.89
   0   6  -6 2051.79   61.39
   0   6   6 1994.00   61.09
   0   6  -6 1999.90   60.79
   0   6  -6 2038.80   61.89
   0   6   6 1983.50   61.89
   0   6  -6 2001.40   61.89
   2  -6   6  849.61   28.60
  -2  -6  -6  877.71   28.30
  -2  -6  -6  849.61   29.00
   2  -6   6  806.12   28.40
   2  -6   6  844.22   27.50
  -2  -6  -6  811.62   28.10
   2  -6   6  834.02   30.80
  -2  -6  -6  838.32   26.50
   2  -6   6  832.72   28.70
   2  -6   6  851.41   28.70
   2   6   6  848.32   28.90
   2   6   6  810.72   28.80
   2   6   6  866.11   28.40
   2   6   6  843.02   26.50
  -2   6  -6  836.62   27.50
  -2   6  -6  838.32   28.90
  -2   6  -6  868.81   28.80
   2   6   6  841.32   28.00
  -4  -6  -6 1469.05   47.10
  -4  -6  -6 1379.56   45.80
   4  -6   6 1479.75   47.60
   4  -6   6 1434.96   46.90
  -4  -6  -6 1399.26   44.60
  -4  -6  -6 1417.86   47.40
   4  -6   6 1454.25   47.00
  -4   6  -6 1386.96   47.40
   4   6   6 1443.06   47.40
  -4   6  -6 1395.96   45.50
   4   6   6 1423.16   46.00
  -4   6  -6 1413.36   46.80
   6  -6   6  111.49    7.60
  -6  -6  -6  104.09    7.90
  -6  -6  -6  113.49    7.00
  -6  -6  -6  113.19    8.30
   6  -6   6  111.89    8.30
   6   6   6   99.59    7.90
  -6   6  -6  104.09    7.50
   6   6   6  101.29    6.60
  -6   6  -6   89.39    7.60
  -6   6  -6  116.49    7.00
  -8  -6  -6   21.60    4.90
  -8  -6  -6   20.80    4.90
   8  -6   6   27.50    5.60
  -8   6  -6   15.50    4.10
   8   6   6   33.90    5.70
  -8   6  -6   23.30    5.30
  -9  -7   6    8.90    4.00
  -9  -7   6   11.60    4.00
   9  -7  -6   17.40    4.40
  -9  -7   6   12.10    4.10
  -9   7   6   14.40    4.20
  -9   7   6   11.00    3.90
   9   7  -6    5.70    3.30
   7  -7  -6  234.88   12.20
  -7  -7   6  236.28   12.40
  -7  -7   6  207.48   15.30
   7   7  -6  210.98   12.70
  -7   7   6  238.48   12.30
  -7   7   6  224.98   12.40
  -7   7   6  216.78   10.40
  -5  -7   6  703.93   25.80
  -5  -7   6  702.03   23.70
   5  -7  -6  689.33   24.60
  -5  -7   6  718.53   26.40
  -5  -7   6  707.83   26.70
  -5  -7   6  679.83   22.70
   5  -7  -6  728.93   26.10
  -5   7   6  730.03   26.20
   5   7  -6  761.52   27.00
  -5   7   6  716.83   25.90
   5   7  -6  677.33   25.00
  -5   7   6  715.33   25.10
  -3  -7   6   64.59    4.00
   3  -7  -6   65.99    4.30
   3  -7  -6   63.49    4.60
  -3  -7   6   66.89    4.30
  -3  -7   6   62.09    5.40
   3  -7  -6   64.49    4.80
   3  -7  -6   60.99    4.40
  -3  -7   6   69.79    4.80
  -3  -7   6   60.19    4.10
  -3  -7   6   66.89    4.80
  -3  -7   6   72.49    5.20
  -3  -7   6   69.49    4.00
   3   7  -6   59.59    4.30
  -3   7   6   67.29    4.50
  -3   7   6   70.09    4.90
  -3   7   6   69.19    5.20
   3   7  -6   67.99    4.00
  -3   7   6   59.39    4.20
   3   7  -6   71.69    5.20
  -1  -7   6 1739.73   54.59
   1  -7  -6 1691.03   54.99
  -1  -7   6 1789.92   54.69
  -1  -7   6 1708.63   54.49
   1  -7  -6 1736.13   55.09
   1  -7  -6 1735.93   52.59
  -1  -7   6 1803.22   54.89
  -1  -7   6 1781.62   56.39
  -1  -7   6 1734.93   55.09
   1  -7  -6 1706.03   55.69
  -1  -7   6 1688.73   54.49
   1   7  -6 1733.13   54.59
  -1   7   6 1756.32   52.89
  -1   7   6 1684.33   54.99
   1   7  -6 1709.73   54.59
  -1   7   6 1705.63   52.59
   1   7  -6 1803.32   54.99
   1   7  -6 1702.33   54.59
   1   7  -6 1735.33   54.69
  -1   7   6 1779.52   55.29
   1   7  -6 1751.02   54.99
  -1   7   6 1762.72   54.89
   1  -7   6  800.22   25.10
   1  -7   6  775.02   27.00
   1  -7   6  820.02   25.20
  -1  -7  -6  781.02   26.90
   1  -7   6  790.92   26.00
   1  -7   6  774.22   27.00
   1  -7   6  705.23   26.90
  -1  -7  -6  837.12   27.70
   1  -7   6  803.72   27.10
  -1  -7  -6  773.82   25.70
   1  -7   6  806.12   27.10
  -1  -7  -6  822.02   26.00
   1   7   6  736.53   27.20
  -1   7  -6  792.92   27.20
   1   7   6  781.52   25.70
  -1   7  -6  819.62   27.30
   1   7   6  748.33   25.80
   1   7   6  815.72   27.10
  -1   7  -6  814.32   26.10
   1   7   6  788.92   27.30
  -3  -7  -6   37.20    2.90
  -3  -7  -6   35.60    3.60
   3  -7   6   33.00    3.80
   3  -7   6   36.20    3.10
  -3  -7  -6   43.30    4.40
   3  -7   6   40.40    4.30
  -3  -7  -6   34.30    2.60
   3   7   6   32.70    3.50
  -3   7  -6   34.40    3.90
  -3   7  -6   33.30    3.10
   3   7   6   36.50    4.10
  -3   7  -6   38.30    4.20
   3   7   6   36.20    2.40
   5  -7   6 1619.44   54.29
  -5  -7  -6 1607.24   51.99
  -5  -7  -6 1665.13   54.79
   5  -7   6 1695.73   55.49
  -5  -7  -6 1697.43   55.39
  -5   7  -6 1620.44   52.69
   5   7   6 1692.23   53.19
   5   7   6 1647.94   55.19
  -5   7  -6 1620.14   55.09
  -5   7  -6 1620.44   54.29
  -7  -7  -6  661.63   27.60
   7  -7   6  665.83   25.70
   7  -7   6  619.34   26.90
  -7  -7  -6  676.33   26.90
  -7   7  -6  648.24   25.70
  -7   7  -6  694.63   27.40
   7   7   6  679.03   27.10
   9  -7   6   31.60    6.20
  -9  -7  -6   33.40    6.30
  -9  -7  -6   32.70    6.30
  -9   7  -6   28.80    6.10
   9   7   6   45.10    6.90
  -8  -8   6    0.00    2.30
  -8  -8   6    2.80    2.90
  -8  -8   6    2.60    3.10
   8  -8  -6    1.50    2.60
  -8   8   6   -0.40    2.30
  -8   8   6   -3.50    1.90
   8   8  -6   -1.00    2.10
   8   8  -6    1.10    2.50
  -6  -8   6   46.90    5.40
  -6  -8   6   43.50    5.10
   6  -8  -6   40.40    5.40
   6  -8  -6   48.30    5.00
  -6  -8   6   36.10    5.20
   6   8  -6   34.20    5.10
   6   8  -6   47.70    4.90
  -6   8   6   37.90    4.20
  -6   8   6   42.20    5.00
  -6   8   6   42.70    5.10
  -4  -8   6   -0.50    1.10
   4  -8  -6   -0.20    1.60
   4  -8  -6    2.30    1.60
  -4  -8   6   -0.20    1.00
  -4  -8   6   -1.90    1.60
  -4  -8   6    1.60    1.40
   4  -8  -6   -1.30    1.10
  -4  -8   6   -1.60    1.00
  -4  -8   6    0.20    1.50
  -4  -8   6    2.50    1.40
  -4   8   6   -0.80    1.30
   4   8  -6   -1.00    1.60
   4   8  -6   -0.70    0.90
   4   8  -6    0.10    1.30
  -4   8   6   -1.50    1.40
   2  -8  -6   -0.50    0.80
   2  -8  -6    0.20    1.50
  -2  -8   6   -0.20    1.30
  -2  -8   6   -1.80    0.90
  -2  -8   6   -1.20    1.10
   2  -8  -6   -2.50    0.90
  -2  -8   6    0.60    1.20
  -2  -8   6    0.00    1.10
  -2  -8   6    2.50    1.50
  -2  -8   6    1.50    1.30
  -2  -8   6    1.00    1.20
  -2  -8   6   -0.30    1.30
  -2   8   6    0.40    1.30
   2   8  -6    0.30    1.10
  -2   8   6   -1.50    1.20
  -2   8   6    0.10    1.50
   2   8  -6   -1.30    1.00
   2   8  -6   -0.20    1.30
  -2   8   6   -0.50    1.20
  -2   8   6   -0.90    1.00
   2   8  -6   -0.20    1.20
   0  -8   6 1171.78   37.60
   0  -8  -6 1113.19   37.90
   0  -8   6 1147.79   37.60
   0  -8  -6 1145.19   38.10
   0  -8   6 1122.29   36.70
   0  -8   6 1124.89   36.40
   0  -8   6 1165.88   36.60
   0  -8   6 1166.38   38.00
   0  -8   6 1141.89   37.50
   0  -8  -6 1199.08   35.80
   0  -8   6 1149.69   37.60
   0   8   6 1135.39   38.10
   0   8   6 1146.99   37.00
   0   8  -6 1121.99   36.50
   0   8   6 1146.19   37.80
   0   8   6 1097.79   35.50
   0   8  -6 1129.49   37.80
   0   8  -6 1133.29   37.70
   0   8  -6 1142.29   36.80
   0   8  -6 1188.38   37.80
   0   8   6 1037.70   37.50
   2  -8   6   64.69    5.20
   2  -8   6   70.39    4.20
  -2  -8  -6   71.59    5.50
   2  -8   6   69.09    3.00
   2  -8   6   68.09    3.00
  -2  -8  -6   60.09    3.70
   2  -8   6   72.89    5.40
  -2  -8  -6   78.59    4.90
   2   8   6   71.79    5.10
   2   8   6   69.69    3.90
  -2   8  -6   67.89    5.20
  -2   8  -6   65.29    5.20
  -2   8  -6   65.09    4.20
   2   8   6   75.79    5.60
   4  -8   6  162.88    9.20
  -4  -8  -6  157.78    9.50
  -4  -8  -6  159.98    6.60
  -4  -8  -6  164.38    9.00
  -4   8  -6  171.58    9.40
  -4   8  -6  155.58    9.30
   4   8   6  148.89    9.80
  -4   8  -6  165.18    7.70
   4   8   6  156.48    8.40
  -6  -8  -6    2.70    2.80
   6  -8   6    1.60    2.30
  -6  -8  -6    6.00    3.20
   6  -8   6    8.00    3.00
   6   8   6    1.20    2.30
   6   8   6    3.60    2.70
  -6   8  -6   10.30    3.50
  -6   8  -6   10.20    3.50
  -8  -8  -6   -3.20    2.10
   8  -8   6    1.10    2.50
  -8  -8  -6    0.90    2.30
   8  -8   6    9.20    6.50
  -8   8  -6   -1.30    2.40
  -8   8  -6   -0.60    2.30
   9  -9  -6   -0.10    3.60
  -9  -9   6    1.80    2.80
  -9  -9   6    1.70    3.00
  -9  -9   6   -0.60    2.30
  -9   9   6   -1.00    2.60
  -9   9   6   -2.70    2.20
  -7  -9   6   14.70    3.80
  -7  -9   6   12.90    3.90
   7  -9  -6    3.10    3.00
  -7  -9   6    5.30    3.10
  -7   9   6    5.20    2.50
   7   9  -6    7.90    3.40
   7   9  -6    8.80    3.10
  -7   9   6    6.20    3.30
   5  -9  -6   31.30    3.70
   5  -9  -6   26.70    4.60
  -5  -9   6   33.80    4.70
  -5  -9   6   35.50    4.40
  -5  -9   6   43.80    5.30
  -5  -9   6   37.00    4.70
  -5   9   6   39.00    4.50
  -5   9   6   43.80    4.60
   5   9  -6   37.00    5.00
   5   9  -6   30.70    4.20
  -5   9   6   28.80    4.50
  -3  -9   6    3.00    1.90
   3  -9  -6    3.70    1.80
   3  -9  -6    0.30    1.20
  -3  -9   6    3.40    1.60
  -3  -9   6    1.30    1.30
  -3  -9   6   -2.10    1.00
  -3  -9   6   -0.50    1.40
   3  -9  -6   -0.80    1.50
  -3  -9   6   -1.20    1.40
  -3  -9   6    1.40    1.60
  -3   9   6   -1.30    1.60
   3   9  -6    3.50    1.50
  -3   9   6    0.00    1.60
  -3   9   6    0.10    1.30
   3   9  -6   -1.90    1.20
  -3   9   6   -0.30    1.30
   3   9  -6    2.70    1.70
  -1  -9   6   48.90    4.10
   1  -9  -6   51.59    4.60
  -1  -9   6   38.30    3.60
  -1  -9   6   39.50    3.70
  -1  -9   6   44.80    4.00
  -1  -9   6   42.60    3.80
  -1  -9   6   42.60    3.90
  -1  -9   6   42.60    4.00
   1  -9  -6   39.60    2.50
   1  -9  -6   52.39    5.10
  -1  -9   6   43.70    4.50
  -1  -9   6   41.00    3.90
  -1  -9   6   51.29    4.10
   1  -9  -6   48.40    2.30
  -1   9   6   45.60    2.70
   1   9  -6   44.40    4.00
   1   9  -6   45.60    3.90
  -1   9   6   35.70    3.80
  -1   9   6   43.10    4.00
   1   9  -6   42.40    3.70
   1   9  -6   52.09    4.30
   1   9  -6   48.10    4.20
  -1   9   6   42.70    4.30
   1   9  -6   39.40    5.10
  -1   9   6   41.60    4.30
   1  -9   6   90.69    4.60
  -1  -9  -6   91.79    6.40
   1  -9   6   92.09    4.70
  -1  -9  -6   82.89    4.90
   1  -9   6   96.59    5.20
  -1  -9  -6   94.59    5.20
   1  -9   6   90.59    6.10
   1  -9   6   93.09    6.30
  -1   9  -6   93.59    5.10
  -1   9  -6  100.79    6.30
   1   9   6   82.39    5.90
   1   9   6   87.69    4.90
  -1   9  -6   94.19    6.20
  -1   9  -6   92.49    6.20
   1   9   6   92.89    6.40
   1   9   6   93.09    5.20
   3  -9   6   55.39    5.40
  -3  -9  -6   51.29    5.30
  -3  -9  -6   55.79    4.60
   3  -9   6   62.29    5.50
   3   9   6   54.19    6.90
   3   9   6   50.79    4.80
  -3   9  -6   57.39    5.30
  -3   9  -6   57.39    5.30
  -3   9  -6   56.79    4.00
   5  -9   6  207.18   11.40
  -5  -9  -6  213.38   11.50
  -5  -9  -6  207.78   11.90
   5  -9   6  216.68   12.10
   5   9   6  204.88   10.40
  -5   9  -6  195.18   11.20
   5   9   6  215.88   12.10
  -5   9  -6  222.98   12.00
   7  -9   6    8.70    3.60
   7  -9   6    6.70    3.00
  -7  -9  -6    5.60    3.30
  -7  -9  -6    9.90    3.60
  -7   9  -6    7.60    3.60
  -7   9  -6   12.50    3.60
   7   9   6    5.30    3.40
  -9  -9  -6   -2.60    2.60
   9  -9   6   -5.10    2.80
  -9   9  -6    5.90    3.90
  -9   9  -6    0.70    2.90
   9   9   6    1.10    3.30
  -8 -10   6    2.30    3.10
   8 -10  -6    2.50    3.20
  -8 -10   6    3.70    3.30
  -8 -10   6    7.70    3.60
  -8  10   6    5.20    3.20
  -8  10   6    4.70    3.20
  -6 -10   6    5.60    2.90
  -6 -10   6    6.70    3.30
  -6 -10   6    8.90    3.30
   6 -10  -6   12.10    4.00
   6  10  -6    7.10    3.30
  -6  10   6   10.20    3.20
  -6  10   6    6.50    2.80
   6  10  -6   13.90    3.40
  -6  10   6    2.00    2.60
  -4 -10   6   31.90    3.50
   4 -10  -6   20.40    4.00
  -4 -10   6   30.40    4.50
  -4 -10   6   22.40    3.80
   4 -10  -6   27.70    5.70
  -4 -10   6   29.50    3.50
  -4 -10   6   21.60    3.90
   4  10  -6   30.00    3.40
   4  10  -6   27.20    4.40
  -4  10   6   27.60    3.90
   4  10  -6   32.80    4.20
  -4  10   6   32.40    4.60
  -4  10   6   29.70    4.20
   2 -10  -6   18.70    3.20
  -2 -10   6   15.60    2.90
  -2 -10   6   14.10    2.80
   2 -10  -6   18.00    3.50
  -2 -10   6   18.20    3.20
  -2 -10   6   20.60    3.30
  -2 -10   6   21.60    3.80
   2  10  -6   11.50    2.70
   2  10  -6   13.50    2.90
  -2  10   6   16.50    3.00
  -2  10   6   14.90    3.00
  -2  10   6   16.30    3.20
   2  10  -6   14.60    2.80
  -2  10   6   15.30    3.50
  -2  10   6   18.00    2.30
   2  10  -6   10.80    2.70
   0 -10  -6   13.70    1.90
   0 -10   6   15.70    2.40
   0 -10  -6   18.60    3.50
   0 -10   6   15.10    3.00
   0 -10   6   10.80    2.70
   0 -10   6   16.10    2.60
   0 -10   6   14.10    2.50
   0 -10  -6   18.00    3.00
   0  10   6   12.40    2.90
   0  10  -6   14.10    2.80
   0  10   6   14.00    3.30
   0  10  -6   18.30    2.60
   0  10  -6   14.80    2.80
   0  10   6   12.40    2.90
   0  10  -6   11.30    2.80
   2 -10   6    0.50    1.50
  -2 -10  -6    0.50    1.20
  -2 -10  -6    0.30    1.80
   2 -10   6   -1.90    1.30
  -2  10  -6   -0.20    1.70
  -2  10  -6    1.00    1.50
   2  10   6    2.40    1.80
  -2  10  -6   -0.60    1.10
   2  10   6    0.70    1.20
   4 -10   6  165.48   10.20
  -4 -10  -6  153.18    9.80
   4 -10   6  155.38    9.60
  -4 -10  -6  152.48    9.00
  -4  10  -6  141.99    9.30
  -4  10  -6  173.48   10.00
   4  10   6  135.29    8.50
   4  10   6  166.98   10.10
   6 -10   6   51.59    6.50
  -6 -10  -6   57.39    6.60
   6 -10   6   48.00    6.00
  -6 -10  -6   43.70    5.80
   6  10   6   56.49    6.50
  -6  10  -6   39.80    5.60
  -6  10  -6   55.39    6.60
   8 -10   6    8.60    3.90
   8 -10   6   17.20    5.10
  -8 -10  -6   12.50    4.30
  -8 -10  -6   10.40    4.10
  -8  10  -6   10.20    4.00
   8  10   6   13.00    4.50
  -8  10  -6    8.00    3.90
  -7 -11   6   46.50    6.50
   7 -11  -6   34.90    6.20
  -7 -11   6   46.00    7.30
  -7 -11   6   41.50    6.40
   7  11  -6   46.20    5.80
  -7  11   6   39.10    5.80
  -7  11   6   50.19    5.80
  -7  11   6   45.50    6.30
  -5 -11   6  332.77   16.30
   5 -11  -6  346.47   16.90
  -5 -11   6  365.66   15.70
   5  11  -6  362.36   16.10
  -5  11   6  370.86   15.90
  -5  11   6  358.86   16.30
  -5  11   6  375.26   17.10
  -3 -11   6   17.10    3.50
   3 -11  -6   16.10    3.90
   3 -11  -6   24.10    3.70
  -3 -11   6   17.40    3.70
  -3 -11   6   23.00    3.80
  -3 -11   6   13.60    3.20
  -3 -11   6   14.30    3.60
  -3  11   6   22.70    4.30
   3  11  -6   12.90    3.00
  -3  11   6   18.50    4.00
   3  11  -6   21.40    4.10
  -1 -11   6  657.83   24.90
  -1 -11   6  680.33   25.20
  -1 -11   6  643.84   25.20
  -1 -11   6  688.63   25.20
  -1 -11   6  688.03   25.40
  -1 -11   6  685.63   24.40
   1 -11  -6  662.63   25.70
   1 -11  -6  674.83   24.90
  -1 -11   6  702.33   24.70
  -1  11   6  683.53   26.40
   1  11  -6  677.83   24.70
   1  11  -6  673.63   24.10
  -1  11   6  689.33   25.50
  -1  11   6  636.14   24.40
   1  11  -6  646.24   24.20
   1  11  -6  663.43   25.10
   1  11  -6  704.93   25.10
  -1 -11  -6  126.89    8.20
   1 -11   6  118.29    8.00
   1 -11   6  113.79    6.10
   1 -11   6  127.49    8.30
  -1 -11  -6  126.59    6.40
  -1  11  -6  136.09    8.20
   1  11   6  127.39    8.00
  -1  11  -6  128.59    7.70
   1  11   6  119.19    8.20
   1  11   6  128.39    7.70
  -1  11  -6  131.79    8.20
  -1  11  -6  131.09    6.50
  -3 -11  -6   11.90    3.60
  -3 -11  -6    8.70    2.70
   3 -11   6   12.40    3.80
   3 -11   6    5.30    2.70
  -3  11  -6    7.40    2.90
   3  11   6   11.40    3.50
  -3  11  -6    8.30    3.10
   3  11   6    7.60    2.50
   5 -11   6   36.20    5.80
  -5 -11  -6   27.60    4.80
  -5 -11  -6   29.30    5.10
   5 -11   6   35.90    5.20
   5  11   6   24.90    5.00
  -5  11  -6   26.20    5.50
  -5  11  -6   28.80    5.10
   5  11   6   24.80    4.10
   7 -11   6   28.90    5.50
  -7 -11  -6   15.70    4.60
   7 -11   6   12.90    4.20
  -7 -11  -6   19.40    4.70
   7  11   6   19.40    5.00
  -7  11  -6   16.20    4.60
  -7  11  -6   20.50    5.10
   8 -12  -6   -0.30    2.90
  -8 -12   6   -0.20    3.20
  -8  12   6    0.70    3.90
   6 -12  -6  152.18   10.50
  -6 -12   6  144.69   10.70
  -6 -12   6  134.79   10.10
  -6  12   6  126.89    9.40
  -6  12   6  123.09   10.00
   6  12  -6  135.29    9.40
   4 -12  -6   51.49    6.40
  -4 -12   6   41.60    6.00
  -4 -12   6   53.39    6.50
  -4 -12   6   34.00    5.00
  -4 -12   6   40.90    4.90
  -4  12   6   36.10    7.40
   4  12  -6   56.09    5.80
  -4  12   6   41.00    6.30
  -2 -12   6   -0.30    1.90
   2 -12  -6   -0.10    2.70
  -2 -12   6   -1.00    2.10
  -2 -12   6   -0.50    1.70
  -2 -12   6    4.10    2.40
  -2 -12   6    1.90    2.30
   2 -12  -6    0.90    2.00
  -2 -12   6   -1.30    2.10
   2  12  -6   -4.90    2.10
   2  12  -6   -3.00    1.60
  -2  12   6    1.10    2.20
  -2  12   6    0.90    2.70
   2  12  -6   -3.90    1.90
  -2  12   6    0.30    2.30
   0 -12   6  288.97   13.90
   0 -12  -6  281.97   13.70
   0 -12   6  289.87   12.00
   0 -12   6  306.77   14.10
   0 -12   6  290.47   12.40
   0  12  -6  296.27   13.70
   0  12  -6  286.47   13.00
   0  12  -6  293.07   13.70
   0  12   6  291.57   12.90
   0  12  -6  286.47   12.60
   0  12   6  298.67   14.40
   0  12   6  274.07   13.80
   2 -12   6    2.30    2.40
   2 -12   6   -0.40    1.90
  -2 -12  -6   -0.50    2.00
  -2 -12  -6    0.30    1.60
  -2  12  -6    0.80    2.20
  -2  12  -6    1.10    1.90
   2  12   6    0.30    1.90
   2  12   6   -1.40    1.90
  -4 -12  -6  151.18    9.20
  -4 -12  -6  170.38   11.00
   4 -12   6  172.48   10.70
   4 -12   6  154.18   10.50
  -4  12  -6  159.58   10.30
   4  12   6  146.39   10.40
  -4  12  -6  140.99    9.80
   4  12   6  159.48    9.50
   6 -12   6   -0.10    2.30
  -6 -12  -6    0.60    2.70
  -6 -12  -6   -1.40    2.20
   6 -12   6    0.90    3.50
   6  12   6    2.50    3.50
  -6  12  -6    4.40    2.90
  -6  12  -6    2.30    3.00
  -7 -13   6    4.70    3.30
   7 -13  -6    4.30    4.00
  -7 -13   6    6.60    3.90
  -7  13   6    1.90    3.10
  -7  13   6    7.40    3.40
  -5 -13   6  191.88   12.30
  -5 -13   6  210.78   12.10
   5 -13  -6  200.68   12.60
  -5  13   6  224.68   13.10
   5  13  -6  193.78   11.60
  -5  13   6  176.88   11.50
  -3 -13   6   15.00    3.20
   3 -13  -6   13.00    3.20
  -3 -13   6   10.30    3.20
   3 -13  -6   15.50    4.00
  -3 -13   6   24.70    4.10
  -3 -13   6   10.40    3.00
  -3 -13   6   13.20    3.40
   3  13  -6   13.00    3.70
   3  13  -6   17.20    3.60
  -3  13   6   11.20    3.40
  -1 -13   6  174.38   10.20
  -1 -13   6  169.48    8.90
  -1 -13   6  174.18    9.50
  -1 -13   6  180.78    9.70
   1 -13  -6  181.98   10.10
   1 -13  -6  177.48   10.80
  -1 -13   6  175.68   10.50
  -1 -13   6  172.18   10.20
   1  13  -6  193.68   10.20
   1  13  -6  167.68    9.90
  -1  13   6  174.18   10.50
   1  13  -6  181.38   10.60
   1  13  -6  163.38    9.30
  -1  13   6  183.08   10.10
  -1  13   6  167.58   10.70
  -1 -13  -6   48.90    5.70
   1 -13   6   53.09    5.80
   1 -13   6   56.29    5.90
  -1  13  -6   52.99    5.70
   1  13   6   51.19    5.70
   1  13   6   47.40    5.90
  -1  13  -6   45.20    5.10
  -1  13  -6   52.19    5.70
  -3 -13  -6   25.30    3.80
   3 -13   6   20.20    4.20
   3 -13   6   31.70    5.20
  -3 -13  -6   25.30    5.00
  -3  13  -6   27.10    4.60
   3  13   6   17.40    3.80
   3  13   6   19.10    4.30
  -3  13  -6   17.70    4.40
  -5 -13  -6   62.39    6.40
  -5 -13  -6   50.49    6.70
   5 -13   6   53.59    7.10
   5 -13   6   60.69    7.00
  -5  13  -6   54.89    6.70
  -5  13  -6   52.49    6.60
   5  13   6   66.79    7.50
   7 -13   6   18.20    5.20
   7 -13   6   13.90    4.80
  -7 -13  -6   12.10    5.00
  -7 -13  -6    8.70    3.90
  -7  13  -6   17.90    5.30
  -7  13  -6   17.70    5.70
   7  13   6    8.60    4.10
   6 -14  -6   11.90    4.50
   6 -14  -6    0.50    2.50
  -6 -14   6   11.90    4.30
  -6 -14   6    8.70    3.60
  -6  14   6    4.10    3.10
  -6  14   6    1.80    3.20
   6  14  -6    6.60    3.20
  -4 -14   6   28.10    7.20
  -4 -14   6   25.40    5.00
   4 -14  -6   25.20    5.10
  -4  14   6   26.70    5.00
   4  14  -6   24.10    4.80
  -4  14   6   17.10    4.50
   2 -14  -6    5.30    3.00
  -2 -14   6    3.40    2.40
  -2 -14   6    6.30    2.80
  -2 -14   6    3.80    2.20
  -2 -14   6    5.40    2.70
  -2 -14   6    3.10    2.30
  -2 -14   6    5.30    3.70
   2 -14  -6    7.70    2.90
   2  14  -6    3.60    2.90
   2  14  -6   -1.20    2.00
  -2  14   6   10.90    3.70
   2  14  -6    1.90    2.20
   0 -14  -6   41.60    5.80
   0 -14   6   27.50    6.00
   0 -14   6   35.90    5.40
   0 -14  -6   48.50    5.40
   0  14   6   54.39    6.00
   0  14  -6   41.20    5.40
   0  14  -6   36.80    5.00
   0  14  -6   28.70    5.50
   0  14   6   38.70    4.80
   0  14   6   33.00    5.30
   2 -14   6   22.00    4.70
  -2 -14  -6   22.60    4.80
   2 -14   6   15.50    4.00
  -2  14  -6   22.10    4.20
  -2  14  -6   19.40    4.50
   2  14   6   14.20    3.50
   2  14   6   15.00    4.30
   4 -14   6   63.49    7.10
  -4 -14  -6   38.50    6.10
   4 -14   6   41.20    6.40
  -4  14  -6   40.00    5.80
   4  14   6   47.00    6.40
  -4  14  -6   43.70    6.30
   4  14   6   47.90    5.80
   6 -14   6    2.20    3.00
   6 -14   6    7.50    4.20
  -6 -14  -6   -1.30    2.30
  -6 -14  -6   -2.70    4.30
   6  14   6   -2.90    2.50
  -6  14  -6    5.90    3.50
  -5 -15   6   -0.70    2.10
  -5 -15   6   -3.60    2.50
   5 -15  -6   -1.80    2.50
  -5  15   6   -2.60    2.30
  -5  15   6   -1.30    2.80
   5  15  -6   -1.50    2.30
  -3 -15   6   10.20    3.70
   3 -15  -6   -0.50    2.50
  -3 -15   6    7.90    3.40
   3  15  -6    6.70    3.10
  -3  15   6    8.10    3.40
  -3  15   6    7.80    3.10
  -1 -15   6    3.50    2.80
  -1 -15   6    4.50    2.90
   1 -15  -6    1.50    2.40
   1 -15  -6    2.40    2.80
  -1 -15   6    7.00    3.10
   1  15  -6    4.60    2.70
   1  15  -6   -0.30    2.20
   1  15  -6    5.00    2.80
  -1  15   6   -0.60    2.40
  -1  15   6    9.70    3.80
  -1 -15  -6   25.20    5.00
   1 -15   6   32.90    5.40
   1 -15   6   22.30    5.00
  -1  15  -6   39.10    5.60
   1  15   6   26.20    5.00
   1  15   6   26.10    5.10
  -1  15  -6   24.80    4.80
   3 -15   6    1.80    2.90
  -3 -15  -6    2.50    2.60
   3 -15   6   -2.10    2.40
   3  15   6    0.10    2.30
   3  15   6    6.10    5.70
  -3  15  -6   -0.60    2.40
  -5 -15  -6   31.30    6.90
   5 -15   6   25.50    5.60
   5 -15   6   16.30    5.10
   5  15   6   19.90    5.60
  -5  15  -6   18.30    4.90
   4 -16  -6   -1.60    2.70
  -4 -16   6    3.60    3.20
  -4  16   6    0.30    2.80
   4  16  -6    1.90    2.80
  -4  16   6    2.10    2.80
  -2 -16   6    8.60    3.40
  -2 -16   6    4.90    3.20
   2 -16  -6   14.00    5.30
  -2  16   6    7.00    3.50
   2  16  -6    8.30    3.20
   2  16  -6    9.30    3.80
  -2  16   6    1.70    2.80
   0 -16   6  207.08   12.70
   0 -16  -6  236.28   17.70
   0 -16   6  190.48   12.50
   0 -16  -6  192.58   11.90
   0  16  -6  184.98   11.80
   0  16   6  201.88   16.10
   0  16   6  192.88   12.30
   0  16  -6  200.48   12.00
  -2 -16  -6   -4.30    1.90
   2 -16   6   -1.90    2.30
   2  16   6    1.00    2.50
   2  16   6   -3.60    2.00
  -2  16  -6    0.60    2.80
  -4 -16  -6    5.10    3.80
   4 -16   6   -0.30    3.60
   4  16   6    0.80    2.70
   4  16   6   -0.70    3.20
  -3 -17   6    2.30    3.30
   3 -17  -6   -2.40    2.50
   3  17  -6   -2.90    2.40
  -3  17   6    1.10    3.10
  -1 -17   6   -0.90    2.60
   1 -17  -6    5.90    3.50
  -1 -17   6    0.00    3.00
  -1 -17   6    2.60    3.20
  -1  17   6   -1.50    2.60
  -1  17   6   -3.10    2.30
   1  17  -6    4.10    2.90
   1 -17   6   11.00    4.20
   1 -17   6   17.40    5.20
  -1 -17  -6   29.10    5.70
  -1 -17  -6   26.60    6.00
   1  17   6   20.00    4.90
  -1  17  -6   29.00    5.60
  -1  17  -6   30.00    5.90
   1  17   6   19.60    4.90
   3 -17   6    5.10    3.70
  -3 -17  -6   14.10    4.80
   3 -17   6    9.60    4.70
   3  17   6    6.60    3.90
  -3  17  -6    6.80    4.80
   3  17   6    8.60    3.80
  -2 -18   6   -1.40    2.80
  -2 -18   6   10.70    4.20
   2 -18  -6    6.00    4.10
  -2  18   6    1.40    3.20
  -2  18   6    2.30    3.50
   2  18  -6    6.50    3.70
   0 -18  -6    2.30    3.70
   0 -18   6    3.80    3.60
   0 -18   6    3.30    3.50
   0  18   6    0.80    3.40
   0  18   6   10.30    4.40
  10   0  -7   -2.10    2.10
 -10   0   7    0.20    2.80
 -10   0   7   -2.00    2.80
   8   0  -7    2.60    2.20
  -8   0   7    0.10    1.60
   8   0  -7   -0.80    1.60
  -8   0   7   -2.90    1.60
  -6   0   7   -4.40    1.50
   6   0  -7    2.70    1.50
  -6   0   7    4.60    2.20
   6   0  -7   -0.80    1.60
   6   0  -7    0.40    1.50
  -6   0   7    2.50    1.80
  -4   0   7    0.80    1.90
   4   0  -7    0.50    1.20
   4   0  -7   -1.60    0.80
   4   0  -7    0.80    1.40
  -4   0   7    2.30    1.70
   4   0  -7    2.30    1.90
  -4   0   7    0.60    1.20
  -4   0   7    0.60    1.50
   4   0  -7    0.80    1.70
  -4   0   7    0.60    0.80
  -4   0   7    1.50    1.70
  -4   0   7   -4.30    1.40
  -2   0   7    0.40    0.40
   2   0  -7    0.80    1.20
   2   0  -7    0.90    1.00
  -2   0   7    1.60    1.10
  -2   0   7    0.10    0.60
  -2   0   7    1.80    1.20
   2   0  -7   -0.50    0.80
  -2   0   7    0.70    1.10
   2   0  -7    0.20    0.40
   2   0  -7   -0.90    0.60
  -2   0   7   -1.40    0.80
   2   0  -7    1.70    1.00
   2   0  -7   -0.10    0.40
   0   0  -7    0.60    1.00
   0   0  -7   -0.20    0.70
   0   0   7    0.70    0.90
   0   0  -7   -0.30    0.80
   0   0   7    1.60    0.60
   0   0  -7   -0.80    0.80
   0   0   7    1.10    1.00
   0   0   7    0.00    0.80
   0   0  -7    0.40    0.90
   0   0  -7   -0.40    0.50
   0   0   7   -0.10    0.70
   0   0   7   -1.10    0.70
   2   0   7   -0.40    1.00
   2   0   7    0.80    1.20
   2   0   7    0.90    1.00
   2   0   7   -0.40    0.90
  -2   0  -7    0.60    1.00
  -2   0  -7    0.20    0.80
   2   0   7   -0.10    0.90
  -2   0  -7    1.90    1.20
  -2   0  -7   -0.80    0.90
  -2   0  -7    1.40    1.10
   2   0   7    0.90    0.90
   2   0   7   -0.30    0.80
  -4   0  -7    1.00    1.40
   4   0   7    1.70    1.10
  -4   0  -7   -0.20    0.90
  -4   0  -7    0.00    1.50
  -4   0  -7   -0.10    0.90
  -4   0  -7    1.80    1.30
   4   0   7   -1.00    1.00
   4   0   7    0.30    1.20
  -4   0  -7    0.00    0.90
   4   0   7    0.40    1.00
   4   0   7    1.20    1.40
   4   0   7   -0.70    0.90
   4   0   7    1.10    1.50
  -6   0  -7   -0.60    1.10
   6   0   7    0.80    1.50
   6   0   7   -0.60    1.10
  -6   0  -7    1.70    1.90
   6   0   7   -0.30    1.70
  -6   0  -7   -1.20    1.00
  -6   0  -7    0.00    1.70
   8   0   7    2.70    2.70
  -8   0  -7    0.60    2.50
  10   0   7    4.30    3.40
 -10   0  -7   -2.00    2.40
 -10   0  -7   -1.00    2.60
   9  -1  -7   16.30    3.90
  -9  -1   7    4.30    2.90
  -9  -1   7   17.20    4.30
   9  -1  -7   12.50    3.60
  -9   1   7   10.20    3.70
   9   1  -7    9.00    3.50
  -9   1   7    5.90    3.10
   7  -1  -7    1.40    1.90
  -7  -1   7   -1.20    1.70
  -7  -1   7    1.40    2.30
   7  -1  -7   -0.70    1.40
  -7  -1   7   -0.10    1.50
  -7   1   7   -1.30    1.70
   7   1  -7    1.50    1.70
  -7   1   7   -1.40    1.70
  -7   1   7   -0.10    1.70
   7   1  -7   -1.00    1.50
  -5  -1   7  517.85   19.20
   5  -1  -7  554.94   18.40
  -5  -1   7  503.35   18.00
   5  -1  -7  539.25   19.50
  -5  -1   7  526.05   19.80
  -5  -1   7  510.45   18.40
  -5  -1   7  522.85   20.80
  -5  -1   7  479.15   20.40
   5  -1  -7  516.65   18.70
   5  -1  -7  509.25   16.40
   5   1  -7  533.95   18.20
   5   1  -7  505.65   19.50
  -5   1   7  542.25   19.90
   5   1  -7  490.85   18.40
  -5   1   7  529.15   18.90
  -5   1   7  511.85   19.20
  -5   1   7  486.45   18.60
  -5   1   7  545.85   19.00
  -3  -1   7  875.81   28.60
   3  -1  -7  913.91   28.30
  -3  -1   7  859.41   28.80
  -3  -1   7  866.31   26.90
   3  -1  -7  877.41   28.50
  -3  -1   7  899.11   29.00
  -3  -1   7  911.81   28.40
   3  -1  -7  869.41   28.60
   3  -1  -7  869.51   27.10
  -3  -1   7  885.21   26.70
  -3  -1   7  883.01   28.60
   3  -1  -7  765.02   28.50
   3  -1  -7  876.41   27.20
   3   1  -7  865.21   28.80
   3   1  -7  847.62   26.60
  -3   1   7  877.51   28.70
  -3   1   7  891.51   28.20
   3   1  -7  868.11   26.80
   3   1  -7  861.11   28.30
  -3   1   7  775.12   28.20
   3   1  -7  912.91   29.10
  -3   1   7  877.21   28.70
  -3   1   7  850.41   28.00
  -3   1   7  855.51   27.10
   3   1  -7  805.92   28.40
  -3   1   7  886.21   27.10
  -1  -1   7   26.20    2.40
  -1  -1   7   26.00    2.10
   1  -1  -7   26.30    2.50
   1  -1  -7   18.40    2.00
  -1  -1   7   25.60    2.40
  -1  -1   7   24.80    2.30
  -1  -1   7   26.30    2.50
   1  -1  -7   25.60    2.40
   1  -1  -7   19.90    2.10
   1  -1  -7   26.90    2.30
   1  -1  -7   25.00    1.50
   1   1  -7   22.70    2.00
   1   1  -7   22.00    2.30
  -1   1   7   24.90    1.50
  -1   1   7   28.90    2.50
  -1   1   7   26.50    2.20
   1   1  -7   23.10    2.30
   1   1  -7   25.50    2.40
  -1   1   7   27.10    2.20
  -1   1   7   24.40    2.20
  -1   1   7   28.50    2.60
  -1   1   7   30.00    2.30
  -1  -1  -7 1909.31   58.19
   1  -1   7 1903.01   58.59
  -1  -1  -7 1930.81   58.69
   1  -1   7 1878.41   58.49
   1  -1   7 1907.71   58.69
   1  -1   7 1883.91   57.89
  -1  -1  -7 1854.31   57.99
   1  -1   7 1910.61   58.39
  -1  -1  -7 1950.20   58.09
  -1  -1  -7 1897.71   58.59
  -1  -1  -7 1923.81   58.49
   1   1   7 1960.90   58.19
  -1   1  -7 1945.61   57.99
   1   1   7 1923.71   58.59
  -1   1  -7 1933.81   58.69
  -1   1  -7 1767.12   58.39
  -1   1  -7 1863.61   57.99
   1   1   7 1845.52   58.49
   1   1   7 1913.41   58.49
   1   1   7 1900.91   57.99
   1   1   7 1801.62   58.09
  -1   1  -7 1927.41   58.69
   3  -1   7  893.11   29.30
  -3  -1  -7  875.01   30.30
  -3  -1  -7  933.61   29.80
   3  -1   7  915.61   29.70
   3  -1   7  959.30   30.30
   3  -1   7  888.11   30.10
   3  -1   7  812.32   28.80
  -3  -1  -7  895.51   30.00
  -3  -1  -7  914.61   29.90
   3  -1   7  936.51   30.40
   3  -1   7  910.71   30.20
   3   1   7  902.91   29.70
  -3   1  -7  889.31   30.00
   3   1   7  902.21   28.80
  -3   1  -7  929.31   30.40
  -3   1  -7  951.10   30.40
   3   1   7  917.11   28.90
   3   1   7  930.41   30.50
   3   1   7  889.31   29.70
   3   1   7  945.91   30.10
  -3   1  -7  945.41   29.10
  -5  -1  -7    4.00    1.70
  -5  -1  -7    6.10    1.90
  -5  -1  -7    1.80    1.80
  -5  -1  -7    5.70    1.80
  -5  -1  -7    3.10    1.60
   5  -1   7    4.30    2.00
   5  -1   7    3.90    1.70
  -5   1  -7    3.20    1.40
   5   1   7    5.90    1.90
   5   1   7    4.80    1.40
   5   1   7    4.80    1.80
   5   1   7    3.50    1.80
  -5   1  -7    6.10    2.10
  -5   1  -7    2.30    1.40
   5   1   7    3.40    1.80
  -5   1  -7    1.40    1.60
  -5   1  -7    3.30    1.30
  -5   1  -7    1.80    1.50
   7  -1   7    0.30    1.70
  -7  -1  -7    1.50    2.00
  -7  -1  -7    4.30    2.40
   7  -1   7    1.00    2.00
  -7  -1  -7    1.10    1.80
   7   1   7    0.50    1.70
  -7   1  -7   -0.90    1.80
  -7   1  -7    1.80    2.00
   7   1   7   -0.80    1.80
  -7   1  -7    2.10    2.40
  -9  -1  -7    0.90    2.40
  -9  -1  -7    0.50    2.50
   9  -1   7   -0.90    2.90
  -9   1  -7   -1.10    2.10
   9   1   7   -2.20    2.90
  -9   1  -7    3.50    2.90
 -10  -2   7   61.59    7.30
 -10  -2   7   46.40    6.70
 -10  -2   7   64.39    7.60
 -10   2   7   66.59    7.80
  10   2  -7   48.90    6.60
   8  -2  -7   16.50    3.60
  -8  -2   7   18.70    6.50
  -8  -2   7   29.30    4.70
   8  -2  -7   21.10    4.60
  -8   2   7   16.90    5.40
   8   2  -7   24.20    3.80
   8   2  -7   22.60    4.60
  -8   2   7   22.90    4.00
  -8   2   7   28.10    4.10
  -6  -2   7    0.80    1.60
  -6  -2   7    7.60    2.00
   6  -2  -7    2.90    1.60
   6  -2  -7    2.10    1.90
  -6  -2   7    7.00    2.60
   6   2  -7    0.20    1.50
  -6   2   7   -1.30    1.70
  -6   2   7    1.90    1.60
  -6   2   7    2.40    1.70
  -6   2   7    0.10    1.50
   6   2  -7   -0.10    1.60
  -4  -2   7 1450.45   46.40
  -4  -2   7 1454.65   46.50
  -4  -2   7 1450.25   45.10
   4  -2  -7 1472.65   46.50
  -4  -2   7 1507.45   46.80
   4  -2  -7 1433.56   46.10
   4  -2  -7 1441.36   44.40
   4  -2  -7 1415.86   46.30
  -4  -2   7 1497.75   45.70
   4  -2  -7 1462.75   45.30
  -4  -2   7 1447.16   46.70
   4   2  -7 1427.06   45.60
  -4   2   7 1479.35   46.60
  -4   2   7 1409.36   47.40
   4   2  -7 1478.55   46.80
  -4   2   7 1323.57   44.40
   4   2  -7 1429.66   46.50
   4   2  -7 1466.35   46.60
  -4   2   7 1412.86   45.40
  -4   2   7 1470.55   45.60
  -4   2   7 1376.96   45.00
  -4   2   7 1453.45   46.20
   4   2  -7 1428.96   44.70
  -2  -2   7  318.07   11.80
  -2  -2   7  302.87   11.40
   2  -2  -7  307.27   11.70
   2  -2  -7  310.47   10.40
  -2  -2   7  294.57    9.70
   2  -2  -7  313.17   11.50
   2  -2  -7  298.77   11.20
  -2  -2   7  316.27   11.70
  -2  -2   7  295.07   11.60
  -2  -2   7  296.87   11.40
   2  -2  -7  294.67   10.30
   2  -2  -7  302.47   10.80
  -2  -2   7  311.57   10.50
   2  -2  -7  329.87   11.10
  -2   2   7  316.07   10.90
   2   2  -7  321.37   11.80
   2   2  -7  298.67   10.90
   2   2  -7  305.17   11.60
  -2   2   7  295.87   10.80
  -2   2   7  309.47   11.20
  -2   2   7  295.67   11.50
  -2   2   7  296.97   11.50
   2   2  -7  311.37   11.70
   2   2  -7  297.67   11.30
   0  -2   7  273.07   10.30
   0  -2  -7  272.07   10.00
   0  -2   7  274.97   10.30
   0  -2  -7  287.17   10.50
   0  -2  -7  272.07    9.60
   0  -2   7  278.67    9.40
   0  -2   7  256.97   10.20
   0  -2  -7  280.67   10.10
   0  -2   7  272.37    9.90
   0  -2   7  282.17   10.30
   0  -2  -7  284.57   10.20
   0  -2  -7  253.67    9.40
   0  -2   7  281.57   10.50
   0   2   7  271.97   10.20
   0   2  -7  269.37   10.40
   0   2   7  267.67   10.00
   0   2   7  278.97    9.50
   0   2   7  281.07    9.70
   0   2  -7  274.17   10.20
   0   2  -7  267.77   10.30
   0   2  -7  283.67   10.00
   0   2  -7  269.57   10.40
   0   2   7  280.47   10.40
   0   2   7  271.07   10.00
   0   2  -7  271.97    9.30
  -2  -2  -7   37.60    2.50
  -2  -2  -7   30.40    3.00
   2  -2   7   41.10    3.10
   2  -2   7   44.60    3.30
   2  -2   7   40.00    3.30
  -2  -2  -7   36.10    3.10
  -2  -2  -7   39.30    3.10
   2  -2   7   40.70    3.10
   2  -2   7   34.70    2.30
   2  -2   7   31.80    2.90
   2  -2   7   38.70    3.30
  -2  -2  -7   37.00    3.10
  -2  -2  -7   35.70    2.60
   2   2   7   40.00    3.20
   2   2   7   38.60    3.10
  -2   2  -7   36.70    3.00
  -2   2  -7   38.00    3.10
   2   2   7   41.70    2.50
  -2   2  -7   34.60    3.00
   2   2   7   37.00    2.70
  -2   2  -7   37.70    3.10
  -2   2  -7   41.20    3.40
  -2   2  -7   37.40    2.40
   2   2   7   36.20    3.10
   2   2   7   32.90    2.90
   4  -2   7  208.18   10.80
  -4  -2  -7  257.87   10.70
  -4  -2  -7  246.28   11.60
  -4  -2  -7  257.67   10.80
  -4  -2  -7  259.87   11.30
   4  -2   7  242.58   10.80
   4  -2   7  262.37   11.20
   4  -2   7  246.08    9.20
   4  -2   7  256.17   10.20
  -4  -2  -7  257.67   10.60
   4  -2   7  265.57   11.00
  -4   2  -7  256.67    9.30
  -4   2  -7  240.48   10.60
  -4   2  -7  263.47   10.40
  -4   2  -7  250.27    9.20
   4   2   7  234.38   12.90
   4   2   7  254.37    9.00
   4   2   7  257.87    9.10
   4   2   7  253.37   10.40
   4   2   7  243.18   11.20
  -4   2  -7  259.97   11.00
   4   2   7  252.57   10.50
  -6  -2  -7   50.29    5.20
   6  -2   7   34.90    4.70
   6  -2   7   47.20    4.60
  -6  -2  -7   43.50    4.50
  -6  -2  -7   46.60    4.80
  -6   2  -7   44.80    4.00
  -6   2  -7   45.20    4.90
  -6   2  -7   64.49    5.30
   6   2   7   49.80    5.30
   6   2   7   47.00    4.20
  -8  -2  -7   96.89    8.00
   8  -2   7  105.19    8.90
  -8  -2  -7   91.99    8.10
  -8   2  -7  118.19    8.90
   8   2   7  108.09    9.00
  10  -2   7    7.10    4.00
 -10  -2  -7    9.20    3.90
 -10   2  -7    4.80    3.80
 -10   2  -7   12.10    4.30
  10   2   7    9.00    4.00
  -9  -3   7    1.70    2.50
   9  -3  -7   -2.10    1.70
   9  -3  -7   -2.80    2.30
  -9  -3   7    1.00    2.70
  -9   3   7   -1.20    2.00
  -9   3   7   -3.80    2.30
   9   3  -7    2.20    2.40
   7  -3  -7   46.80    4.80
  -7  -3   7   56.59    5.80
  -7  -3   7   53.49    5.50
   7  -3  -7   50.99    4.90
  -7  -3   7   44.90    3.90
  -7   3   7   46.50    4.90
  -7   3   7   45.10    4.50
   7   3  -7   57.29    5.70
  -7   3   7   54.69    5.80
   7   3  -7   43.60    4.40
  -5  -3   7   54.19    4.70
  -5  -3   7   60.89    5.20
   5  -3  -7   49.60    3.40
   5  -3  -7   56.69    4.50
  -5  -3   7   68.59    4.30
   5  -3  -7   58.09    4.40
  -5   3   7   59.09    3.60
  -5   3   7   66.79    4.20
   5   3  -7   58.99    4.00
  -5   3   7   48.40    4.30
  -5   3   7   58.39    4.10
  -5   3   7   62.09    4.80
   5   3  -7   56.99    4.10
   5   3  -7   58.69    5.00
  -5   3   7   69.39    5.30
  -3  -3   7   11.40    2.30
  -3  -3   7   10.20    2.50
  -3  -3   7    7.80    1.20
  -3  -3   7   13.00    1.90
   3  -3  -7   10.50    2.10
   3  -3  -7    7.80    1.60
  -3  -3   7   12.90    2.70
  -3  -3   7   12.80    2.10
  -3  -3   7   14.30    2.50
  -3  -3   7    9.40    1.40
   3  -3  -7   10.30    2.10
   3  -3  -7   11.60    1.80
  -3  -3   7   12.40    2.40
   3  -3  -7   10.10    2.00
  -3   3   7   12.00    2.10
  -3   3   7   10.00    1.70
   3   3  -7   11.10    2.00
   3   3  -7   13.20    2.30
   3   3  -7   12.10    2.30
   3   3  -7    9.40    1.40
  -3   3   7    7.40    1.90
  -3   3   7    6.30    1.80
   3   3  -7   10.00    2.10
  -3   3   7   10.50    1.70
  -3   3   7    9.80    1.70
  -3   3   7    9.70    1.60
   1  -3  -7 1496.35   46.50
  -1  -3   7 1481.95   47.50
  -1  -3   7 1536.45   47.70
  -1  -3   7 1519.35   47.70
   1  -3  -7 1555.84   47.40
   1  -3  -7 1539.05   46.70
  -1  -3   7 1507.45   47.80
  -1  -3   7 1495.25   47.00
  -1  -3   7 1544.55   47.50
   1  -3  -7 1535.75   47.80
   1  -3  -7 1463.05   46.60
  -1  -3   7 1501.95   46.10
  -1  -3   7 1507.45   47.30
  -1  -3   7 1515.95   46.10
   1  -3  -7 1508.55   47.20
   1   3  -7 1526.95   47.60
   1   3  -7 1542.95   47.80
  -1   3   7 1551.14   46.60
  -1   3   7 1457.55   47.50
  -1   3   7 1489.15   47.20
  -1   3   7 1524.15   46.70
   1   3  -7 1541.35   47.40
   1   3  -7 1516.65   47.00
  -1   3   7 1534.65   47.50
  -1   3   7 1553.44   46.80
   1   3  -7 1512.35   47.60
  -1  -3  -7    7.20    1.10
   1  -3   7    7.60    1.70
  -1  -3  -7    4.60    1.50
   1  -3   7    8.20    1.80
  -1  -3  -7    8.00    1.60
  -1  -3  -7    8.40    1.80
   1  -3   7    5.40    1.70
   1  -3   7    4.20    1.30
  -1  -3  -7    2.30    1.00
   1  -3   7    6.90    1.30
   1  -3   7    7.00    1.50
   1  -3   7    5.20    1.60
  -1  -3  -7    4.70    1.30
  -1   3  -7    5.40    1.50
  -1   3  -7    4.70    1.50
   1   3   7    4.60    1.40
   1   3   7    3.50    1.20
  -1   3  -7    7.70    1.30
   1   3   7    7.10    1.10
   1   3   7    6.60    1.40
  -1   3  -7    5.00    1.40
   1   3   7    4.50    1.50
   1   3   7    7.60    1.60
  -1   3  -7    5.90    1.50
   3  -3   7  524.15   18.50
  -3  -3  -7  508.15   17.40
   3  -3   7  521.75   18.70
   3  -3   7  509.85   16.20
   3  -3   7  495.85   17.90
  -3  -3  -7  504.15   18.50
   3  -3   7  504.35   18.10
  -3  -3  -7  503.45   18.00
   3  -3   7  509.25   18.60
  -3  -3  -7  512.45   18.40
   3   3   7  523.55   18.10
   3   3   7  488.35   17.20
   3   3   7  497.65   18.50
  -3   3  -7  467.35   18.10
  -3   3  -7  507.85   18.10
  -3   3  -7  537.15   18.90
  -3   3  -7  516.95   18.30
   3   3   7  517.95   18.50
   3   3   7  482.65   18.30
  -3   3  -7  502.25   17.00
   3   3   7  509.85   16.30
   5  -3   7    3.70    1.80
  -5  -3  -7    7.30    2.50
  -5  -3  -7    6.60    2.20
   5  -3   7    6.80    2.60
  -5  -3  -7   12.60    2.60
  -5  -3  -7    4.80    1.90
   5  -3   7    6.80    2.00
  -5   3  -7    9.10    2.40
  -5   3  -7    6.90    1.40
   5   3   7    3.40    1.90
   5   3   7    8.60    2.20
   5   3   7   11.90    2.30
  -5   3  -7    8.10    2.10
  -5   3  -7    5.50    2.50
  -7  -3  -7   37.70    4.70
   7  -3   7   25.80    4.20
  -7  -3  -7   31.00    4.80
  -7  -3  -7   37.60    4.60
   7  -3   7   35.40    5.20
  -7   3  -7   32.60    4.60
  -7   3  -7   25.50    3.70
  -7   3  -7   33.60    4.90
   7   3   7   32.20    5.00
   9  -3   7    8.90    3.80
  -9  -3  -7    7.20    3.50
  -9  -3  -7    0.40    2.70
  -9   3  -7    4.30    2.90
  -9   3  -7    6.80    3.70
   9   3   7   11.50    5.10
 -10  -4   7   -2.80    2.50
 -10  -4   7   -1.60    2.70
 -10  -4   7   -0.60    2.70
 -10   4   7    1.40    2.70
  10   4  -7    0.20    2.80
   8  -4  -7   38.90    5.00
   8  -4  -7   24.50    4.10
  -8  -4   7   42.60    9.80
  -8  -4   7   24.40    4.70
  -8   4   7   23.60    4.20
  -8   4   7   32.20    5.30
  -6  -4   7   20.70    3.80
  -6  -4   7   22.00    2.90
  -6  -4   7   19.10    3.60
   6  -4  -7   18.90    2.40
   6  -4  -7   12.50    2.80
   6  -4  -7   20.50    3.40
  -6   4   7   17.10    2.40
  -6   4   7   19.00    2.80
   6   4  -7   20.00    4.00
   6   4  -7   20.20    3.00
  -6   4   7   19.20    3.50
  -6   4   7   11.80    3.00
   4  -4  -7    6.70    1.60
  -4  -4   7    3.20    1.80
  -4  -4   7    4.30    0.70
   4  -4  -7    3.10    1.60
  -4  -4   7    3.20    1.70
  -4  -4   7    2.40    1.70
  -4  -4   7    7.20    2.10
   4  -4  -7    5.50    1.70
  -4  -4   7    1.40    1.00
  -4  -4   7    5.50    1.60
  -4  -4   7    4.90    0.80
   4  -4  -7    6.70    1.80
   4  -4  -7    1.70    1.40
   4   4  -7    1.70    1.20
   4   4  -7    3.70    1.50
   4   4  -7    3.40    1.30
  -4   4   7    2.30    1.50
  -4   4   7    3.30    1.30
  -4   4   7    4.80    1.60
  -4   4   7    5.70    1.40
   4   4  -7    5.90    2.10
   2  -4  -7 1708.03   52.89
   2  -4  -7 1690.03   52.99
   2  -4  -7 1652.53   53.19
   2  -4  -7 1748.03   53.79
  -2  -4   7 1614.74   52.19
  -2  -4   7 1751.82   53.89
  -2  -4   7 1700.83   53.59
  -2  -4   7 1743.23   53.39
   2  -4  -7 1755.62   52.39
   2  -4  -7 1737.93   53.99
  -2  -4   7 1774.72   54.09
  -2  -4   7 1715.43   53.89
  -2  -4   7 1543.85   52.49
  -2  -4   7 1720.53   52.69
   2  -4  -7 1718.03   53.09
  -2  -4   7 1808.82   54.19
  -2   4   7 1755.32   52.99
  -2   4   7 1697.93   52.29
   2   4  -7 1682.63   53.59
   2   4  -7 1744.73   52.39
  -2   4   7 1750.02   53.39
   2   4  -7 1786.32   53.99
  -2   4   7 1647.04   53.69
   2   4  -7 1701.13   53.89
  -2   4   7 1699.53   53.09
  -2   4   7 1713.43   53.79
   0  -4  -7  280.57   10.80
   0  -4   7  278.87   10.60
   0  -4   7  295.57   11.20
   0  -4  -7  278.77   10.10
   0  -4   7  268.77   10.50
   0  -4   7  276.77   10.10
   0  -4  -7  286.37   11.10
   0  -4  -7  269.37   10.30
   0  -4   7  274.07   10.80
   0  -4   7  277.27   10.10
   0  -4   7  273.87   10.90
   0  -4   7  296.57   10.90
   0  -4   7  291.87   10.20
   0  -4  -7  271.07   10.40
   0   4   7  266.07   10.00
   0   4   7  280.97   10.60
   0   4  -7  279.97   10.20
   0   4  -7  300.87   10.90
   0   4   7  279.17    9.10
   0   4   7  280.17   10.40
   0   4  -7  282.97   10.90
   0   4  -7  286.47   11.10
   0   4   7  255.67   10.80
   0   4   7  280.27   10.80
   0   4   7  271.47    9.10
   0   4  -7  259.07   10.50
   0   4  -7  281.97   10.00
   2  -4   7  214.78    7.20
   2  -4   7  200.98    8.70
  -2  -4  -7  211.58    8.90
   2  -4   7  223.48    9.40
  -2  -4  -7  219.78    9.10
  -2  -4  -7  211.58    9.40
   2  -4   7  225.28    9.30
  -2  -4  -7  224.58    7.70
   2  -4   7  206.88    9.00
  -2  -4  -7  193.98    7.70
   2   4   7  210.58    9.00
   2   4   7  214.58    7.80
   2   4   7  218.88    9.10
  -2   4  -7  171.98   10.20
  -2   4  -7  216.68    9.50
   2   4   7  213.38    7.70
  -2   4  -7  206.88    8.80
  -2   4  -7  216.08    7.20
  -2   4  -7  211.28    9.20
   2   4   7  207.18    9.20
   2   4   7  195.38    9.10
   4  -4   7 1469.75   48.90
  -4  -4  -7 1536.65   48.90
   4  -4   7 1522.65   48.50
  -4  -4  -7 1518.85   48.80
  -4  -4  -7 1456.45   47.70
   4  -4   7 1493.95   48.00
   4  -4   7 1539.95   53.49
  -4  -4  -7 1509.15   47.20
  -4  -4  -7 1464.65   48.50
   4  -4   7 1415.26   47.80
   4   4   7 1441.26   49.20
  -4   4  -7 1542.85   49.20
  -4   4  -7 1512.15   48.20
   4   4   7 1460.65   45.00
   4   4   7 1445.76   47.00
  -4   4  -7 1532.55   48.10
   4   4   7 1531.85   47.90
   4   4   7 1478.15   45.00
   4   4   7 1489.25   49.00
   6  -4   7  133.09    8.10
  -6  -4  -7  137.59    8.40
   6  -4   7  134.69    9.10
  -6  -4  -7  140.59    8.00
  -6  -4  -7  127.29    8.70
  -6   4  -7  132.79    8.00
   6   4   7  136.59    7.60
  -6   4  -7  149.49    8.20
   6   4   7  126.29    8.70
  -6   4  -7  139.29    9.10
  -8  -4  -7   -0.80    2.20
  -8  -4  -7   -1.90    2.20
  -8  -4  -7   -2.50    2.00
   8  -4   7   -0.10    2.40
  -8   4  -7    3.00    2.60
  -8   4  -7    0.90    2.40
   8   4   7    4.40    3.00
 -10  -4  -7    3.10    3.50
  10  -4   7   15.30    5.40
  10   4   7    8.00    4.10
 -10   4  -7   13.60    4.90
   9  -5  -7    2.30    2.50
  -9  -5   7   -3.40    2.30
  -9  -5   7    2.70    2.90
  -9  -5   7    5.30    3.00
  -9   5   7    4.90    3.20
   9   5  -7    5.20    3.20
  -9   5   7    5.40    2.90
  -7  -5   7  517.75   21.40
   7  -5  -7  493.85   19.50
   7  -5  -7  511.25   20.80
  -7  -5   7  513.95   21.10
   7   5  -7  503.25   19.50
  -7   5   7  509.55   21.20
  -7   5   7  498.15   20.50
   7   5  -7  499.75   21.50
  -5  -5   7   52.69    4.80
   5  -5  -7   53.69    4.40
   5  -5  -7   45.20    4.30
  -5  -5   7   50.39    3.80
  -5  -5   7   44.90    4.60
   5  -5  -7   54.19    4.00
  -5   5   7   51.79    4.20
  -5   5   7   56.39    3.60
   5   5  -7   50.59    4.00
  -5   5   7   51.09    3.90
   5   5  -7   50.49    4.80
  -5   5   7   53.99    4.80
   5   5  -7   52.49    5.10
  -5   5   7   52.09    4.80
  -3  -5   7  298.47   11.90
   3  -5  -7  325.27   12.40
  -3  -5   7  311.07   12.70
  -3  -5   7  305.27   11.50
  -3  -5   7  323.67   12.90
   3  -5  -7  312.07   12.20
  -3  -5   7  313.47   12.80
  -3  -5   7  318.67   13.00
  -3  -5   7  319.57   12.20
  -3  -5   7  322.97   11.30
   3  -5  -7  330.37   11.00
  -3  -5   7  334.27   11.20
   3  -5  -7  299.67   11.90
   3  -5  -7  298.47   12.60
   3  -5  -7  326.57   12.70
   3   5  -7  325.07   11.70
  -3   5   7  327.17   12.30
  -3   5   7  321.07   12.30
  -3   5   7  307.87   12.80
  -3   5   7  327.27   10.90
   3   5  -7  321.77   13.10
  -3   5   7  321.77   10.90
  -3   5   7  304.97   12.40
   3   5  -7  314.47   12.20
   3   5  -7  316.57   12.80
   3   5  -7  331.67   13.10
   1  -5  -7  921.41   29.30
  -1  -5   7  907.81   29.40
  -1  -5   7  921.71   29.70
  -1  -5   7  894.81   28.50
  -1  -5   7  874.21   29.00
  -1  -5   7  884.11   29.30
  -1  -5   7  903.91   29.10
   1  -5  -7  899.11   29.30
  -1  -5   7  875.61   29.50
   1  -5  -7  797.32   29.30
   1  -5  -7  852.51   28.90
   1  -5  -7  923.11   28.00
  -1  -5   7  884.41   28.90
  -1   5   7  911.21   27.90
   1   5  -7  905.71   29.10
   1   5  -7  929.51   29.50
  -1   5   7  936.81   29.60
  -1   5   7  883.11   27.90
   1   5  -7  900.71   28.50
  -1   5   7  862.51   29.40
  -1   5   7  839.12   29.00
   1   5  -7  874.21   29.50
  -1   5   7  919.01   29.30
  -1  -5  -7   33.10    2.50
   1  -5   7   27.30    3.50
  -1  -5  -7   27.90    3.00
   1  -5   7   27.00    3.00
   1  -5   7   25.40    2.60
   1  -5   7   28.50    3.20
  -1  -5  -7   27.00    2.60
   1  -5   7   31.50    3.20
   1  -5   7   27.80    2.00
  -1  -5  -7   32.00    3.30
   1  -5   7   29.40    2.80
   1  -5   7   23.60    2.60
   1   5   7   33.10    2.80
  -1   5  -7   29.40    3.10
  -1   5  -7   36.90    3.00
   1   5   7   31.00    3.10
  -1   5  -7   30.80    2.80
  -1   5  -7   25.80    2.90
   1   5   7   28.10    2.40
   1   5   7   29.60    3.00
  -1   5  -7   33.90    2.20
   1   5   7   26.10    3.20
  -1   5  -7   27.10    3.10
  -3  -5  -7  359.46   14.30
   3  -5   7  373.66   18.60
  -3  -5  -7  391.26   14.90
  -3  -5  -7  377.06   12.30
   3  -5   7  355.46   14.60
   3  -5   7  364.16   14.50
   3  -5   7  351.16   16.20
   3  -5   7  394.36   15.20
   3  -5   7  373.46   14.10
  -3  -5  -7  389.66   13.00
   3   5   7  379.76   15.10
   3   5   7  378.96   15.00
  -3   5  -7  392.16   14.30
   3   5   7  376.16   14.40
   3   5   7  408.86   13.20
  -3   5  -7  367.56   14.70
  -3   5  -7  352.46   14.60
  -3   5  -7  380.66   15.30
   3   5   7  339.97   14.40
   3   5   7  371.96   12.80
  -5  -5  -7 1048.20   36.80
  -5  -5  -7 1063.49   37.00
   5  -5   7 1053.39   36.30
  -5  -5  -7 1055.79   35.00
   5   5   7 1095.19   40.80
  -5   5  -7 1077.89   35.80
   5   5   7 1067.69   35.50
  -5   5  -7  989.10   36.80
  -5   5  -7 1088.29   36.20
  -7  -5  -7  159.68   10.00
   7  -5   7  174.98   10.00
   7  -5   7  154.48   10.70
  -7  -5  -7  151.28    9.10
  -7  -5  -7  157.68   10.50
  -7   5  -7  153.08    9.40
  -7   5  -7  173.28   11.10
  -7   5  -7  158.58    9.40
   7   5   7  167.48   10.70
   9  -5   7   42.20    6.70
  -9  -5  -7   32.90    6.30
  -9   5  -7   32.50    6.20
   9   5   7   27.20    5.80
 -10  -6   7    7.60    6.10
 -10  -6   7   11.30    4.50
 -10  -6   7   13.90    4.50
  10   6  -7   12.80    4.80
 -10   6   7   12.20    4.20
  -8  -6   7    3.40    2.90
  -8  -6   7   -0.10    2.70
  -8  -6   7   -2.40    2.20
   8  -6  -7    4.00    2.80
   8   6  -7    0.60    2.80
  -8   6   7   -3.00    2.10
  -8   6   7   -0.30    3.00
  -6  -6   7  224.38   11.90
  -6  -6   7  221.98   11.50
  -6  -6   7  213.48    9.30
   6  -6  -7  254.07   10.90
   6  -6  -7  220.38   11.20
  -6   6   7  220.28   10.90
  -6   6   7  216.58   11.40
  -6   6   7  222.98   11.40
   6   6  -7  209.38   10.20
   6   6  -7  217.58   12.00
  -4  -6   7    5.50    1.20
  -4  -6   7    5.80    2.00
  -4  -6   7    2.60    1.60
   4  -6  -7    5.90    1.90
   4  -6  -7    2.00    1.40
   4  -6  -7    3.00    1.50
   4  -6  -7    6.80    2.10
  -4  -6   7    2.50    1.10
  -4  -6   7    6.30    1.70
  -4  -6   7    4.40    1.60
  -4   6   7    5.80    1.20
  -4   6   7    4.20    1.90
   4   6  -7    5.40    2.10
   4   6  -7    2.50    1.40
  -4   6   7    4.80    1.70
   4   6  -7    3.10    1.40
  -4   6   7    1.80    1.40
  -4   6   7    4.30    1.70
   2  -6  -7   52.29    4.10
  -2  -6   7   52.79    4.00
   2  -6  -7   52.29    3.30
  -2  -6   7   50.49    4.10
   2  -6  -7   57.79    2.70
   2  -6  -7   56.69    4.40
  -2  -6   7   52.79    3.50
   2  -6  -7   52.39    4.10
   2  -6  -7   52.69    4.00
  -2  -6   7   55.29    3.60
  -2  -6   7   50.99    3.60
  -2  -6   7   62.39    4.50
  -2  -6   7   51.59    3.80
  -2  -6   7   47.60    4.10
  -2   6   7   54.99    2.70
  -2   6   7   52.49    4.10
   2   6  -7   55.59    4.20
  -2   6   7   49.70    4.00
  -2   6   7   47.90    3.90
  -2   6   7   58.09    4.40
  -2   6   7   60.09    3.50
   2   6  -7   54.09    4.20
   0  -6   7  548.25   20.40
   0  -6   7  548.15   19.90
   0  -6   7  589.04   19.70
   0  -6   7  563.24   19.60
   0  -6   7  539.25   20.30
   0  -6  -7  563.44   20.40
   0  -6  -7  561.44   19.40
   0  -6   7  553.74   19.50
   0  -6  -7  576.74   18.90
   0  -6   7  575.94   19.10
   0  -6  -7  559.54   20.00
   0  -6   7  585.34   20.20
   0   6   7  547.55   18.70
   0   6  -7  578.24   19.10
   0   6   7  576.24   20.30
   0   6  -7  579.74   20.20
   0   6  -7  574.44   20.40
   0   6  -7  575.74   19.70
   0   6   7  588.74   19.60
   0   6   7  552.94   21.50
   0   6   7  588.64   20.20
  -2  -6  -7  820.52   32.00
   2  -6   7  903.71   29.30
   2  -6   7  852.61   30.00
  -2  -6  -7  897.21   28.10
  -2  -6  -7  883.31   29.80
   2  -6   7  895.51   30.40
   2  -6   7  888.91   30.20
   2  -6   7  894.31   27.10
  -2  -6  -7  910.81   29.70
  -2   6  -7  855.31   30.00
  -2   6  -7  885.51   27.10
  -2   6  -7  905.41   31.20
   2   6   7  861.21   30.40
   2   6   7  864.21   29.50
  -2   6  -7  920.11   29.40
   2   6   7  906.51   30.50
   2   6   7  935.01   30.20
  -2   6  -7  885.11   30.50
   2   6   7  912.31   28.20
  -4  -6  -7   -0.20    1.80
  -4  -6  -7    4.70    1.50
   4  -6   7    5.60    2.30
   4  -6   7    4.90    1.90
  -4  -6  -7    4.90    2.30
   4  -6   7   -0.10    1.30
  -4   6  -7    1.20    1.90
  -4   6  -7    5.20    2.40
  -4   6  -7    3.90    1.70
   4   6   7    5.50    2.00
   4   6   7    3.90    2.10
  -6  -6  -7   64.49    6.70
  -6  -6  -7   78.29    7.20
  -6  -6  -7   72.99    5.70
   6  -6   7   67.69    6.20
   6  -6   7   88.59    7.40
  -6   6  -7   77.19    7.10
   6   6   7   77.79    7.00
  -6   6  -7   72.29    6.40
  -6   6  -7   82.29    6.20
   6   6   7   90.09    6.10
  -8  -6  -7  180.08   12.20
  -8  -6  -7  214.88   12.30
   8  -6   7  164.28   11.90
   8  -6   7  193.38   13.80
  -8   6  -7  207.88   12.80
   8   6   7  175.48   12.00
  -8   6  -7  171.88   10.70
  -9  -7   7   15.60    4.70
  -9  -7   7   24.80    5.30
   9  -7  -7   16.80    4.30
  -9  -7   7   21.60    5.00
  -9   7   7   26.50    5.60
  -9   7   7   26.50    5.10
   9   7  -7   33.30    6.60
   7  -7  -7   47.10    7.30
  -7  -7   7   51.79    5.60
  -7  -7   7   45.70    5.60
  -7  -7   7   45.30    5.90
   7  -7  -7   53.79    5.90
  -7   7   7   46.40    5.50
  -7   7   7   55.09    5.90
  -7   7   7   48.20    5.60
   7   7  -7   41.50    5.80
   7   7  -7   56.29    5.30
  -5  -7   7   44.00    3.60
  -5  -7   7   48.10    4.80
   5  -7  -7   48.80    4.90
   5  -7  -7   43.60    4.20
  -5  -7   7   43.40    4.90
   5   7  -7   51.69    4.40
  -5   7   7   45.60    4.70
   5   7  -7   49.99    5.30
  -5   7   7   47.20    4.40
  -5   7   7   50.69    5.10
  -3  -7   7   13.30    2.80
   3  -7  -7   12.10    2.30
  -3  -7   7   14.30    3.80
  -3  -7   7   14.80    3.00
   3  -7  -7   14.70    2.60
   3  -7  -7   13.20    2.60
  -3  -7   7   10.10    2.10
  -3  -7   7   13.10    2.10
  -3  -7   7   13.20    2.10
   3  -7  -7   15.80    2.80
  -3   7   7   13.90    1.10
   3   7  -7   18.20    3.30
  -3   7   7   15.00    2.40
   3   7  -7   11.70    2.60
  -3   7   7   15.30    2.60
   3   7  -7   15.60    2.50
  -3   7   7   11.00    2.50
  -1  -7   7  255.57   10.50
   1  -7  -7  246.98    8.80
   1  -7  -7  217.38   10.20
  -1  -7   7  258.97   10.30
  -1  -7   7  246.28   10.80
   1  -7  -7  258.57   11.00
   1  -7  -7  251.47   10.70
  -1  -7   7  253.17   10.80
  -1  -7   7  253.97   10.60
  -1  -7   7  303.87   14.00
  -1  -7   7  264.07   10.40
  -1   7   7  263.27    8.80
   1   7  -7  256.47   10.60
  -1   7   7  237.38   10.60
  -1   7   7  221.78   10.50
   1   7  -7  258.97   10.70
  -1   7   7  249.38   10.60
   1   7  -7  257.27   10.40
   1   7  -7  253.27   10.30
   1   7  -7  248.58   10.70
  -1   7   7  221.18   10.50
   1  -7   7  115.99    6.70
   1  -7   7  121.69    6.80
  -1  -7  -7  131.09    6.00
   1  -7   7  124.19    5.40
  -1  -7  -7  134.79    7.10
   1  -7   7  128.09    7.00
   1  -7   7  124.69    5.40
   1  -7   7  127.29    6.30
  -1  -7  -7  124.49    6.10
   1  -7   7  125.49    6.80
   1   7   7  120.19    7.00
  -1   7  -7  123.29    7.00
   1   7   7  133.09    6.10
  -1   7  -7  123.79    6.30
   1   7   7  138.79    7.30
  -1   7  -7  128.49    5.40
   1   7   7  133.69    6.10
   3  -7   7   54.09    4.70
   3  -7   7   54.09    4.70
  -3  -7  -7   49.40    4.30
  -3  -7  -7   47.40    4.70
  -3  -7  -7   41.40    2.50
   3  -7   7   41.40    4.60
   3   7   7   42.00    2.50
  -3   7  -7   40.20    3.50
   3   7   7   38.80    4.40
  -3   7  -7   39.70    4.10
  -3   7  -7   42.80    4.50
   3   7   7   42.40    4.10
   3   7   7   41.70    4.20
  -5  -7  -7   71.59    4.70
  -5  -7  -7   69.69    6.40
   5  -7   7   85.39    6.60
   5  -7   7   79.89    6.80
  -5  -7  -7   76.09    6.40
  -5   7  -7   69.59    6.50
   5   7   7   71.89    6.50
  -5   7  -7   72.99    6.10
  -5   7  -7   73.09    5.40
   5   7   7   68.49    5.60
   7  -7   7   15.50    4.30
  -7  -7  -7   12.50    4.00
  -7  -7  -7   15.00    4.30
   7  -7   7   18.50    4.10
   7   7   7   22.60    5.00
  -7   7  -7   16.20    4.00
  -7   7  -7   16.70    4.70
  -9  -7  -7   27.60    5.70
   9  -7   7   22.00    5.70
  -9  -7  -7   25.40    7.00
   9   7   7   22.70    5.20
  -9   7  -7   20.50    7.80
  -8  -8   7   -1.50    2.20
  -8  -8   7    0.70    2.80
   8  -8  -7    2.00    2.60
  -8  -8   7    8.50    3.50
   8   8  -7    6.80    3.50
  -8   8   7   -2.20    2.20
  -8   8   7   -0.80    2.70
   6  -8  -7   18.10    3.20
  -6  -8   7   21.20    4.20
   6  -8  -7   19.60    4.10
  -6  -8   7   27.30    4.50
  -6  -8   7   13.60    3.60
   6   8  -7   24.70    3.80
  -6   8   7   20.10    4.20
  -6   8   7   18.00    3.70
   6   8  -7   13.80    3.50
  -6   8   7   23.70    3.60
   4  -8  -7   58.99    5.10
   4  -8  -7   53.49    4.40
  -4  -8   7   53.39    5.10
  -4  -8   7   55.69    4.20
  -4  -8   7   49.40    4.70
  -4  -8   7   51.99    5.00
  -4  -8   7   42.40    3.70
  -4  -8   7   60.19    3.90
   4  -8  -7   48.70    4.30
   4   8  -7   55.09    4.50
  -4   8   7   52.59    4.90
  -4   8   7   49.40    4.60
  -4   8   7   56.09    5.20
   4   8  -7   52.79    5.10
  -2  -8   7  764.62   26.20
  -2  -8   7  801.42   27.60
  -2  -8   7  758.22   25.80
  -2  -8   7  760.52   26.50
  -2  -8   7  772.02   26.60
  -2  -8   7  766.82   26.70
   2  -8  -7  731.43   24.70
  -2  -8   7  743.63   26.40
   2  -8  -7  775.82   26.60
   2  -8  -7  782.12   27.00
  -2   8   7  789.32   27.00
   2   8  -7  793.12   26.20
  -2   8   7  789.92   26.90
   2   8  -7  753.52   27.70
  -2   8   7  693.83   26.50
  -2   8   7  724.43   26.30
  -2   8   7  777.42   24.90
   2   8  -7  750.92   26.70
   0  -8   7   21.80    3.50
   0  -8  -7   18.70    2.90
   0  -8   7   14.00    2.90
   0  -8   7   16.10    3.00
   0  -8   7   16.80    2.30
   0  -8  -7   16.00    1.90
   0  -8   7   15.00    2.50
   0  -8   7   16.70    2.70
   0  -8   7   17.90    2.30
   0  -8  -7   18.20    3.00
   0  -8   7   18.30    3.00
   0   8   7   18.00    3.00
   0   8  -7   18.90    3.20
   0   8  -7   15.30    2.20
   0   8   7   15.30    2.50
   0   8  -7   15.10    2.50
   0   8   7   14.20    1.90
   0   8  -7   16.00    2.80
   0   8   7   15.60    2.90
   0   8   7   18.10    3.00
   2  -8   7   34.80    2.00
  -2  -8  -7   34.60    2.90
  -2  -8  -7   42.00    3.70
   2  -8   7   35.80    3.90
   2  -8   7   40.60    4.20
   2  -8   7   33.30    2.00
  -2  -8  -7   36.50    4.20
   2  -8   7   35.60    3.20
   2   8   7   38.60    3.50
   2   8   7   39.80    4.00
  -2   8  -7   39.70    3.40
   2   8   7   36.90    4.10
   2   8   7   37.40    2.80
  -2   8  -7   39.10    4.10
  -2   8  -7   36.70    4.10
   4  -8   7  733.33   26.50
   4  -8   7  707.33   26.80
  -4  -8  -7  693.53   26.70
  -4  -8  -7  702.03   25.90
  -4   8  -7  688.93   24.20
  -4   8  -7  714.73   26.20
   4   8   7  676.53   26.50
   4   8   7  688.33   25.20
  -4   8  -7  703.13   26.60
  -6  -8  -7   12.30    4.40
  -6  -8  -7   14.90    3.90
   6  -8   7   16.10    4.10
   6  -8   7   14.30    3.80
   6   8   7   14.20    4.10
   6   8   7    7.10    2.50
  -6   8  -7    8.40    3.10
  -6   8  -7   11.90    4.20
  -8  -8  -7   20.90    5.00
   8  -8   7   24.60    4.70
  -8  -8  -7   20.50    5.10
   8  -8   7   16.00    4.70
  -8   8  -7   21.30    4.70
  -8   8  -7   13.30    4.40
   8   8   7   18.00    5.00
  -9  -9   7    6.90    3.60
  -9  -9   7   -1.50    4.90
  -9   9   7   -2.40    2.30
  -9   9   7   -0.70    2.70
   9   9  -7   -2.00    2.70
  -7  -9   7   15.90    4.20
  -7  -9   7   20.30    4.80
  -7  -9   7   13.10    4.00
   7  -9  -7   16.30    4.10
   7   9  -7   16.00    3.80
  -7   9   7    9.50    3.40
  -7   9   7   14.50    3.40
   7   9  -7   19.40    4.60
  -5  -9   7   61.99    5.90
   5  -9  -7   65.29    6.20
  -5  -9   7   55.59    4.30
  -5  -9   7   56.99    6.00
   5  -9  -7   54.59    4.90
  -5  -9   7   57.89    5.40
  -5   9   7   57.19    5.80
   5   9  -7   70.59    6.50
  -5   9   7   58.89    5.40
  -5   9   7   59.09    5.30
   5   9  -7   56.19    5.20
  -3  -9   7   67.29    4.70
  -3  -9   7   63.99    4.80
  -3  -9   7   57.19    4.60
   3  -9  -7   63.69    5.50
   3  -9  -7   54.59    4.20
  -3  -9   7   71.39    5.30
  -3  -9   7   59.49    5.10
  -3  -9   7   63.79    4.50
  -3  -9   7   63.99    5.50
   3   9  -7   56.29    4.30
   3   9  -7   71.39    5.10
  -3   9   7   66.69    5.50
  -3   9   7   71.49    5.50
  -3   9   7   59.29    4.40
  -3   9   7   60.59    4.80
   3   9  -7   56.09    5.20
  -1  -9   7   92.39    6.10
  -1  -9   7   98.69    5.90
  -1  -9   7   95.99    6.00
  -1  -9   7  110.69    6.40
  -1  -9   7   95.89    5.70
  -1  -9   7   90.99    5.70
  -1  -9   7   87.99    6.10
   1  -9  -7   91.79    6.10
  -1  -9   7   75.89    5.30
  -1   9   7   98.09    6.10
  -1   9   7  102.69    6.50
   1   9  -7  105.79    6.40
   1   9  -7   83.09    5.50
   1   9  -7   94.29    6.10
  -1   9   7   97.59    6.40
   1   9  -7   95.49    5.80
   1   9  -7   98.69    6.00
   1   9  -7   93.39    5.90
  -1   9   7   94.89    4.00
   1  -9   7   77.19    4.20
   1  -9   7   84.39    6.00
  -1  -9  -7   78.39    6.00
   1  -9   7   80.39    5.80
   1  -9   7   74.39    4.20
   1  -9   7   88.69    5.90
  -1  -9  -7   77.79    4.80
  -1  -9  -7   77.99    4.70
   1   9   7   72.89    5.80
   1   9   7   77.49    5.70
  -1   9  -7   80.09    5.80
   1   9   7   76.59    4.60
   1   9   7   77.69    4.80
  -1   9  -7   78.29    5.80
  -1   9  -7   75.19    4.80
   3  -9   7  128.59    8.30
   3  -9   7  143.09    8.50
  -3  -9  -7  124.89    7.40
  -3  -9  -7  135.59    8.50
  -3   9  -7  127.39    8.10
   3   9   7  128.69    7.70
   3   9   7  135.29    8.70
  -3   9  -7  137.99    8.40
  -3   9  -7  125.39    6.70
  -5  -9  -7    5.90    2.80
   5  -9   7    8.10    3.00
   5  -9   7    7.10    3.20
  -5  -9  -7    8.10    3.20
   5   9   7    4.90    2.90
  -5   9  -7   12.20    3.40
   5   9   7    6.30    2.50
  -5   9  -7   11.70    3.60
  -7  -9  -7   27.50    5.30
   7  -9   7   27.50    5.00
   7  -9   7   27.50    5.70
  -7  -9  -7   32.20    6.10
   7   9   7   30.50    6.10
  -7   9  -7   28.00    5.40
  -7   9  -7   26.10    5.20
   9  -9   7   41.80    7.20
  -9  -9  -7   45.40    7.30
   9   9   7   44.60    7.20
  -9   9  -7   34.70    7.00
  -8 -10   7    1.90    2.90
  -8 -10   7    3.20    3.40
  -8 -10   7    0.00    2.70
   8 -10  -7   -0.30    2.70
  -8  10   7    1.70    2.90
  -8  10   7    5.50    3.20
   8  10  -7    1.70    2.80
   6 -10  -7   30.40    5.40
  -6 -10   7   33.10    5.70
  -6 -10   7   22.90    4.40
  -6 -10   7   22.60    4.70
   6  10  -7   33.00    5.40
  -6  10   7   15.80    3.60
  -6  10   7   22.80    4.50
   6  10  -7   31.50    4.50
  -6  10   7   25.30    4.40
[truncated: 523,781 more chars]
