# Supplementary material for: Ethyl 2-[(2-oxo-2H-chromen-6-yl)­oxy]acetate
Source: Acta Crystallogr E Crystallogr Commun. 2024 May 31;80(Pt 6):659–62. doi: 10.1107/S2056989024004729 (PMC11151299; doi:10.1107/S2056989024004729)
Supplement: Supplementary file 2 [file e-80-00659-Isup2.hkl]

data_I                                                                          
_shelx_title ' JPD1517_0m_a.res in C2/c'                                        
_shelx_refln_list_code          4                                               
_shelx_F_calc_maximum      149.39                                               
_exptl_crystal_F_000      1040.00                                               
_reflns_d_resolution_high  0.7385                                               
                                                                                
loop_                                                                           
 _space_group_symop_operation_xyz                                               
 'x, y, z'                                                                      
 '-x, y, -z+1/2'                                                                
 'x+1/2, y+1/2, z'                                                              
 '-x+1/2, y+1/2, -z+1/2'                                                        
 '-x, -y, -z'                                                                   
 'x, -y, z-1/2'                                                                 
 '-x+1/2, -y+1/2, -z'                                                           
 'x+1/2, -y+1/2, z-1/2'                                                         
                                                                                
_cell_length_a     8.2188                                                       
_cell_length_b    13.8709                                                       
_cell_length_c    20.8370                                                       
_cell_angle_alpha  90.000                                                       
_cell_angle_beta   96.062                                                       
_cell_angle_gamma  90.000                                                       
                                                                                
_shelx_F_squared_multiplier     1.000                                           
                                                                                
loop_                                                                           
 _refln_index_h                                                                 
 _refln_index_k                                                                 
 _refln_index_l                                                                 
 _refln_F_squared_calc                                                          
 _refln_F_squared_meas                                                          
 _refln_F_squared_sigma                                                         
 _refln_observed_status                                                         
   2   0   0       6209.84       6026.79       182.13 o                         
   4   0   0        488.72        455.46         5.34 o                         
   6   0   0      11688.70      12509.96       126.45 o                         
   8   0   0         61.96         74.69         5.70 o                         
  10   0   0          1.03          5.94         3.91 o                         
   1   1   0        960.74        919.25         5.77 o                         
   3   1   0        511.54        535.89         4.30 o                         
   5   1   0        293.34        260.46         2.80 o                         
   7   1   0         56.03         53.14         2.68 o                         
   9   1   0          1.39          3.04         2.54 o                         
  11   1   0          9.39          8.68         4.15 o                         
   4   2   0        126.88        131.41         1.75 o                         
   6   2   0          2.59          2.18         0.74 o                         
   8   2   0          3.68          2.69         1.68 o                         
  10   2   0         66.37         63.61         5.46 o                         
   1   3   0         74.62         50.21         0.77 o                         
   3   3   0        288.60        328.49         2.85 o                         
   5   3   0       1790.40       1671.90        14.14 o                         
   7   3   0         62.00         64.30         2.79 o                         
   9   3   0         29.64         30.21         3.57 o                         
   0   4   0       3356.18       3065.53        29.75 o                         
   2   4   0        240.40        299.52         2.50 o                         
   4   4   0         79.69         79.86         1.52 o                         
   6   4   0        492.11        479.40         6.72 o                         
   8   4   0         83.57         96.21         4.48 o                         
  10   4   0          1.97          1.93         3.04 o                         
   1   5   0        694.61        762.98         5.10 o                         
   3   5   0          7.19          2.47         0.48 o                         
   5   5   0         47.57         50.68         1.68 o                         
   7   5   0         51.74         49.46         3.03 o                         
   9   5   0        162.18        149.32         6.40 o                         
   0   6   0        129.09         97.42         2.51 o                         
   4   6   0      13743.71      14527.43       154.78 o                         
   6   6   0          1.97          1.25         1.39 o                         
   8   6   0       3221.74       3378.62        44.47 o                         
  10   6   0       2710.11       2839.92        53.04 o                         
   1   7   0        310.78        333.72         2.99 o                         
   3   7   0         88.63        103.07         1.59 o                         
   5   7   0          5.84          9.65         1.12 o                         
   7   7   0        201.94        193.53         5.81 o                         
   9   7   0        138.80        143.98         6.48 o                         
   0   8   0        458.28        446.53         5.48 o                         
   2   8   0         31.34         25.37         1.12 o                         
   4   8   0         37.74         45.02         1.68 o                         
   6   8   0         61.06         64.00         3.95 o                         
   8   8   0         95.28         98.71         5.35 o                         
  10   8   0          1.93         -0.94         4.12 o                         
   1   9   0         16.48         37.91         1.12 o                         
   3   9   0         57.56         57.76         1.63 o                         
   5   9   0         29.95         28.07         2.19 o                         
   7   9   0        135.47        149.70         6.04 o                         
   9   9   0          3.90          4.22         3.03 o                         
   0  10   0       1369.68       1352.56        14.49 o                         
   2  10   0        611.53        600.30         6.41 o                         
   4  10   0          8.04          9.09         1.58 o                         
   6  10   0         49.88         54.10         4.18 o                         
   8  10   0          0.18         -0.74         2.53 o                         
   1  11   0         77.14         72.84         2.03 o                         
   3  11   0         30.03         30.40         2.07 o                         
   5  11   0        312.65        277.29         7.72 o                         
   7  11   0          0.33         -0.76         2.14 o                         
   0  12   0      19027.56      19188.75       289.71 o                         
   2  12   0        579.11        554.15         9.79 o                         
   4  12   0        109.81         88.14         3.99 o                         
   6  12   0       1192.84       1105.14        18.96 o                         
   8  12   0         20.89         14.27         3.57 o                         
   1  13   0         19.78         17.36         2.44 o                         
   3  13   0         23.33         13.46         2.38 o                         
   5  13   0         45.38         44.78         3.67 o                         
   7  13   0         21.04         19.65         3.34 o                         
   0  14   0          0.23         -0.70         2.02 o                         
   2  14   0         87.84         72.45         4.77 o                         
   4  14   0         44.94         37.72         4.61 o                         
   6  14   0         28.28         30.30         4.04 o                         
   1  15   0          2.36          0.46         2.14 o                         
   3  15   0         15.33         20.73         3.17 o                         
   5  15   0         86.15        107.72         6.42 o                         
   0  16   0         18.55         13.37         3.76 o                         
   2  16   0         14.92          4.24         2.62 o                         
   4  16   0         11.85          3.62         2.81 o                         
   1  17   0          1.61          0.34         2.57 o                         
   3  17   0         93.34        108.13         6.20 o                         
   0  18   0         15.94          8.94         8.34 o                         
   2  18   0        177.23        210.94         8.25 o                         
 -11   1   1         19.11         16.78         4.43 o                         
  -9   1   1          0.65         -1.88         1.88 o                         
  -7   1   1        438.89        438.01         6.49 o                         
  -5   1   1       1138.32       1116.26         8.61 o                         
  -3   1   1         27.84         34.07         1.23 o                         
   3   1   1          5.95         12.66         0.60 o                         
   5   1   1        106.72        116.10         1.71 o                         
   7   1   1         73.82         69.75         2.74 o                         
   9   1   1          0.75         -0.69         2.24 o                         
 -10   2   1         21.57         15.97         3.54 o                         
  -8   2   1         54.28         55.24         3.14 o                         
  -6   2   1         76.06         81.39         2.06 o                         
  -4   2   1         10.34          7.77         0.59 o                         
  -2   2   1       1911.46       2031.49        13.56 o                         
   2   2   1        118.37         74.62         1.10 o                         
   4   2   1        557.44        562.71         4.59 o                         
   6   2   1        520.50        552.27         6.03 o                         
   8   2   1          0.01         -0.74         1.55 o                         
  10   2   1         28.88         23.35         4.33 o                         
  -9   3   1         64.80         62.69         4.93 o                         
  -7   3   1        229.89        249.80         5.39 o                         
  -5   3   1         37.22         34.50         1.11 o                         
  -3   3   1        828.33        826.39         5.98 o                         
  -1   3   1        300.03        244.06         2.09 o                         
   1   3   1        286.78        300.48         2.79 o                         
   3   3   1        470.63        452.96         4.09 o                         
   5   3   1         19.17         23.95         0.97 o                         
   7   3   1         24.67         25.34         2.05 o                         
   9   3   1        230.65        243.20         7.68 o                         
 -10   4   1         92.29         94.08         6.31 o                         
  -8   4   1        327.35        316.45         7.98 o                         
  -6   4   1         61.22         62.91         2.47 o                         
  -4   4   1         32.59         37.88         0.96 o                         
  -2   4   1       6258.67       6280.41        57.26 o                         
   0   4   1        340.80        310.38         2.43 o                         
   2   4   1       1843.89       1847.02        12.29 o                         
   4   4   1         22.59         11.74         0.81 o                         
   6   4   1          8.05          6.98         1.07 o                         
   8   4   1        372.80        379.04         8.36 o                         
  10   4   1        147.90        131.46         7.77 o                         
  -9   5   1        665.63        686.52        13.77 o                         
  -7   5   1        142.40        143.02         4.43 o                         
  -5   5   1        213.09        203.99         2.62 o                         
  -3   5   1       1399.22       1567.56        10.91 o                         
  -1   5   1       1481.21       1500.99        10.04 o                         
   1   5   1        825.72        835.54         6.08 o                         
   3   5   1       6362.82       6913.76        47.27 o                         
   5   5   1         49.01         47.63         1.65 o                         
   7   5   1        231.79        225.23         6.17 o                         
   9   5   1       2032.05       2021.82        30.86 o                         
 -10   6   1         17.39         28.00         5.45 o                         
  -8   6   1         19.61         18.11         3.00 o                         
  -6   6   1        675.31        692.44        10.12 o                         
  -4   6   1        456.93        455.77         4.40 o                         
  -2   6   1          0.09          3.15         0.56 o                         
   0   6   1        127.05        165.11         1.89 o                         
   2   6   1       5618.89       6119.03        38.99 o                         
   4   6   1        171.83        160.61         2.32 o                         
   6   6   1        325.99        305.14         6.57 o                         
   8   6   1        994.22       1032.65        17.62 o                         
  10   6   1          4.53          8.26         4.45 o                         
  -9   7   1        107.78        112.69         5.88 o                         
  -7   7   1         56.97         52.93         3.50 o                         
  -5   7   1         48.57         43.94         1.91 o                         
  -3   7   1        306.57        276.57         3.18 o                         
  -1   7   1         64.16         62.21         1.15 o                         
   1   7   1         16.11         12.78         0.68 o                         
   3   7   1       1358.32       1545.41        10.78 o                         
   5   7   1        455.51        470.76         6.83 o                         
   7   7   1        108.17        109.67         4.69 o                         
   9   7   1        342.45        339.95        11.36 o                         
 -10   8   1          5.52          0.98         3.31 o                         
  -8   8   1        251.38        258.69         7.90 o                         
  -6   8   1         32.73         30.50         2.78 o                         
  -4   8   1         22.58         27.32         1.16 o                         
  -2   8   1        852.73       1063.61         8.93 o                         
   0   8   1        119.19        102.40         1.56 o                         
   2   8   1        648.45        662.37         5.27 o                         
   4   8   1       1074.93       1051.04         9.68 o                         
   6   8   1         72.31         76.37         3.83 o                         
   8   8   1        195.01        209.98         8.00 o                         
  -9   9   1         18.99         16.43         3.67 o                         
  -7   9   1        264.19        280.09         7.31 o                         
  -5   9   1         11.56         11.90         1.82 o                         
  -3   9   1        377.35        381.52         4.40 o                         
  -1   9   1         84.76         58.65         1.27 o                         
   1   9   1         80.87         88.84         1.88 o                         
   3   9   1        488.32        512.24         5.09 o                         
   5   9   1         10.26         12.26         1.73 o                         
   7   9   1        128.55        130.49         5.62 o                         
   9   9   1         12.83          7.01         3.27 o                         
  -8  10   1          5.36          0.93         2.83 o                         
  -6  10   1        295.37        293.96         7.10 o                         
  -4  10   1        339.67        324.27         6.26 o                         
  -2  10   1         45.90         36.20         1.71 o                         
   0  10   1       3994.33       3812.75        25.91 o                         
   2  10   1        128.75        147.51         2.37 o                         
   4  10   1        106.49        103.19         3.49 o                         
   6  10   1        327.18        313.36         8.45 o                         
   8  10   1         38.69         46.14         4.77 o                         
  -7  11   1        359.23        349.17         9.42 o                         
  -5  11   1        103.68        101.59         4.66 o                         
  -3  11   1        307.15        269.81         5.04 o                         
  -1  11   1       6642.46       6555.33        49.64 o                         
   1  11   1        422.63        401.12         5.18 o                         
   3  11   1        865.93        822.28        12.14 o                         
   5  11   1        230.30        180.57         7.84 o                         
   7  11   1        183.33        172.38         6.78 o                         
  -8  12   1        160.85        153.99        10.68 o                         
  -6  12   1         47.22         43.38         3.65 o                         
  -4  12   1         15.51          8.43         2.01 o                         
  -2  12   1       9654.64       9525.36        88.75 o                         
   0  12   1         65.58         72.23         3.07 o                         
   2  12   1         67.98         58.36         3.00 o                         
   4  12   1       1485.30       1260.63        17.44 o                         
   6  12   1          6.86          5.26         2.59 o                         
   8  12   1         10.41          1.47         3.25 o                         
  -7  13   1         41.79         38.83         4.85 o                         
  -5  13   1         52.92         48.64         4.04 o                         
  -3  13   1         16.10         21.69         3.48 o                         
  -1  13   1         63.30         68.71         3.71 o                         
   1  13   1        403.42        390.08         7.99 o                         
   3  13   1         77.62         71.84         5.40 o                         
   5  13   1          3.02          4.09         2.25 o                         
   7  13   1          0.05         -0.09         2.35 o                         
  -6  14   1         12.08         11.81         3.27 o                         
  -4  14   1        106.36        115.59         5.48 o                         
  -2  14   1         98.86         97.00         5.19 o                         
   0  14   1          6.51          8.54         1.84 o                         
   2  14   1          0.86         -0.83         2.17 o                         
   4  14   1          0.24         -1.54         1.83 o                         
   6  14   1         62.87         54.29         5.06 o                         
  -5  15   1          3.63          0.45         2.70 o                         
  -3  15   1        102.96        111.36         6.00 o                         
  -1  15   1         19.02         16.04         2.77 o                         
   1  15   1          3.33          1.84         2.30 o                         
   3  15   1          5.60         -0.78         2.10 o                         
   5  15   1          3.46          3.56         2.73 o                         
  -4  16   1         30.66         37.90         5.28 o                         
  -2  16   1        291.68        322.48         9.01 o                         
   0  16   1         17.48         17.77         3.04 o                         
   2  16   1          0.30          1.65         2.29 o                         
   4  16   1        181.72        229.70         8.87 o                         
  -3  17   1        273.52        313.20        10.36 o                         
  -1  17   1         85.45         85.69         5.90 o                         
   1  17   1        144.73        146.13         6.56 o                         
   3  17   1        439.27        476.35        12.11 o                         
  -2  18   1          0.05         -2.47         2.47 o                         
   0  18   1         93.07         85.74         6.22 o                         
   2  18   1        633.42        719.15        15.43 o                         
 -10   0   2          3.57          1.62         3.75 o                         
  -8   0   2        778.28        728.17        19.35 o                         
  -6   0   2          7.62         10.14         1.37 o                         
  -2   0   2       2619.44       2756.06        25.71 o                         
   4   0   2         12.30         10.53         0.93 o                         
   6   0   2       2343.01       2316.68        38.69 o                         
   8   0   2         35.35         39.84         4.52 o                         
  10   0   2        264.59        282.25        13.56 o                         
 -11   1   2         23.77         11.75         3.99 o                         
  -9   1   2        220.21        242.15         6.64 o                         
  -7   1   2         12.19          8.00         1.42 o                         
  -5   1   2        536.00        539.66         4.92 o                         
  -1   1   2          4.26          5.06         0.27 o                         
   3   1   2       1219.11       1227.96         8.57 o                         
   5   1   2          9.89         10.44         0.73 o                         
   7   1   2        806.77        904.16        12.04 o                         
   9   1   2        121.49        118.40         6.06 o                         
 -10   2   2         30.80         20.67         3.96 o                         
  -8   2   2        309.63        311.07         6.40 o                         
  -6   2   2         49.85         60.72         1.94 o                         
  -4   2   2         28.10         26.29         0.98 o                         
  -2   2   2       2364.64       2281.01        14.45 o                         
   0   2   2       2059.48       2001.17        12.55 o                         
   2   2   2        699.80        778.02         5.72 o                         
   4   2   2          6.67         12.08         0.67 o                         
   6   2   2        956.94        870.86         9.87 o                         
   8   2   2        107.57         98.19         4.33 o                         
  10   2   2         20.43         25.32         5.41 o                         
  -9   3   2          6.84          1.15         2.18 o                         
  -7   3   2        124.43        114.30         3.85 o                         
  -5   3   2        404.14        377.33         3.73 o                         
  -3   3   2       1028.18        991.67         7.25 o                         
  -1   3   2         28.85         31.21         0.79 o                         
   1   3   2        722.28        623.49         5.39 o                         
   3   3   2        677.16        623.16         4.86 o                         
   5   3   2        634.87        581.97         5.87 o                         
   7   3   2          0.92          3.55         1.72 o                         
   9   3   2         21.93         27.02         4.56 o                         
 -10   4   2          3.49          1.73         3.00 o                         
  -8   4   2         90.14         92.74         4.33 o                         
  -6   4   2          9.39         12.38         1.23 o                         
  -4   4   2       3399.78       3382.09        22.30 o                         
  -2   4   2        507.29        531.80         3.84 o                         
   0   4   2       1638.85       1759.62        11.15 o                         
   4   4   2        215.52        227.95         2.62 o                         
   6   4   2        255.85        238.76         4.86 o                         
   8   4   2         69.88         74.40         4.16 o                         
  10   4   2         40.54         44.79         8.25 o                         
  -9   5   2        355.96        372.62         9.61 o                         
  -7   5   2        322.86        307.23         6.25 o                         
  -5   5   2       3111.43       3177.20        24.17 o                         
  -3   5   2       4118.09       4257.75        26.39 o                         
  -1   5   2        110.99        114.46         1.43 o                         
   1   5   2       6596.53       6685.44        64.00 o                         
   3   5   2       6888.96       7295.64        52.56 o                         
   5   5   2        721.86        681.41         8.24 o                         
   7   5   2       1338.24       1317.68        20.93 o                         
   9   5   2        923.44        947.11        18.74 o                         
 -10   6   2        264.32        272.89        10.70 o                         
  -8   6   2        548.31        601.57        12.26 o                         
  -6   6   2        678.40        644.23         9.13 o                         
  -4   6   2        332.55        307.22         3.07 o                         
  -2   6   2       1595.93       1715.99        12.13 o                         
   0   6   2       3562.95       4063.02        26.19 o                         
   2   6   2       2449.22       2582.00        16.47 o                         
   4   6   2       1350.60       1281.02        11.95 o                         
   6   6   2       1531.72       1594.59        19.84 o                         
   8   6   2        400.15        400.60         9.77 o                         
  10   6   2          7.54          9.16         3.93 o                         
  -9   7   2        476.44        473.62        11.33 o                         
  -7   7   2         39.93         38.94         3.13 o                         
  -5   7   2       1445.27       1481.47        15.62 o                         
  -3   7   2       4854.60       5052.82        34.36 o                         
  -1   7   2         35.72         33.33         1.05 o                         
   1   7   2       6528.66       7073.55        47.01 o                         
   3   7   2       2256.69       2387.65        17.48 o                         
   5   7   2         49.20         54.33         2.52 o                         
   7   7   2       1577.41       1597.40        23.91 o                         
   9   7   2        729.08        777.23        17.41 o                         
 -10   8   2          0.18         -0.52         3.08 o                         
  -8   8   2         82.98         92.85         5.15 o                         
  -6   8   2          0.66          1.99         1.58 o                         
  -4   8   2        659.74        606.63         7.35 o                         
  -2   8   2          5.15          9.75         0.81 o                         
   0   8   2         11.02         23.56         0.89 o                         
   2   8   2       2139.50       2139.28        14.74 o                         
   4   8   2         21.54         21.95         1.37 o                         
   6   8   2        285.37        303.16         8.45 o                         
   8   8   2          0.37         -1.94         2.37 o                         
  -9   9   2         46.32         39.46         4.75 o                         
  -7   9   2          0.55         -0.29         1.75 o                         
  -5   9   2        113.52        117.57         5.21 o                         
  -3   9   2        240.70        256.28         3.62 o                         
  -1   9   2          0.90          1.02         0.47 o                         
   1   9   2        273.81        261.38         2.77 o                         
   3   9   2        254.63        239.68         3.30 o                         
   5   9   2         30.73         37.63         3.08 o                         
   7   9   2        189.13        182.30         6.61 o                         
   9   9   2         37.02         44.36         4.90 o                         
  -8  10   2         45.97         39.92         4.49 o                         
  -6  10   2         10.51          4.80         1.93 o                         
  -4  10   2          7.25          5.39         1.49 o                         
  -2  10   2         53.53         46.92         1.85 o                         
   0  10   2          0.06         -0.37         0.71 o                         
   2  10   2          1.08          1.85         0.67 o                         
   4  10   2          4.89          2.24         1.35 o                         
   6  10   2        172.48        185.11         6.57 o                         
   8  10   2         76.41         82.01         6.82 o                         
  -9  11   2         15.22          7.77         4.71 o                         
  -7  11   2         15.63          5.12         2.91 o                         
  -5  11   2        218.22        198.77         5.83 o                         
  -3  11   2       1685.23       1716.76        17.91 o                         
  -1  11   2          6.59          3.90         1.26 o                         
   1  11   2       2283.96       2311.69        20.14 o                         
   3  11   2        320.93        292.41         6.36 o                         
   5  11   2          1.48          0.48         1.95 o                         
   7  11   2         41.46         34.92         4.07 o                         
  -8  12   2        123.41        109.74         7.30 o                         
  -6  12   2          1.44          1.93         2.27 o                         
  -4  12   2        649.88        614.74        10.98 o                         
  -2  12   2         80.61         70.65         4.30 o                         
   0  12   2         19.59          6.62         2.24 o                         
   2  12   2        861.69        794.01        11.71 o                         
   4  12   2          1.12          1.83         1.97 o                         
   6  12   2        267.04        265.95         8.20 o                         
   8  12   2          2.00          2.23         3.23 o                         
  -7  13   2         36.20         35.84         4.58 o                         
  -5  13   2         29.91         19.92         3.36 o                         
  -3  13   2        705.70        720.15        13.59 o                         
  -1  13   2          5.44          2.67         1.32 o                         
   1  13   2        672.99        659.10        10.47 o                         
   3  13   2         81.82         62.63         3.88 o                         
   5  13   2         61.83         63.57         6.10 o                         
   7  13   2         81.57         81.33         6.51 o                         
  -6  14   2          0.34          1.51         2.45 o                         
  -4  14   2         47.30         62.48         6.22 o                         
  -2  14   2         60.81         47.63         4.02 o                         
   0  14   2         40.45         38.65         2.92 o                         
   2  14   2         98.69         98.13         6.76 o                         
   4  14   2         10.20         12.60         2.47 o                         
   6  14   2        112.74        113.64         6.14 o                         
  -5  15   2         15.77          8.38         2.92 o                         
  -3  15   2          4.90          4.18         2.52 o                         
  -1  15   2          2.63          3.34         1.83 o                         
   1  15   2         11.36         13.00         3.10 o                         
   3  15   2         36.01         32.67         3.59 o                         
   5  15   2          1.96          2.90         3.13 o                         
  -4  16   2        171.22        157.20         7.43 o                         
  -2  16   2          5.39          2.45         2.49 o                         
   0  16   2         16.90         14.48         3.16 o                         
   2  16   2        386.14        380.82        10.03 o                         
   4  16   2          0.20         -0.68         2.52 o                         
  -3  17   2          2.73          2.50         2.86 o                         
  -1  17   2          0.36         -2.17         2.17 o                         
   1  17   2          2.89          3.10         2.92 o                         
   3  17   2         82.19         85.37         5.94 o                         
  -2  18   2         11.40          5.98         2.93 o                         
   0  18   2         14.11         15.14         3.72 o                         
   2  18   2         12.26          7.85         2.98 o                         
 -11   1   3          1.59          1.76         3.04 o                         
  -9   1   3         75.33         70.58         4.61 o                         
  -7   1   3         51.67         42.84         2.50 o                         
  -5   1   3         19.39         20.49         1.04 o                         
  -3   1   3       3952.97       4208.48        26.99 o                         
   1   1   3          0.30          1.53         0.34 o                         
   3   1   3       3116.08       3302.27        21.47 o                         
   5   1   3       1074.77       1047.62         8.19 o                         
   7   1   3          0.73         -0.14         1.20 o                         
   9   1   3         20.50         22.50         3.45 o                         
 -10   2   3          1.87          0.42         2.33 o                         
  -8   2   3        303.68        301.92         6.31 o                         
  -6   2   3        142.25        142.55         2.80 o                         
  -4   2   3         37.89         47.16         1.11 o                         
   0   2   3       2204.64       2381.14        15.24 o                         
   2   2   3        845.45        814.68         5.84 o                         
   4   2   3         40.47         48.57         1.09 o                         
   6   2   3        249.11        234.40         3.42 o                         
   8   2   3         56.64         55.50         4.32 o                         
  10   2   3         57.01         65.50         5.50 o                         
  -9   3   3          7.28          6.10         2.35 o                         
  -7   3   3          7.80         12.72         1.76 o                         
  -5   3   3        133.15        129.60         2.34 o                         
  -3   3   3        241.79        261.12         2.34 o                         
  -1   3   3        251.97        215.61         1.79 o                         
   1   3   3       5763.86       5819.27       124.74 o                         
   3   3   3         34.19         43.86         1.01 o                         
   5   3   3        432.30        438.63         4.77 o                         
   7   3   3         56.65         44.79         3.63 o                         
   9   3   3         74.39         79.50         5.09 o                         
 -10   4   3        165.26        169.53         7.64 o                         
  -8   4   3          2.70          1.60         1.75 o                         
  -6   4   3         43.01         63.32         2.17 o                         
  -4   4   3        304.65        302.53         2.92 o                         
  -2   4   3         49.86         54.38         0.94 o                         
   2   4   3        255.96        333.79         3.05 o                         
   4   4   3        336.86        336.54         3.64 o                         
   6   4   3       1226.66       1119.37        14.95 o                         
   8   4   3        213.46        217.73         9.23 o                         
  10   4   3          1.30          1.22         3.20 o                         
  -9   5   3         89.77         89.58         5.22 o                         
  -7   5   3         29.06         35.27         2.68 o                         
  -5   5   3       3078.02       3265.30        23.98 o                         
  -3   5   3        502.94        517.65         4.17 o                         
  -1   5   3       1631.97       1652.30        10.80 o                         
   1   5   3       2842.75       3190.12        21.23 o                         
   3   5   3        215.99        247.35         3.19 o                         
   5   5   3        374.25        373.32         5.37 o                         
   7   5   3       1444.67       1420.95        26.89 o                         
   9   5   3        168.98        169.07         7.47 o                         
 -10   6   3        323.15        341.97        12.09 o                         
  -8   6   3        136.64        142.17         5.39 o                         
  -6   6   3         10.81         11.54         1.88 o                         
  -4   6   3       1869.29       1949.03        14.59 o                         
  -2   6   3          0.33          0.78         0.47 o                         
   0   6   3         89.29        117.36         1.55 o                         
   2   6   3       1428.97       1600.80        11.65 o                         
   4   6   3       1489.23       1492.51        14.16 o                         
   6   6   3         21.99         15.96         2.24 o                         
   8   6   3         72.80         72.36         7.50 o                         
  10   6   3        224.50        261.56        10.78 o                         
  -9   7   3         54.81         53.47         4.51 o                         
  -7   7   3        191.13        197.01         5.47 o                         
  -5   7   3        504.22        566.46         6.87 o                         
  -3   7   3         94.68        100.32         1.87 o                         
  -1   7   3         80.58         85.79         1.50 o                         
   1   7   3        952.73        918.84         7.20 o                         
   3   7   3        203.62        193.59         2.62 o                         
   5   7   3         95.94         86.65         2.93 o                         
   7   7   3        164.19        163.64         5.68 o                         
   9   7   3          7.37         11.85         3.50 o                         
 -10   8   3         60.89         57.26         5.52 o                         
  -8   8   3         11.98         18.88         2.94 o                         
  -6   8   3        193.95        201.40         5.30 o                         
  -4   8   3        302.53        305.74         4.01 o                         
  -2   8   3        210.02        196.75         2.93 o                         
   0   8   3       1822.63       2228.42        14.54 o                         
   2   8   3         10.93         28.12         1.00 o                         
   4   8   3         52.14         60.76         2.22 o                         
   6   8   3        727.65        743.94        12.60 o                         
   8   8   3         12.50          8.56         3.02 o                         
  -9   9   3         37.67         33.05         4.69 o                         
  -7   9   3          5.66          4.09         2.07 o                         
  -5   9   3         95.84         95.89         3.71 o                         
  -3   9   3        132.58        139.31         2.76 o                         
  -1   9   3        182.32        143.00         2.23 o                         
   1   9   3        356.58        395.65         3.97 o                         
   3   9   3        112.04        100.05         2.53 o                         
   5   9   3        351.66        355.03         7.15 o                         
   7   9   3         19.34         18.71         2.98 o                         
   9   9   3         53.57         45.85         6.23 o                         
  -8  10   3        232.74        250.51         8.91 o                         
  -6  10   3         27.79         28.30         3.26 o                         
  -4  10   3        147.73        154.90         3.77 o                         
  -2  10   3       3215.29       3069.00        25.98 o                         
   0  10   3          0.13         -0.20         0.59 o                         
   2  10   3        274.48        236.63         3.67 o                         
   4  10   3        559.73        474.42         8.52 o                         
   6  10   3         17.65          9.90         3.05 o                         
   8  10   3         12.62         10.39         3.27 o                         
  -9  11   3         85.17         93.87         9.28 o                         
  -7  11   3        117.05        110.24         5.14 o                         
  -5  11   3        622.07        613.79        11.10 o                         
  -3  11   3        535.27        516.57         7.58 o                         
  -1  11   3       6550.13       6391.21        50.17 o                         
   1  11   3        230.64        199.16         3.86 o                         
   3  11   3        126.78        100.06         3.84 o                         
   5  11   3        787.34        685.98        12.19 o                         
   7  11   3          8.90          4.79         3.52 o                         
  -8  12   3          4.16         -0.87         2.80 o                         
  -6  12   3        839.26        810.25        14.24 o                         
  -4  12   3         22.71         16.23         2.51 o                         
  -2  12   3        236.86        230.94         5.41 o                         
   0  12   3       9855.25       9900.65       102.13 o                         
   2  12   3          1.74          0.97         1.54 o                         
   4  12   3        123.94        137.12         6.59 o                         
   6  12   3        416.64        370.30         9.76 o                         
   8  12   3         32.59         30.42         5.83 o                         
  -7  13   3          6.37          4.19         2.66 o                         
  -5  13   3        103.63        105.21         5.49 o                         
  -3  13   3        310.47        292.50         8.24 o                         
  -1  13   3        120.70        133.05         3.75 o                         
   1  13   3          0.01         -1.39         1.39 o                         
   3  13   3        175.19        156.00         5.07 o                         
   5  13   3         58.21         48.52         5.30 o                         
   7  13   3          2.15          0.74         2.62 o                         
  -6  14   3          1.05          3.47         2.50 o                         
  -4  14   3          0.36         -2.04         2.04 o                         
  -2  14   3          8.25          4.86         3.09 o                         
   0  14   3         49.94         50.19         3.08 o                         
   2  14   3        111.00        120.09         5.62 o                         
   4  14   3         68.20         73.04         4.17 o                         
   6  14   3         78.83         78.25         5.54 o                         
  -5  15   3          1.87          4.30         2.42 o                         
  -3  15   3         11.16         11.08         3.13 o                         
  -1  15   3         21.78         17.84         2.54 o                         
   1  15   3        272.60        294.84         8.27 o                         
   3  15   3          0.52          0.57         2.15 o                         
   5  15   3          5.70          5.88         4.08 o                         
  -4  16   3          1.07          2.68         2.76 o                         
  -2  16   3         44.12         41.08         3.90 o                         
   0  16   3        237.41        279.98         7.75 o                         
   2  16   3         57.31         68.76         5.10 o                         
   4  16   3         17.30         17.67         3.74 o                         
  -3  17   3         71.07         65.87         5.01 o                         
  -1  17   3         99.18         98.05         5.67 o                         
   1  17   3        408.85        489.18        11.01 o                         
   3  17   3        303.47        325.58        17.47 o                         
  -2  18   3         44.87         41.13         6.03 o                         
   0  18   3          8.94          3.45         3.41 o                         
   2  18   3        332.67        365.04        10.01 o                         
 -10   0   4         22.46         32.09         7.72 o                         
  -8   0   4       2939.07       3057.71        52.23 o                         
  -6   0   4        338.56        357.18         7.18 o                         
  -4   0   4       2275.91       2344.13        22.94 o                         
   0   0   4       4079.11       3671.86       110.15 o                         
   2   0   4         10.39          3.82         1.33 o                         
   6   0   4         49.61         67.33         3.10 o                         
   8   0   4          2.97          4.62         3.18 o                         
  10   0   4       1812.00       1845.02        43.71 o                         
 -11   1   4          0.81          1.32         3.53 o                         
  -9   1   4          1.20          2.09         1.74 o                         
  -7   1   4         21.26         17.01         1.82 o                         
  -5   1   4        237.09        219.02         2.79 o                         
  -3   1   4       1301.99       1286.98         9.38 o                         
  -1   1   4        162.71        194.46         1.90 o                         
   1   1   4        144.11        178.58         1.70 o                         
   3   1   4       1375.86       1522.83        10.18 o                         
   5   1   4        133.07        117.16         1.97 o                         
   7   1   4          0.14         -1.10         1.10 o                         
   9   1   4          0.00         -0.33         2.18 o                         
 -10   2   4          0.17         -0.05         2.21 o                         
  -8   2   4         14.10         17.89         2.09 o                         
  -6   2   4          8.29          7.58         1.02 o                         
  -4   2   4       3817.19       4019.01        26.22 o                         
  -2   2   4       3910.76       3997.70        26.07 o                         
   2   2   4       1694.81       1859.69        12.11 o                         
   4   2   4        188.34        190.65         2.27 o                         
   6   2   4         12.36          8.16         1.03 o                         
   8   2   4        177.41        203.02         7.12 o                         
  10   2   4         24.03         18.91         3.67 o                         
  -9   3   4         17.10         13.35         2.60 o                         
  -7   3   4        259.24        246.12         5.16 o                         
  -5   3   4        196.61        223.73         2.90 o                         
  -3   3   4        175.71        215.57         2.17 o                         
  -1   3   4       1442.36       1332.10         8.84 o                         
   1   3   4         32.26         27.88         0.67 o                         
   3   3   4       4997.67       5194.34        34.92 o                         
   5   3   4        191.84        187.84         2.75 o                         
   7   3   4         26.57         29.63         2.50 o                         
   9   3   4         14.36         15.60         3.28 o                         
 -10   4   4         23.29         27.33         3.78 o                         
  -8   4   4        187.55        198.23         6.46 o                         
  -6   4   4         23.09         27.75         1.72 o                         
  -4   4   4         68.23         73.97         1.30 o                         
  -2   4   4       1197.37       1208.38         7.66 o                         
   0   4   4        256.72        325.60         3.00 o                         
   2   4   4          3.36          1.69         0.42 o                         
   4   4   4        872.54        848.02         7.52 o                         
   6   4   4        240.01        255.03         5.46 o                         
   8   4   4         78.76         79.91         4.33 o                         
  10   4   4        201.76        200.45         9.68 o                         
  -9   5   4         16.90         14.62         2.97 o                         
  -7   5   4          4.56          4.48         1.64 o                         
  -5   5   4         53.87         66.05         1.43 o                         
  -3   5   4         22.13         16.68         0.76 o                         
  -1   5   4       1546.85       1584.47        10.66 o                         
   1   5   4        444.06        429.76         3.81 o                         
   3   5   4        208.96        216.65         2.91 o                         
   5   5   4        105.19        105.22         2.74 o                         
   7   5   4        189.59        169.77         5.52 o                         
   9   5   4         10.99          2.93         2.95 o                         
 -10   6   4       1209.37       1299.05        27.66 o                         
  -8   6   4          3.66          0.54         1.92 o                         
  -6   6   4       5291.18       5557.13        56.19 o                         
  -4   6   4       3735.62       4100.40        28.15 o                         
  -2   6   4        190.66        159.99         2.11 o                         
   4   6   4          0.24          1.41         0.88 o                         
   6   6   4       6898.57       6978.38        69.51 o                         
   8   6   4       6945.17       7242.99        88.29 o                         
  10   6   4          1.16         -0.23         3.67 o                         
  -9   7   4         80.98         82.68         6.48 o                         
  -7   7   4         24.67         23.26         2.79 o                         
  -5   7   4         63.21         65.51         3.25 o                         
  -3   7   4          0.00         -0.55         0.55 o                         
  -1   7   4        654.52        684.84         5.32 o                         
   1   7   4         91.14        109.67         1.77 o                         
   3   7   4          7.06          6.88         0.74 o                         
   5   7   4        318.67        308.44         5.50 o                         
   7   7   4        250.13        242.77         6.74 o                         
   9   7   4        183.39        160.80         7.66 o                         
 -10   8   4         44.29         33.63         5.05 o                         
  -8   8   4         57.37         63.55         5.39 o                         
  -6   8   4          2.77          4.01         1.56 o                         
  -4   8   4          6.94          5.75         0.91 o                         
  -2   8   4        417.36        431.10         4.17 o                         
   0   8   4          3.07          0.92         0.47 o                         
   2   8   4        230.53        237.04         3.08 o                         
   4   8   4          0.19         -0.11         0.95 o                         
   6   8   4        181.38        186.95         6.24 o                         
   8   8   4          2.05         -0.15         2.55 o                         
  -9   9   4         81.07         75.22         5.66 o                         
  -7   9   4          2.27          1.71         2.11 o                         
  -5   9   4         36.19         31.49         2.33 o                         
  -3   9   4        163.63        163.45         3.12 o                         
  -1   9   4        195.15        226.32         2.99 o                         
   1   9   4         49.44         52.45         1.55 o                         
   3   9   4         72.05         68.20         2.19 o                         
   5   9   4        188.56        186.49         6.47 o                         
   7   9   4         13.08         15.83         3.06 o                         
   9   9   4          2.92          1.11         2.82 o                         
  -8  10   4          5.91          1.80         2.60 o                         
  -6  10   4         49.18         49.78         3.44 o                         
  -4  10   4        190.49        187.02         4.14 o                         
  -2  10   4        810.52        809.02         8.02 o                         
   0  10   4        700.21        691.67         6.34 o                         
   2  10   4          2.09         -0.15         0.76 o                         
   4  10   4        218.04        232.39         7.89 o                         
   6  10   4          0.48         -2.04         2.04 o                         
   8  10   4         24.80         20.98         3.82 o                         
  -7  11   4        113.88        108.41         5.13 o                         
  -5  11   4         32.91         27.62         2.98 o                         
  -3  11   4          5.96          6.81         1.61 o                         
  -1  11   4        348.22        326.21         5.14 o                         
   1  11   4          5.27          6.43         1.09 o                         
   3  11   4        550.69        499.67         8.94 o                         
   5  11   4          1.77          1.44         1.93 o                         
   7  11   4          8.35          3.63         2.77 o                         
  -8  12   4        460.12        433.84        18.08 o                         
  -6  12   4         82.08         76.46         4.60 o                         
  -4  12   4        425.42        419.88         9.13 o                         
  -2  12   4      14639.52      15080.36       138.64 o                         
   0  12   4        581.01        554.27         7.96 o                         
   2  12   4         66.50         45.43         3.28 o                         
   4  12   4       2339.50       1989.17        26.83 o                         
   6  12   4         25.68         14.00         2.85 o                         
   8  12   4         25.10         14.41         4.15 o                         
  -7  13   4         10.67         11.97         3.12 o                         
  -5  13   4         20.17          7.99         2.90 o                         
  -3  13   4          1.21          0.88         2.06 o                         
  -1  13   4         46.09         53.61         2.65 o                         
   1  13   4          5.72          3.59         1.91 o                         
   3  13   4         93.97         80.04         4.13 o                         
   5  13   4         44.88         43.61         4.21 o                         
   7  13   4          2.59          0.04         2.80 o                         
  -6  14   4         19.69         19.03         3.47 o                         
  -4  14   4        117.14        107.72         5.81 o                         
  -2  14   4          0.03         -0.50         1.46 o                         
   0  14   4         37.48         26.39         2.51 o                         
   2  14   4        101.10         88.63         5.91 o                         
   4  14   4         16.24         17.45         3.14 o                         
   6  14   4          0.02         -0.24         2.41 o                         
  -5  15   4          3.39          3.17         2.42 o                         
  -3  15   4          8.41          5.74         2.92 o                         
  -1  15   4          1.43         -0.74         1.44 o                         
   1  15   4         48.41         49.51         4.20 o                         
   3  15   4        163.95        183.46         6.88 o                         
   5  15   4          0.04          0.54         3.00 o                         
  -4  16   4         10.31          7.43         3.79 o                         
  -2  16   4         17.99          9.13         2.44 o                         
   0  16   4         11.72          7.01         2.54 o                         
   2  16   4         28.29         23.07         3.54 o                         
   4  16   4         78.73         86.46         6.78 o                         
  -3  17   4          0.05         -2.24         2.24 o                         
  -1  17   4          2.20         -2.15         2.28 o                         
   1  17   4         73.88         89.35         5.63 o                         
   3  17   4        127.36        156.76         7.84 o                         
  -2  18   4         12.66          0.85         2.57 o                         
   0  18   4        139.83        169.33         9.19 o                         
   2  18   4        124.15        161.28         9.14 o                         
 -11   1   5          0.27          0.82         4.18 o                         
  -9   1   5        149.38        153.42         5.20 o                         
  -7   1   5        234.01        226.97         4.97 o                         
  -5   1   5         11.64         10.39         0.90 o                         
  -3   1   5       5035.38       5274.80        34.41 o                         
  -1   1   5       5412.66       5741.12       122.71 o                         
   1   1   5          0.15          3.11         0.41 o                         
   3   1   5        923.70       1001.64         7.33 o                         
   5   1   5         38.81         42.99         1.39 o                         
   7   1   5          0.86         -1.17         1.17 o                         
   9   1   5        251.45        259.16         8.78 o                         
 -10   2   5          9.37          8.11         2.65 o                         
  -8   2   5        140.79        135.91         4.51 o                         
  -6   2   5          8.56          9.86         1.10 o                         
  -4   2   5        397.61        380.25         3.99 o                         
  -2   2   5       2960.63       3174.41        19.28 o                         
   0   2   5        227.71        164.12         1.61 o                         
   2   2   5        961.94        966.61         6.64 o                         
   4   2   5        702.28        840.83         6.91 o                         
   6   2   5         26.09         26.34         1.54 o                         
   8   2   5         58.27         56.95         4.02 o                         
  10   2   5         18.42         17.40         3.79 o                         
  -9   3   5        149.63        161.89         5.77 o                         
  -7   3   5         32.99         40.87         2.46 o                         
  -5   3   5          6.56          7.24         0.83 o                         
  -3   3   5        105.45        100.25         1.38 o                         
  -1   3   5        237.42        231.79         2.08 o                         
   1   3   5        859.82        762.66         5.58 o                         
   3   3   5         16.42         17.54         0.74 o                         
   5   3   5        190.49        180.60         2.98 o                         
   7   3   5        447.01        473.37         8.49 o                         
   9   3   5         41.48         31.48         3.94 o                         
 -10   4   5         83.22         62.71         5.46 o                         
  -8   4   5          1.18         -1.58         1.58 o                         
  -6   4   5         12.35         10.04         1.25 o                         
  -4   4   5       2577.15       2465.72        16.65 o                         
  -2   4   5         52.43         52.79         0.99 o                         
   0   4   5       2571.67       2642.56        17.42 o                         
   2   4   5        680.44        624.11         5.09 o                         
   4   4   5         85.10         70.41         1.73 o                         
   6   4   5        701.04        691.42         9.85 o                         
   8   4   5        189.24        192.62         6.59 o                         
  10   4   5          3.97          4.17         5.59 o                         
  -9   5   5         57.58         53.51         4.08 o                         
  -7   5   5         82.86         74.38         3.54 o                         
  -5   5   5        362.44        402.74         5.26 o                         
  -3   5   5        589.93        581.02         4.86 o                         
  -1   5   5        547.47        528.46         4.13 o                         
   1   5   5       7361.73       8035.66        70.50 o                         
   3   5   5         33.49         21.02         1.08 o                         
   5   5   5        489.64        471.96         6.40 o                         
   7   5   5       3878.03       3844.63        42.99 o                         
   9   5   5          4.94          7.41         4.77 o                         
 -10   6   5         12.36         22.83         5.28 o                         
  -8   6   5        296.11        330.06         8.14 o                         
  -6   6   5        146.99        146.91         4.55 o                         
  -4   6   5         25.37         27.50         1.13 o                         
  -2   6   5        234.23        240.84         2.62 o                         
   0   6   5       5344.52       5635.98        36.10 o                         
   2   6   5        419.74        361.74         3.65 o                         
   4   6   5        607.21        596.07         7.17 o                         
   6   6   5       2356.57       2355.48        26.34 o                         
   8   6   5          0.40          0.54         2.79 o                         
  10   6   5         18.51         10.55         4.61 o                         
  -9   7   5         32.65         32.83         3.56 o                         
  -7   7   5         26.36         27.70         2.85 o                         
  -5   7   5         15.62         10.50         1.31 o                         
  -3   7   5          5.00          5.56         0.72 o                         
  -1   7   5         58.95         48.46         1.08 o                         
   1   7   5       2249.15       2591.64        19.24 o                         
   3   7   5        674.06        751.94         7.59 o                         
   5   7   5        133.15        126.65         3.73 o                         
   7   7   5        635.80        621.37        13.47 o                         
   9   7   5        173.64        172.76         8.71 o                         
 -10   8   5         69.48         71.24         6.41 o                         
  -8   8   5         14.61          9.63         2.48 o                         
  -6   8   5          6.02          5.59         1.49 o                         
  -4   8   5        126.88        163.85         2.99 o                         
  -2   8   5          1.25          0.83         0.56 o                         
   0   8   5        607.73        632.42         5.76 o                         
   2   8   5       2232.59       2365.94        20.09 o                         
   4   8   5        200.74        169.43         4.29 o                         
   6   8   5        547.33        576.81        11.62 o                         
   8   8   5         57.31         69.68         5.48 o                         
  -9   9   5        134.97        151.95         7.45 o                         
  -7   9   5          1.54          3.07         1.97 o                         
  -5   9   5        129.14        119.51         3.81 o                         
  -3   9   5          0.70         -0.13         0.77 o                         
  -1   9   5         13.11          8.93         0.66 o                         
   1   9   5        983.62       1078.50         9.69 o                         
   3   9   5          0.00          1.43         1.03 o                         
   5   9   5        169.61        149.00         5.06 o                         
   7   9   5         19.23         15.89         3.00 o                         
   9   9   5         26.24         22.58         4.99 o                         
  -8  10   5        121.04        120.50         6.53 o                         
  -6  10   5        173.11        187.44         5.62 o                         
  -4  10   5        101.08        105.09         3.11 o                         
  -2  10   5       3211.57       3118.55        24.76 o                         
   0  10   5         49.84         65.69         1.77 o                         
   2  10   5        121.31        102.73         3.63 o                         
   4  10   5        334.63        273.54         7.48 o                         
   6  10   5        154.22        165.42         6.31 o                         
   8  10   5          3.95          2.01         2.45 o                         
  -7  11   5         50.18         47.00         3.80 o                         
  -5  11   5        288.93        255.60         6.81 o                         
  -3  11   5       3788.66       3863.74        40.15 o                         
  -1  11   5        245.71        234.04         4.82 o                         
   1  11   5        786.92        714.09         8.16 o                         
   3  11   5        353.87        253.17         6.51 o                         
   5  11   5        260.15        225.43         6.59 o                         
   7  11   5         49.34         34.53         4.11 o                         
  -8  12   5         10.55          3.55         3.99 o                         
  -6  12   5         39.47         25.38         3.37 o                         
  -4  12   5       5676.90       5839.01        71.14 o                         
  -2  12   5          1.53          1.56         1.72 o                         
   0  12   5         91.22         82.05         3.11 o                         
   2  12   5       1807.94       1526.05        21.07 o                         
   4  12   5          1.30          0.60         1.81 o                         
   6  12   5         12.97          8.48         2.70 o                         
   8  12   5        237.20        283.92         9.49 o                         
  -7  13   5         14.66         14.69         3.20 o                         
  -5  13   5         37.91         39.42         4.76 o                         
  -3  13   5          1.05          2.02         1.48 o                         
  -1  13   5        373.17        374.34         5.92 o                         
   1  13   5         35.62         33.70         2.73 o                         
   3  13   5          1.85         -0.96         1.68 o                         
   5  13   5          1.70          0.57         2.22 o                         
   7  13   5         23.26         15.33         3.67 o                         
  -6  14   5         57.53         65.39         4.97 o                         
  -4  14   5         70.34         70.60         8.37 o                         
  -2  14   5         24.18         20.54         2.10 o                         
   0  14   5          4.40          1.83         1.91 o                         
   2  14   5          1.15         -1.32         1.68 o                         
   4  14   5         95.80         83.16         5.17 o                         
   6  14   5          0.25          0.74         2.60 o                         
  -5  15   5         11.55         11.86         3.18 o                         
  -3  15   5         11.20         12.81         2.99 o                         
  -1  15   5          1.81         -0.25         1.52 o                         
   1  15   5         29.75         24.46         3.22 o                         
   3  15   5         17.75         12.53         3.14 o                         
   5  15   5         51.05         42.61         5.74 o                         
  -4  16   5        228.04        252.81        12.29 o                         
  -2  16   5          1.52          0.03         2.07 o                         
   0  16   5          1.93          3.51         2.78 o                         
   2  16   5        184.10        216.29         7.98 o                         
   4  16   5         15.55         16.74         4.18 o                         
  -3  17   5         35.39         38.54         5.31 o                         
  -1  17   5        158.31        158.88         7.82 o                         
   1  17   5        351.52        417.43        10.23 o                         
   3  17   5         71.63         73.24         6.14 o                         
  -2  18   5        125.49        121.10         6.52 o                         
   0  18   5        571.65        669.60        17.34 o                         
   2  18   5         27.30         26.78         4.11 o                         
 -10   0   6        201.53        188.41        26.66 o                         
  -8   0   6          2.53          7.72         2.74 o                         
  -6   0   6       7556.14       7928.09       100.14 o                         
  -4   0   6       1912.15       2028.56        19.09 o                         
  -2   0   6        182.11        150.99         2.38 o                         
   2   0   6        274.26        256.94         3.52 o                         
   4   0   6       4696.55       5105.42        45.76 o                         
   6   0   6        110.35        135.89         4.83 o                         
   8   0   6        666.75        656.74        26.71 o                         
  10   0   6          9.51          4.37         4.26 o                         
 -11   1   6         62.53         56.21         7.78 o                         
  -9   1   6         22.26         19.84         2.78 o                         
  -7   1   6        212.46        231.55         5.07 o                         
  -5   1   6       8134.54       8508.49        72.48 o                         
  -3   1   6         27.78         26.89         0.77 o                         
   1   1   6       1908.08       1953.71        13.52 o                         
   3   1   6        287.30        295.56         3.00 o                         
   5   1   6       2305.10       2502.07        20.55 o                         
   7   1   6        470.47        430.94         7.36 o                         
   9   1   6         84.40         85.14         5.69 o                         
 -10   2   6         64.84         71.10         5.64 o                         
  -8   2   6         30.13         33.48         3.09 o                         
  -6   2   6         26.52         26.00         1.85 o                         
  -4   2   6       1037.78       1007.80         7.97 o                         
  -2   2   6         92.24         99.56         1.32 o                         
   0   2   6       1514.05       1631.74        10.49 o                         
   2   2   6        104.66        107.79         1.54 o                         
   4   2   6       1369.24       1333.03        10.02 o                         
   6   2   6        211.78        197.52         4.09 o                         
   8   2   6         96.39        108.15         5.25 o                         
  10   2   6        121.82        125.50         7.81 o                         
  -9   3   6         20.29         18.42         2.69 o                         
  -7   3   6         57.36         56.79         2.80 o                         
  -5   3   6        283.13        272.67         3.78 o                         
  -3   3   6        151.84        147.23         1.69 o                         
  -1   3   6        177.82        145.15         1.59 o                         
   1   3   6        227.71        175.33         1.84 o                         
   3   3   6       1614.24       1724.24        12.20 o                         
   5   3   6        132.59        140.27         2.62 o                         
   7   3   6          9.72          3.12         1.66 o                         
   9   3   6         95.81        104.56         6.17 o                         
 -10   4   6         13.31          9.67         3.50 o                         
  -8   4   6          1.65          0.63         1.67 o                         
  -6   4   6        307.64        284.33         4.58 o                         
  -4   4   6          5.58          9.20         0.66 o                         
  -2   4   6        959.38       1034.63         7.50 o                         
   2   4   6        694.84        746.73         6.05 o                         
   4   4   6        249.49        233.64         3.33 o                         
   6   4   6        498.73        509.04         8.67 o                         
   8   4   6         63.76         66.78         5.06 o                         
  10   4   6          2.70          2.44         3.61 o                         
  -9   5   6        144.73        138.20         6.14 o                         
  -7   5   6        945.97        960.15        15.62 o                         
  -5   5   6       1257.51       1315.96        13.27 o                         
  -3   5   6        311.33        320.67         3.05 o                         
  -1   5   6       2422.23       2598.92        16.94 o                         
   1   5   6       6742.89       7235.80        49.31 o                         
   3   5   6       1458.89       1554.77        11.96 o                         
   5   5   6       3225.98       3209.92        32.05 o                         
   7   5   6       2027.42       1989.83        26.39 o                         
   9   5   6        212.00        232.07         9.61 o                         
 -10   6   6        181.19        184.31        16.47 o                         
  -8   6   6        249.99        255.75         7.42 o                         
  -6   6   6          5.21          8.98         1.55 o                         
  -4   6   6        129.41        110.95         1.94 o                         
  -2   6   6       1701.08       1729.67        12.05 o                         
   0   6   6       4455.92       4711.94        31.97 o                         
   2   6   6       1993.64       2007.50        15.91 o                         
   4   6   6       3272.76       3396.94        32.07 o                         
   6   6   6        268.12        255.34         5.66 o                         
   8   6   6         53.99         57.24         5.01 o                         
  -9   7   6         25.94         27.66         3.55 o                         
  -7   7   6        548.91        537.33        11.11 o                         
  -5   7   6       1671.65       1692.86        17.44 o                         
  -3   7   6        163.48        157.07         2.47 o                         
  -1   7   6       3846.78       4145.40        27.76 o                         
   1   7   6       1643.03       1885.05        14.15 o                         
   3   7   6         74.45         85.89         2.21 o                         
   5   7   6       3914.22       3930.74        40.87 o                         
   7   7   6       1567.61       1583.09        24.09 o                         
   9   7   6         66.28         82.73         6.76 o                         
  -8   8   6          2.32          0.24         2.01 o                         
  -6   8   6        100.75        101.02         3.77 o                         
  -4   8   6          0.47         -0.66         0.77 o                         
  -2   8   6          1.25         -0.59         0.59 o                         
   0   8   6       2638.67       2718.77        19.37 o                         
   2   8   6        177.87        164.43         2.73 o                         
   4   8   6        400.02        383.23         6.81 o                         
   6   8   6         16.04         11.79         2.86 o                         
   8   8   6          0.12         -0.08         2.90 o                         
  -9   9   6          0.64         -0.73         2.57 o                         
  -7   9   6         18.22         18.81         2.76 o                         
  -5   9   6         81.82         84.69         3.38 o                         
  -3   9   6          3.63          1.08         0.98 o                         
  -1   9   6        105.17        106.19         1.80 o                         
   1   9   6        238.51        218.83         3.27 o                         
   3   9   6        141.66        133.22         4.04 o                         
   5   9   6        514.22        501.37         9.72 o                         
   7   9   6         20.52         19.19         3.08 o                         
   9   9   6          1.42         -1.06         3.78 o                         
  -8  10   6          7.65         10.20         3.17 o                         
  -6  10   6         18.54         19.13         2.49 o                         
  -4  10   6         70.58         67.98         2.66 o                         
  -2  10   6         39.48         38.89         1.78 o                         
   0  10   6         38.15         35.42         1.66 o                         
   2  10   6          0.07          0.51         1.10 o                         
   4  10   6        340.49        370.09         8.83 o                         
   6  10   6        127.28        120.11         5.58 o                         
   8  10   6         31.41         26.83         3.79 o                         
  -7  11   6        107.04        105.42         5.24 o                         
  -5  11   6        863.06        857.11        14.70 o                         
  -3  11   6         42.46         44.24         2.63 o                         
  -1  11   6       1630.28       1607.92        14.45 o                         
   1  11   6        341.82        300.75         5.15 o                         
   3  11   6         16.91         21.26         2.53 o                         
   5  11   6         87.90         69.83         4.22 o                         
   7  11   6         47.92         46.25         4.30 o                         
  -8  12   6          0.83          0.04         4.49 o                         
  -6  12   6        338.43        324.74         9.71 o                         
  -4  12   6         98.71        107.62         6.49 o                         
  -2  12   6          0.18         -1.32         1.32 o                         
   0  12   6        749.42        692.35         9.15 o                         
   2  12   6          1.13          0.61         1.63 o                         
   4  12   6        385.41        373.98         8.53 o                         
   6  12   6          5.35          2.66         2.48 o                         
  -7  13   6         12.35         11.67         3.72 o                         
  -5  13   6        481.00        476.41        13.08 o                         
  -3  13   6         31.07         35.24         2.59 o                         
  -1  13   6        422.24        419.27         6.18 o                         
   1  13   6        158.85        121.44         4.78 o                         
   3  13   6         53.12         55.58         3.94 o                         
   5  13   6        163.92        137.42         6.16 o                         
   7  13   6         34.77         32.39         4.27 o                         
  -6  14   6         10.74         13.73         3.75 o                         
  -4  14   6         60.82         58.08         4.97 o                         
  -2  14   6         14.10          9.98         1.78 o                         
   0  14   6         84.50         95.21         5.16 o                         
   2  14   6         27.72         44.83         3.80 o                         
   4  14   6        117.47        110.73         5.76 o                         
   6  14   6          1.76          2.29         4.00 o                         
  -5  15   6          0.02         -2.32         2.32 o                         
  -3  15   6         15.11         14.95         3.04 o                         
  -1  15   6          7.89          7.95         2.04 o                         
   1  15   6         64.66         68.12         4.61 o                         
   3  15   6          0.03          1.72         2.61 o                         
   5  15   6         47.13         53.30         5.88 o                         
  -4  16   6          0.35          2.81         3.03 o                         
  -2  16   6         17.61         16.99         3.09 o                         
   0  16   6        468.92        473.77        10.95 o                         
   2  16   6          0.02         -2.38         2.38 o                         
   4  16   6          3.11          2.60         3.86 o                         
  -3  17   6          1.85         -1.85         3.28 o                         
  -1  17   6          3.84          1.58         2.61 o                         
   1  17   6         50.16         55.67         5.26 o                         
   3  17   6         27.58         19.71         4.09 o                         
  -2  18   6         11.01          8.88         3.71 o                         
   0  18   6         15.07          9.14         3.92 o                         
  -9   1   7         34.61         25.75         3.81 o                         
  -7   1   7          1.81         -0.54         1.26 o                         
  -5   1   7       1164.49       1236.73        10.61 o                         
  -3   1   7       1967.23       2068.91        13.10 o                         
  -1   1   7         63.28         60.18         1.10 o                         
   1   1   7       4351.80       4525.36        29.66 o                         
   3   1   7       2159.67       2174.31        15.51 o                         
   5   1   7          8.27          9.02         0.93 o                         
   7   1   7          5.00          2.28         1.45 o                         
   9   1   7          1.00          0.19         2.49 o                         
 -10   2   7        140.68        137.63         9.43 o                         
  -8   2   7         56.66         55.44         3.49 o                         
  -6   2   7          1.39          4.69         1.53 o                         
  -4   2   7       3181.20       3441.63        22.83 o                         
  -2   2   7        727.83        729.26         5.42 o                         
   0   2   7        699.72        654.26         4.78 o                         
   2   2   7         63.57         89.77         1.39 o                         
   4   2   7        597.92        601.23         5.29 o                         
   6   2   7        114.74        113.71         3.67 o                         
   8   2   7        249.96        248.17         9.18 o                         
  10   2   7         18.01         19.92         4.25 o                         
  -9   3   7          0.30         -1.98         1.98 o                         
  -7   3   7        116.05        117.59         3.69 o                         
  -5   3   7        132.51        140.92         2.73 o                         
  -3   3   7         34.37         24.93         0.87 o                         
  -1   3   7       3568.48       3619.35        22.06 o                         
   1   3   7         18.19         14.73         0.72 o                         
   3   3   7       1233.83       1208.99         9.33 o                         
   5   3   7         22.19         17.88         1.35 o                         
   7   3   7         82.67         77.17         3.63 o                         
   9   3   7         21.79         13.95         3.31 o                         
 -10   4   7          0.33         -1.72         2.85 o                         
  -8   4   7         60.30         71.26         7.32 o                         
  -6   4   7         50.86         44.46         2.07 o                         
  -4   4   7         13.92          9.96         0.81 o                         
  -2   4   7       4050.89       4089.24        24.92 o                         
   0   4   7        563.06        664.63         4.78 o                         
   2   4   7        447.10        504.03         4.48 o                         
   4   4   7       3782.95       3558.75        26.33 o                         
   6   4   7        353.89        324.82         6.30 o                         
   8   4   7          2.65          0.38         2.12 o                         
  10   4   7         25.11         21.91         6.13 o                         
  -9   5   7          7.21          6.87         2.52 o                         
  -7   5   7       1186.87       1205.73        17.40 o                         
  -5   5   7        115.54        123.36         2.74 o                         
  -3   5   7        750.09        758.82         5.67 o                         
  -1   5   7       1950.99       2128.05        14.43 o                         
   1   5   7         50.62         70.53         1.39 o                         
   3   5   7        849.98        894.74         7.69 o                         
   5   5   7       2541.08       2527.67        29.08 o                         
   7   5   7        386.53        383.82         7.98 o                         
   9   5   7         87.20         81.09         7.42 o                         
 -10   6   7         43.88         28.10         5.02 o                         
  -8   6   7          7.56          0.14         2.32 o                         
  -6   6   7        526.54        530.06         8.28 o                         
  -4   6   7          7.81         10.18         0.85 o                         
  -2   6   7        133.60        128.91         1.90 o                         
   0   6   7       1212.97       1355.29        10.32 o                         
   2   6   7       2043.70       2121.32        16.18 o                         
   4   6   7          6.13          8.02         1.43 o                         
   6   6   7        197.49        185.38         4.96 o                         
   8   6   7        436.54        446.15        15.51 o                         
  -9   7   7         53.94         56.40         4.65 o                         
  -7   7   7        109.05        118.52         4.36 o                         
  -5   7   7        106.55        112.43         3.43 o                         
  -3   7   7         28.27         32.95         1.31 o                         
  -1   7   7        643.30        599.23         6.18 o                         
   1   7   7        309.52        303.23         3.65 o                         
   3   7   7        124.86        104.33         2.83 o                         
   5   7   7        193.40        175.75         4.51 o                         
   7   7   7         29.48         40.26         3.88 o                         
   9   7   7         49.09         57.22         6.48 o                         
  -8   8   7          8.50          3.14         3.12 o                         
  -6   8   7         47.92         48.74         2.85 o                         
  -4   8   7        120.13        126.42         2.90 o                         
  -2   8   7       1625.32       1819.68        14.85 o                         
   0   8   7         16.93         39.62         1.38 o                         
   2   8   7         52.54         87.45         1.94 o                         
   4   8   7       1587.69       1671.03        20.68 o                         
   6   8   7         25.65         29.15         3.01 o                         
   8   8   7         45.51         47.11         4.31 o                         
  -9   9   7          0.66         -0.62         3.12 o                         
  -7   9   7         33.52         37.26         3.33 o                         
  -5   9   7        143.02        140.75         3.90 o                         
  -3   9   7        146.17        149.76         2.91 o                         
  -1   9   7        222.03        226.38         3.17 o                         
   1   9   7        185.25        186.36         3.16 o                         
   3   9   7        274.43        313.33         6.32 o                         
   5   9   7         14.89         18.96         2.55 o                         
   7   9   7         58.77         67.63         4.96 o                         
   9   9   7         94.38         99.99         8.55 o                         
  -8  10   7          3.48          4.38         2.63 o                         
  -6  10   7         63.11         62.93         4.21 o                         
  -4  10   7       1872.87       1903.26        20.78 o                         
  -2  10   7         22.19         22.07         1.45 o                         
   0  10   7        129.08        108.59         2.65 o                         
   2  10   7        668.27        502.19         7.82 o                         
   4  10   7         32.56         28.18         2.79 o                         
   6  10   7         36.38         39.05         4.08 o                         
   8  10   7        132.34        150.92         6.98 o                         
  -7  11   7        297.03        310.10         8.79 o                         
  -5  11   7        488.97        488.10        11.31 o                         
  -3  11   7       3768.48       3888.73        37.06 o                         
  -1  11   7        121.17        106.39         2.78 o                         
   1  11   7        109.58         82.99         3.05 o                         
   3  11   7       1238.78       1062.84        16.06 o                         
   5  11   7         45.84         61.51         4.07 o                         
   7  11   7          7.51          5.82         2.75 o                         
  -8  12   7        355.27        332.49        13.84 o                         
  -6  12   7          0.54         -2.23         2.23 o                         
  -4  12   7        316.54        297.25         9.80 o                         
  -2  12   7       5700.24       5744.42        49.22 o                         
   0  12   7          0.07         -1.37         1.37 o                         
   2  12   7        149.42        158.46         5.18 o                         
   4  12   7        625.77        501.86        10.95 o                         
   6  12   7         90.85        102.93         6.06 o                         
  -7  13   7         78.09         89.30         6.99 o                         
  -5  13   7        155.59        148.80         6.73 o                         
  -3  13   7         65.37         74.78         3.36 o                         
  -1  13   7         10.23         13.55         1.62 o                         
   1  13   7        334.12        293.18         7.82 o                         
   3  13   7         39.42         37.17         3.88 o                         
   5  13   7         16.90         15.64         3.01 o                         
   7  13   7         47.39         61.77         5.97 o                         
  -6  14   7          0.32          0.42         2.86 o                         
  -4  14   7         51.50         44.90         4.32 o                         
  -2  14   7          5.14          6.64         1.56 o                         
   0  14   7         60.87         61.27         4.28 o                         
   2  14   7         96.42        118.45         5.50 o                         
   4  14   7        161.21        165.86         7.91 o                         
   6  14   7         44.75         45.56         5.42 o                         
  -5  15   7          7.45         12.42         3.18 o                         
  -3  15   7         14.02         13.95         2.91 o                         
  -1  15   7        333.82        362.57         8.13 o                         
   1  15   7         16.54         13.97         3.02 o                         
   3  15   7          0.83         -0.57         2.19 o                         
   5  15   7          0.02         -1.80         3.43 o                         
  -4  16   7         52.33         38.79         4.39 o                         
  -2  16   7        130.58        148.76         6.31 o                         
   0  16   7         86.38        102.97         5.84 o                         
   2  16   7         19.57         22.75         3.84 o                         
   4  16   7        183.53        192.21         9.51 o                         
  -3  17   7         62.46         63.15         6.12 o                         
  -1  17   7        392.94        467.39        11.62 o                         
   1  17   7        287.66        295.64         9.33 o                         
   3  17   7        185.15        202.24         9.50 o                         
   0  18   7        326.07        363.39        11.82 o                         
 -10   0   8        802.97        759.07        23.06 o                         
  -8   0   8         79.28         99.14         5.45 o                         
  -6   0   8       1524.81       1515.26        24.35 o                         
  -2   0   8        291.15        275.59         4.00 o                         
   0   0   8         21.38         12.41         0.91 o                         
   4   0   8         35.20         29.81         1.71 o                         
   6   0   8         14.37          5.39         1.74 o                         
   8   0   8       3859.29       3782.58        75.60 o                         
  10   0   8        385.19        390.38        16.85 o                         
  -9   1   8          0.23          0.31         2.47 o                         
  -7   1   8         15.55         15.42         2.12 o                         
  -5   1   8        687.88        702.19         6.66 o                         
  -3   1   8        847.64        869.15         6.23 o                         
  -1   1   8          0.02         -0.18         0.39 o                         
   1   1   8       1063.76       1239.52         8.44 o                         
   3   1   8          5.32          1.79         0.56 o                         
   5   1   8         10.53          8.20         0.99 o                         
   7   1   8         63.83         63.82         3.35 o                         
   9   1   8         19.83         21.11         3.75 o                         
 -10   2   8          7.54          9.16         3.37 o                         
  -8   2   8         11.25         11.00         2.35 o                         
  -6   2   8        869.22        886.10         9.95 o                         
  -4   2   8        747.47        743.44         5.93 o                         
  -2   2   8       4251.86       4496.98        28.96 o                         
   0   2   8       2531.89       2748.73        17.00 o                         
   2   2   8       1324.57       1352.33         9.48 o                         
   4   2   8          2.36          0.38         0.56 o                         
   6   2   8        364.65        357.90         6.99 o                         
   8   2   8         85.84         94.70         6.31 o                         
  10   2   8         91.94         90.59         7.04 o                         
  -9   3   8         13.24         12.69         2.82 o                         
  -7   3   8         28.36         26.91         2.34 o                         
  -5   3   8        326.84        340.85         4.94 o                         
  -3   3   8       1663.95       1570.61        10.42 o                         
  -1   3   8         86.09        110.71         1.44 o                         
   1   3   8       4311.68       4442.13        29.38 o                         
   3   3   8        250.91        281.21         3.14 o                         
   5   3   8        103.61         85.30         2.87 o                         
   7   3   8        185.67        199.84         5.16 o                         
   9   3   8          0.49          0.43         2.52 o                         
 -10   4   8         47.23         44.05         5.25 o                         
  -8   4   8          0.00          0.80         1.94 o                         
  -6   4   8         83.39         80.23         3.01 o                         
  -4   4   8        170.68        189.27         2.45 o                         
  -2   4   8         10.91         12.58         0.66 o                         
   0   4   8          9.45          9.09         0.63 o                         
   2   4   8        684.39        676.70         5.54 o                         
   4   4   8        340.38        319.02         4.38 o                         
   6   4   8        363.27        358.00         6.72 o                         
   8   4   8        522.81        496.33        12.11 o                         
  10   4   8          2.59          2.72         4.42 o                         
  -9   5   8         30.48         21.85         3.51 o                         
  -7   5   8         24.93         32.34         3.31 o                         
  -5   5   8         25.55         37.12         1.92 o                         
  -3   5   8        885.45        807.62         6.18 o                         
  -1   5   8         94.25         74.32         1.35 o                         
   1   5   8        317.90        334.98         3.18 o                         
   3   5   8        161.38        175.20         3.06 o                         
   5   5   8        164.81        152.25         4.28 o                         
   7   5   8          2.21         -0.48         1.70 o                         
   9   5   8         91.58         73.80         8.40 o                         
 -10   6   8         10.67          5.00         3.29 o                         
  -8   6   8       1943.09       1964.25        28.65 o                         
  -6   6   8       1373.83       1451.83        18.38 o                         
  -4   6   8         59.83         51.42         1.57 o                         
  -2   6   8       6218.99       6929.85        42.62 o                         
   2   6   8         13.69         11.40         0.89 o                         
   4   6   8      10514.05      10477.43       101.86 o                         
   6   6   8      12950.74      12975.71       126.36 o                         
   8   6   8         32.44         35.53         4.13 o                         
  -9   7   8         32.07         23.40         3.46 o                         
  -7   7   8         27.57         27.16         2.92 o                         
  -5   7   8         23.43         17.66         2.46 o                         
  -3   7   8        415.00        436.11         5.03 o                         
  -1   7   8         64.61         80.17         1.60 o                         
   1   7   8         13.03          8.64         0.90 o                         
   3   7   8        337.20        341.79         4.79 o                         
   5   7   8        292.18        288.04         6.43 o                         
   7   7   8        211.35        203.96         7.62 o                         
   9   7   8        136.07        142.57         8.55 o                         
  -8   8   8          0.47         -2.06         2.06 o                         
  -6   8   8          0.47         -0.63         1.35 o                         
  -4   8   8        133.40        145.76         3.40 o                         
  -2   8   8          6.93         10.68         0.89 o                         
   0   8   8        353.49        361.56         4.35 o                         
   2   8   8        155.72        165.30         2.78 o                         
   4   8   8        265.55        260.89         7.25 o                         
   6   8   8         27.74         27.55         3.00 o                         
   8   8   8         29.47         28.19         3.59 o                         
  -9   9   8         22.14         20.12         4.80 o                         
  -7   9   8         26.78         23.22         3.59 o                         
  -5   9   8        277.93        286.60         5.60 o                         
  -3   9   8        153.71        139.62         3.12 o                         
  -1   9   8          0.73          0.09         0.67 o                         
   1   9   8         37.73         41.36         1.77 o                         
   3   9   8        155.53        158.55         4.60 o                         
   5   9   8         30.82         36.49         3.17 o                         
   7   9   8          0.60          3.54         2.43 o                         
  -8  10   8         61.39         57.91         4.68 o                         
  -6  10   8         45.36         44.83         3.37 o                         
  -4  10   8        151.69        159.55         4.01 o                         
  -2  10   8        208.67        219.25         3.95 o                         
   0  10   8         38.99         32.48         1.90 o                         
   2  10   8        375.92        399.65         7.51 o                         
   4  10   8          3.06          1.07         1.74 o                         
   6  10   8         15.85          7.06         2.49 o                         
   8  10   8          0.02         -1.21         2.55 o                         
  -7  11   8         17.10         16.68         3.09 o                         
  -5  11   8          0.35         -1.98         1.98 o                         
  -3  11   8        459.21        456.96         7.50 o                         
  -1  11   8          3.15          0.00         1.05 o                         
   1  11   8        489.08        467.98         8.15 o                         
   3  11   8         33.42         23.01         2.67 o                         
   5  11   8          5.12          2.54         2.03 o                         
   7  11   8          0.78          2.01         2.54 o                         
  -8  12   8         35.24         29.15         5.64 o                         
  -6  12   8        281.84        276.72        10.15 o                         
  -4  12   8       7530.44       7943.89        95.14 o                         
  -2  12   8        401.86        411.05         6.98 o                         
   0  12   8         38.91         20.53         1.92 o                         
   2  12   8       3141.06       2591.66        33.56 o                         
   4  12   8         14.94          5.61         2.19 o                         
   6  12   8         45.84         42.29         4.20 o                         
  -7  13   8          4.01          2.56         5.35 o                         
  -5  13   8          0.44         -0.34         2.29 o                         
  -3  13   8         40.92         43.11         2.80 o                         
  -1  13   8          0.29         -1.04         1.21 o                         
   1  13   8         82.50         78.19         7.44 o                         
   3  13   8         50.67         55.37         4.47 o                         
   5  13   8          0.22         -0.11         2.12 o                         
   7  13   8          0.08          3.27         5.19 o                         
  -6  14   8         85.33         72.50         6.41 o                         
  -4  14   8          1.74          0.18         2.27 o                         
  -2  14   8         13.49         10.33         1.72 o                         
   0  14   8        138.32        127.37         4.89 o                         
   2  14   8          0.74         -1.27         1.92 o                         
   4  14   8          0.72          2.06         2.34 o                         
   6  14   8          8.78          5.43         3.33 o                         
  -5  15   8         16.56         15.05         3.79 o                         
  -3  15   8         10.96          6.88         2.43 o                         
  -1  15   8        100.92        117.74         5.06 o                         
   1  15   8        159.36        169.01         7.16 o                         
   3  15   8          0.52          5.19         2.57 o                         
   5  15   8        188.56        256.80         9.79 o                         
  -4  16   8          9.22          8.01         3.46 o                         
  -2  16   8          3.89          0.94         3.38 o                         
   0  16   8         30.21         36.61         3.70 o                         
   2  16   8         93.36         92.62         7.87 o                         
   4  16   8          7.41         16.89         4.20 o                         
  -3  17   8          0.82         -2.82         3.76 o                         
  -1  17   8         39.35         54.71         7.62 o                         
   1  17   8        127.84        159.81         6.80 o                         
   3  17   8         56.68         59.84         6.41 o                         
  -9   1   9         42.08         38.82         4.28 o                         
  -7   1   9          8.83          9.02         1.74 o                         
  -5   1   9       1509.86       1571.42        14.73 o                         
  -3   1   9       1082.81       1231.57         8.71 o                         
  -1   1   9          4.05          2.13         0.47 o                         
   1   1   9       1469.51       1622.93        10.87 o                         
   3   1   9          3.53         11.38         0.81 o                         
   5   1   9         17.48         17.41         1.27 o                         
   7   1   9        395.65        342.57         7.80 o                         
   9   1   9        267.76        252.61         9.51 o                         
 -10   2   9         91.31         85.67         7.32 o                         
  -8   2   9          3.42          5.71         2.69 o                         
  -6   2   9         25.72         23.63         1.70 o                         
  -4   2   9        816.29        888.17         6.66 o                         
  -2   2   9          0.01          0.43         0.48 o                         
   0   2   9        320.45        312.18         2.81 o                         
   2   2   9        579.73        712.03         6.22 o                         
   4   2   9        218.41        188.41         2.84 o                         
   6   2   9         79.57         81.95         3.09 o                         
   8   2   9         29.54         24.43         3.63 o                         
  10   2   9         66.44         62.51         5.59 o                         
  -9   3   9         10.40         12.81         3.63 o                         
  -7   3   9          0.44          0.25         1.44 o                         
  -5   3   9         74.51         74.81         2.87 o                         
  -3   3   9        674.65        659.13         5.17 o                         
  -1   3   9         99.04         85.44         1.31 o                         
   1   3   9          1.44          2.05         0.55 o                         
   3   3   9        746.21        706.99         6.10 o                         
   5   3   9        506.27        492.42         7.41 o                         
   7   3   9         47.14         45.57         3.05 o                         
   9   3   9        185.27        177.16         8.10 o                         
 -10   4   9          1.48          2.96         3.13 o                         
  -8   4   9          3.98         -1.90         1.90 o                         
  -6   4   9        382.64        354.47         5.91 o                         
  -4   4   9          5.34         11.12         0.84 o                         
  -2   4   9        866.37        885.50         6.16 o                         
   0   4   9        581.15        527.80         4.73 o                         
   2   4   9        134.49        125.16         1.87 o                         
   4   4   9        845.36        775.27        10.95 o                         
   6   4   9        188.14        195.12         4.93 o                         
   8   4   9          7.29          3.66         2.30 o                         
  -9   5   9         25.46         21.03         3.60 o                         
  -7   5   9        131.99        132.48         6.02 o                         
  -5   5   9         86.02         86.74         2.65 o                         
  -3   5   9        201.44        220.10         2.86 o                         
  -1   5   9       4020.36       4404.28        26.97 o                         
   1   5   9         22.81         14.09         0.76 o                         
   3   5   9        810.40        767.59         8.17 o                         
   5   5   9       5647.44       5562.95        56.28 o                         
   7   5   9         35.70         41.31         3.21 o                         
   9   5   9         22.08         24.61         5.07 o                         
 -10   6   9        107.37        123.51        10.23 o                         
  -8   6   9         47.31         48.60         6.66 o                         
  -6   6   9         30.96         32.31         2.38 o                         
  -4   6   9        180.17        169.82         2.66 o                         
  -2   6   9       1421.42       1407.70        10.45 o                         
   0   6   9        363.79        334.54         3.24 o                         
   2   6   9        848.26        887.73         7.87 o                         
   4   6   9       3454.12       3470.20        36.30 o                         
   6   6   9         43.44         57.16         3.53 o                         
   8   6   9         31.80         26.26         3.98 o                         
  -9   7   9         10.36         11.64         3.47 o                         
  -7   7   9         14.51         10.83         2.37 o                         
  -5   7   9          0.00          0.32         1.16 o                         
  -3   7   9          4.14          2.46         0.88 o                         
  -1   7   9       2096.43       2272.62        17.33 o                         
   1   7   9        516.42        622.61         6.56 o                         
   3   7   9        107.40        100.64         3.03 o                         
   5   7   9       1208.25       1224.27        16.66 o                         
   7   7   9        246.13        241.94        10.20 o                         
   9   7   9         36.55         32.92         4.92 o                         
  -8   8   9          0.11          0.27         2.23 o                         
  -6   8   9          0.10         -0.42         1.60 o                         
  -4   8   9         22.70         18.21         1.67 o                         
  -2   8   9        270.33        267.59         3.62 o                         
   0   8   9       1504.81       1559.72        13.79 o                         
   2   8   9        263.66        218.39         3.92 o                         
   4   8   9       1080.06       1050.32        17.37 o                         
   6   8   9        305.90        321.34         8.25 o                         
   8   8   9         17.15          9.15         3.01 o                         
  -9   9   9          0.00          1.86         2.79 o                         
  -7   9   9         21.66         21.72         3.37 o                         
  -5   9   9         27.28         23.62         2.07 o                         
  -3   9   9        110.72        109.01         3.16 o                         
  -1   9   9        580.89        611.46         7.02 o                         
   1   9   9         36.57         27.75         1.55 o                         
   3   9   9         45.01         39.25         2.76 o                         
   5   9   9         18.46         21.79         2.92 o                         
   7   9   9         31.06         22.87         3.77 o                         
  -8  10   9         46.38         53.73         4.71 o                         
  -6  10   9         73.32         93.37         5.85 o                         
  -4  10   9       1759.46       1783.79        19.89 o                         
  -2  10   9          3.84          5.06         1.14 o                         
   0  10   9         32.19         29.54         2.23 o                         
   2  10   9        269.75        180.95         5.18 o                         
   4  10   9        385.73        396.72         9.50 o                         
   6  10   9         26.88         23.44         3.34 o                         
   8  10   9         93.74         96.81         6.81 o                         
  -7  11   9        198.62        194.70         8.14 o                         
  -5  11   9       1570.06       1620.29        22.75 o                         
  -3  11   9        128.36        121.60         3.69 o                         
  -1  11   9        504.24        472.66         6.40 o                         
   1  11   9        453.84        350.43         6.54 o                         
   3  11   9        231.53        191.55         5.99 o                         
   5  11   9         62.37         41.24         3.56 o                         
   7  11   9        751.17        815.26        16.44 o                         
  -8  12   9         46.99         38.60         6.19 o                         
  -6  12   9       2491.44       2549.27        35.89 o                         
  -4  12   9         21.04         27.86         2.79 o                         
  -2  12   9         81.23         74.73         3.55 o                         
   0  12   9       1692.57       1471.05        18.15 o                         
   2  12   9          0.21          3.17         2.16 o                         
   4  12   9         10.51         14.20         2.53 o                         
   6  12   9        470.52        576.40        13.10 o                         
  -7  13   9         39.59         49.16         6.76 o                         
  -5  13   9          9.18         10.33         3.17 o                         
  -3  13   9        247.68        241.50         5.58 o                         
  -1  13   9         21.80         17.86         1.80 o                         
   1  13   9          1.33         -1.77         1.77 o                         
   3  13   9          3.63          5.45         2.34 o                         
   5  13   9         12.73          8.20         2.60 o                         
  -6  14   9         17.67         15.49         4.37 o                         
  -4  14   9         19.53         24.24         3.56 o                         
  -2  14   9          1.69          0.35         1.39 o                         
   0  14   9          1.44          1.04         1.84 o                         
   2  14   9         90.67         82.30         5.07 o                         
   4  14   9          6.44          9.88         2.95 o                         
   6  14   9          4.19          5.32         3.32 o                         
  -5  15   9          3.38          1.50         2.91 o                         
  -3  15   9         13.26         12.25         2.94 o                         
  -1  15   9         35.28         28.02         2.78 o                         
   1  15   9         25.45         15.04         2.76 o                         
   3  15   9         69.24         54.16         4.98 o                         
   5  15   9         39.70         35.06         5.65 o                         
  -4  16   9          0.69         -0.77         3.05 o                         
  -2  16   9          6.38          6.85         3.20 o                         
   0  16   9        115.76        142.84         6.10 o                         
   2  16   9         19.14         23.32         3.86 o                         
   4  16   9         52.41         68.53         5.80 o                         
  -3  17   9        106.19         92.34         7.74 o                         
  -1  17   9        208.91        260.53        10.04 o                         
   1  17   9         71.71         88.55         6.28 o                         
 -10   0  10          3.79          8.68         4.36 o                         
  -8   0  10       2110.23       2117.44        39.12 o                         
  -6   0  10        862.12        877.66        16.33 o                         
  -4   0  10        246.94        228.51         3.60 o                         
   0   0  10         56.93         60.30         2.45 o                         
   2   0  10       4208.46       4649.39        41.92 o                         
   4   0  10         65.03        129.80         3.49 o                         
   6   0  10       1042.81       1024.65        21.70 o                         
   8   0  10         34.96         50.54         6.64 o                         
  -9   1  10        101.40        121.98         5.72 o                         
  -7   1  10       2156.56       2294.90        29.00 o                         
  -5   1  10         11.21          9.87         1.35 o                         
  -3   1  10       5387.97       5832.13        37.59 o                         
  -1   1  10       1789.64       1802.26        12.49 o                         
   1   1  10        710.34        742.08         5.71 o                         
   3   1  10       3445.96       3649.35        25.64 o                         
   5   1  10       1182.46       1077.23        11.76 o                         
   7   1  10         88.36         88.66         4.36 o                         
   9   1  10        469.57        429.56        12.83 o                         
 -10   2  10         14.15          7.22         3.71 o                         
  -8   2  10         36.44         35.92         3.35 o                         
  -6   2  10        437.79        434.47         7.66 o                         
  -4   2  10          6.80          4.47         0.68 o                         
  -2   2  10        978.78        967.37         7.44 o                         
   0   2  10        100.13         92.66         1.43 o                         
   2   2  10        589.05        640.01         5.59 o                         
   4   2  10        135.33        145.40         2.63 o                         
   6   2  10        235.21        217.76         4.87 o                         
   8   2  10        402.92        411.91        11.63 o                         
  -9   3  10          1.09          2.28         2.39 o                         
  -7   3  10          8.18          4.15         1.69 o                         
  -5   3  10         78.04         76.88         2.88 o                         
  -3   3  10          0.11         -0.33         0.46 o                         
  -1   3  10         50.59         48.55         1.17 o                         
   1   3  10       1344.61       1427.21        10.07 o                         
   3   3  10        524.75        555.01         5.25 o                         
   5   3  10          0.30          0.14         1.23 o                         
   7   3  10        117.61        118.75         4.22 o                         
   9   3  10         49.03         47.50         5.41 o                         
 -10   4  10          1.78          1.83         3.63 o                         
  -8   4  10          1.16          3.56         2.40 o                         
  -6   4  10          8.49          8.26         1.50 o                         
  -4   4  10        227.17        245.85         3.02 o                         
  -2   4  10       7319.65       7306.25        43.91 o                         
   0   4  10        634.18        630.96         5.26 o                         
   2   4  10         45.29         45.46         1.30 o                         
   4   4  10       1729.22       1668.93        17.33 o                         
   6   4  10         56.65         63.30         3.09 o                         
   8   4  10         17.69         14.30         3.70 o                         
  -9   5  10        211.04        214.69         9.59 o                         
  -7   5  10        313.91        329.82        10.87 o                         
  -5   5  10        200.09        217.94         4.23 o                         
  -3   5  10        394.72        449.73         4.53 o                         
  -1   5  10       2045.09       2141.18        13.95 o                         
   1   5  10       1763.55       1784.70        14.29 o                         
   3   5  10       4375.27       4464.84        37.86 o                         
   5   5  10       3040.49       2982.89        32.18 o                         
   7   5  10        291.91        304.96         7.73 o                         
   9   5  10          4.80          0.75         4.35 o                         
 -10   6  10         55.44         55.66         6.42 o                         
  -8   6  10         78.70         76.48         5.36 o                         
  -6   6  10          0.01         -0.81         1.34 o                         
  -4   6  10        338.77        289.01         4.10 o                         
  -2   6  10       2329.67       2344.91        16.88 o                         
   0   6  10       1602.96       1569.15        12.42 o                         
   2   6  10       4298.57       4359.40        33.44 o                         
   4   6  10         14.09         20.40         2.13 o                         
   6   6  10        132.10        141.15         5.22 o                         
   8   6  10         94.08         91.48         7.15 o                         
  -9   7  10        156.63        168.31         8.17 o                         
  -7   7  10        361.68        370.71         9.02 o                         
  -5   7  10        120.57        124.83         4.03 o                         
  -3   7  10       1251.43       1314.00        12.37 o                         
  -1   7  10        550.30        608.01         6.10 o                         
   1   7  10        144.00        148.51         2.82 o                         
   3   7  10       6025.27       6045.78        64.02 o                         
   5   7  10       2399.07       2360.02        28.29 o                         
   7   7  10         69.61         67.25         4.69 o                         
   9   7  10         55.75         46.85         6.39 o                         
  -8   8  10          7.40          8.77         2.97 o                         
  -6   8  10          0.22         -0.47         1.82 o                         
  -4   8  10          0.24          0.58         1.08 o                         
  -2   8  10       1520.15       1479.35        12.83 o                         
   0   8  10        200.65        190.81         3.48 o                         
   2   8  10        227.72        209.53         3.92 o                         
   4   8  10        112.15         97.14         3.92 o                         
   6   8  10          0.61          2.16         1.95 o                         
   8   8  10         56.18         63.35         5.04 o                         
  -9   9  10          0.27         -1.47         3.08 o                         
  -7   9  10         10.56          4.92         2.61 o                         
  -5   9  10          7.28          8.20         1.85 o                         
  -3   9  10          2.78          3.37         1.14 o                         
  -1   9  10        128.28        117.96         2.97 o                         
   1   9  10        186.83        167.26         3.74 o                         
   3   9  10        787.58        772.12        11.77 o                         
   5   9  10          0.36         -1.76         1.76 o                         
   7   9  10          9.43          6.30         2.79 o                         
  -8  10  10         16.56         16.31         3.62 o                         
  -6  10  10         32.73         35.88         3.93 o                         
  -4  10  10        108.42        113.08         4.61 o                         
  -2  10  10         61.37         61.87         2.38 o                         
   0  10  10          0.15         -0.32         0.97 o                         
   2  10  10        246.96        278.12         6.42 o                         
   4  10  10         92.01         90.65         4.74 o                         
   6  10  10         72.11         84.64         5.28 o                         
   8  10  10        335.88        365.17        13.13 o                         
  -7  11  10        364.58        398.48        11.46 o                         
  -5  11  10         44.50         47.24         3.77 o                         
  -3  11  10        698.52        704.96         9.20 o                         
  -1  11  10        307.17        277.78         5.08 o                         
   1  11  10         91.73         88.47         3.34 o                         
   3  11  10        114.84         85.72         4.28 o                         
   5  11  10        117.36        111.03         5.17 o                         
   7  11  10         12.47         15.08         3.38 o                         
  -6  12  10         77.74         73.80         5.13 o                         
  -4  12  10          5.28          6.35         2.57 o                         
  -2  12  10        428.59        439.23         6.99 o                         
   0  12  10          0.83          0.46         1.54 o                         
   2  12  10        349.96        350.33         9.62 o                         
   4  12  10          3.79         -1.74         1.74 o                         
   6  12  10         56.79         62.86         5.03 o                         
  -7  13  10        228.41        266.63        17.44 o                         
  -5  13  10         40.86         39.19         4.19 o                         
  -3  13  10        152.14        151.26         4.57 o                         
  -1  13  10        156.72        134.15         4.25 o                         
   1  13  10         18.21         16.33         2.52 o                         
   3  13  10        214.48        174.71         7.23 o                         
   5  13  10         68.37         76.04         4.89 o                         
  -6  14  10         42.64         45.18         6.19 o                         
  -4  14  10          3.07          1.91         2.30 o                         
  -2  14  10         29.08         31.04         2.88 o                         
   0  14  10         23.64         33.60         3.34 o                         
   2  14  10         73.44         66.21         4.68 o                         
   4  14  10          1.46          4.36         2.67 o                         
  -5  15  10         19.95         17.00         4.45 o                         
  -3  15  10          2.94          1.59         2.79 o                         
  -1  15  10         77.64         84.97         4.13 o                         
   1  15  10          1.37          1.38         2.20 o                         
   3  15  10         41.96         40.01         5.04 o                         
  -4  16  10         11.81         17.00         6.70 o                         
  -2  16  10        322.22        330.46        10.59 o                         
   0  16  10          1.17          5.61         3.28 o                         
   2  16  10          3.59          1.90         2.66 o                         
  -1  17  10         17.13          9.47         3.34 o                         
   1  17  10         36.20         36.54         4.68 o                         
  -9   1  11          0.23         -1.20         2.14 o                         
  -7   1  11        411.91        411.09         8.78 o                         
  -5   1  11        441.66        446.66         6.29 o                         
  -3   1  11         33.03         37.00         1.11 o                         
  -1   1  11       2542.19       2561.76        18.60 o                         
   1   1  11       1537.65       1539.77        10.65 o                         
   3   1  11         40.22         51.17         1.60 o                         
   5   1  11         14.69         25.82         1.93 o                         
   7   1  11          9.42          6.33         2.10 o                         
   9   1  11         63.31         55.22         5.24 o                         
 -10   2  11         24.44         15.51         4.02 o                         
  -8   2  11          1.81          1.56         1.87 o                         
  -6   2  11       1312.64       1418.24        19.31 o                         
  -4   2  11         71.14         65.89         1.53 o                         
  -2   2  11         16.69          9.48         0.72 o                         
   0   2  11         41.47         58.02         1.25 o                         
   2   2  11        515.73        511.02         4.97 o                         
   4   2  11        219.42        226.05         3.69 o                         
   6   2  11        755.61        664.36         9.58 o                         
   8   2  11         36.59         34.09         4.10 o                         
  -9   3  11         65.15         66.81         6.02 o                         
  -7   3  11        105.68        105.23         4.34 o                         
  -5   3  11          2.17          1.36         0.95 o                         
  -3   3  11        911.01        921.53         9.41 o                         
  -1   3  11        360.93        370.80         3.42 o                         
   1   3  11       1027.38        950.17         7.61 o                         
   3   3  11         11.31          6.30         0.89 o                         
   5   3  11        113.65        115.62         3.56 o                         
   7   3  11         51.09         49.53         4.07 o                         
   9   3  11         38.83         40.09         5.26 o                         
 -10   4  11         35.44         18.74         5.25 o                         
  -8   4  11          9.84          4.98         2.56 o                         
  -6   4  11          0.00         -0.47         1.15 o                         
  -4   4  11        955.95        925.54        10.21 o                         
  -2   4  11        476.30        471.45         4.11 o                         
   0   4  11        307.61        334.42         3.37 o                         
   2   4  11       4961.95       4760.94        36.28 o                         
   4   4  11        397.93        373.71         6.28 o                         
   6   4  11         41.38         40.65         2.70 o                         
   8   4  11         89.24         98.21         7.64 o                         
  -9   5  11        414.54        394.37        12.40 o                         
  -7   5  11         21.27         15.36         2.76 o                         
  -5   5  11        126.00        129.32         3.53 o                         
  -3   5  11        736.79        758.99         7.01 o                         
  -1   5  11          1.23          0.87         0.59 o                         
   1   5  11        876.63        927.83         8.72 o                         
   3   5  11       3436.08       3274.82        32.30 o                         
   5   5  11        563.71        515.68         8.14 o                         
   7   5  11         99.87         98.84         5.20 o                         
   9   5  11        200.35        197.73        13.08 o                         
 -10   6  11         14.01         13.68         4.66 o                         
  -8   6  11        139.68        135.62         6.55 o                         
  -6   6  11          0.82          2.62         1.53 o                         
  -4   6  11         74.95         73.93         2.28 o                         
  -2   6  11        396.92        409.41         4.57 o                         
   0   6  11       1269.62       1233.80        10.27 o                         
   2   6  11          4.63          3.38         0.90 o                         
   4   6  11        327.63        296.01         5.79 o                         
   6   6  11        554.54        568.60         9.70 o                         
   8   6  11         34.85         38.53         4.53 o                         
  -9   7  11         26.54         24.45         3.93 o                         
  -7   7  11         44.57         43.89         4.20 o                         
  -5   7  11         23.27         21.23         2.18 o                         
  -3   7  11        166.38        153.99         2.97 o                         
  -1   7  11        128.52        122.04         2.62 o                         
   1   7  11        147.32        115.87         2.57 o                         
   3   7  11        177.00        159.74         4.44 o                         
   5   7  11         49.15         48.74         3.27 o                         
   7   7  11        120.01        122.87         5.46 o                         
  -8   8  11          1.18         -2.32         2.32 o                         
  -6   8  11         70.75         68.38         3.88 o                         
  -4   8  11        644.91        686.98         9.43 o                         
  -2   8  11         45.41         55.90         2.02 o                         
   0   8  11         13.37         18.85         1.48 o                         
   2   8  11       2096.08       2215.93        23.50 o                         
   4   8  11         55.65         63.14         3.48 o                         
   6   8  11         77.09         86.38         4.66 o                         
   8   8  11        196.91        213.81        10.52 o                         
  -9   9  11         14.34          9.16         3.48 o                         
  -7   9  11        105.93        101.72         5.61 o                         
  -5   9  11         97.34        101.41         4.19 o                         
  -3   9  11         71.02         61.31         3.09 o                         
  -1   9  11         48.33         56.27         2.72 o                         
   1   9  11        101.25        127.93         3.43 o                         
   3   9  11          6.78          6.34         1.67 o                         
   5   9  11         64.53         78.61         4.85 o                         
   7   9  11        232.34        231.75         8.07 o                         
  -8  10  11         17.71          5.79         3.68 o                         
  -6  10  11        904.97        941.64        15.85 o                         
  -4  10  11         32.53         28.49         2.78 o                         
  -2  10  11         49.98         55.19         2.84 o                         
   0  10  11        470.86        375.76         5.89 o                         
   2  10  11         24.07         20.15         2.16 o                         
   4  10  11         79.53         76.78         4.27 o                         
   6  10  11        198.26        218.33         7.77 o                         
  -7  11  11        334.76        330.56        10.95 o                         
  -5  11  11       1647.74       1718.26        27.71 o                         
  -3  11  11         61.09         52.46         3.24 o                         
  -1  11  11         89.30         85.39         3.15 o                         
   1  11  11       1354.21       1185.03        15.51 o                         
   3  11  11        112.77        128.28         5.15 o                         
   5  11  11          7.77          5.55         2.31 o                         
   7  11  11        255.43        293.96        10.90 o                         
  -6  12  11        283.47        289.97         8.98 o                         
  -4  12  11       2398.52       2435.93        29.60 o                         
  -2  12  11          0.27         -0.44         1.27 o                         
   0  12  11         41.12         49.78         3.73 o                         
   2  12  11        560.70        406.57         9.78 o                         
   4  12  11        141.88        168.93         6.12 o                         
   6  12  11         21.81         17.56         3.42 o                         
  -7  13  11         51.93         40.19         8.85 o                         
  -5  13  11         19.05         20.25         3.27 o                         
  -3  13  11          7.50          7.25         1.94 o                         
  -1  13  11        314.60        309.36         6.53 o                         
   1  13  11          7.42          7.85         2.33 o                         
   3  13  11         59.59         56.65         4.22 o                         
   5  13  11         32.04         46.92         4.52 o                         
  -6  14  11         58.47         55.52         6.05 o                         
  -4  14  11          2.32          1.96         2.95 o                         
  -2  14  11         15.51         12.83         2.30 o                         
   0  14  11         42.31         50.81         3.86 o                         
   2  14  11        153.75        152.36         6.02 o                         
   4  14  11         54.42         48.67         5.20 o                         
  -5  15  11          2.00         -1.81         2.88 o                         
  -3  15  11        228.38        243.96        16.17 o                         
  -1  15  11         32.60         33.35         3.24 o                         
   1  15  11          1.56          1.63         2.30 o                         
   3  15  11         19.56         18.35         3.23 o                         
  -4  16  11         54.29         56.68         8.98 o                         
  -2  16  11         91.48         97.81         6.07 o                         
   0  16  11          7.47          8.09         2.48 o                         
   2  16  11        205.73        234.24         9.37 o                         
  -1  17  11        192.27        188.54         7.93 o                         
   1  17  11        188.21        206.85         8.90 o                         
 -10   0  12         14.27         30.52        11.21 o                         
  -8   0  12        906.19        945.97        21.67 o                         
  -6   0  12      22315.96      23486.03       410.17 o                         
  -4   0  12        135.17        140.66         4.23 o                         
  -2   0  12        232.07        237.34         4.59 o                         
   2   0  12        153.28        143.14         3.34 o                         
   4   0  12         75.11         55.25         2.95 o                         
   6   0  12       5375.75       4847.70        79.77 o                         
   8   0  12        528.56        471.27        22.28 o                         
  -9   1  12          1.67         -1.10         2.22 o                         
  -7   1  12        274.08        292.47         7.18 o                         
  -5   1  12        307.95        337.53         5.28 o                         
  -3   1  12         18.26         19.91         1.56 o                         
  -1   1  12         34.20         28.39         1.30 o                         
   1   1  12         25.52         28.49         1.10 o                         
   3   1  12         21.58         14.88         1.12 o                         
   5   1  12        329.24        349.32         6.82 o                         
   7   1  12          4.22         11.48         2.46 o                         
   9   1  12         32.73         24.31         3.98 o                         
 -10   2  12          5.28          5.16         3.55 o                         
  -8   2  12        226.22        235.33         7.14 o                         
  -6   2  12         11.88         12.65         2.67 o                         
  -4   2  12        705.75        677.31         9.61 o                         
  -2   2  12       1287.88       1264.04        10.48 o                         
   0   2  12       1047.72       1037.60         7.50 o                         
   2   2  12          3.79          6.47         0.88 o                         
   4   2  12        398.55        375.12         5.61 o                         
   6   2  12        142.63        133.56         4.43 o                         
   8   2  12        231.65        230.10        11.63 o                         
  -9   3  12          5.24          5.31         3.14 o                         
  -7   3  12        218.12        212.41         6.42 o                         
  -5   3  12        542.83        547.55         8.01 o                         
  -3   3  12         54.10         78.89         2.48 o                         
  -1   3  12       1274.30       1153.82         8.69 o                         
   1   3  12         51.65         69.13         1.64 o                         
   3   3  12        329.45        252.89         3.70 o                         
   5   3  12        711.52        656.96         9.40 o                         
   7   3  12         13.78         14.54         2.75 o                         
   9   3  12          3.97          8.62         3.61 o                         
 -10   4  12          2.80          5.82         4.66 o                         
  -8   4  12         73.10         70.94         5.20 o                         
  -6   4  12         39.47         40.40         2.95 o                         
  -4   4  12          5.80          4.31         0.99 o                         
  -2   4  12          9.62          6.28         0.67 o                         
   0   4  12         87.39         76.90         1.67 o                         
   2   4  12        238.94        221.16         3.46 o                         
   4   4  12        607.79        601.44         8.67 o                         
   6   4  12        853.92        789.17        11.61 o                         
   8   4  12         39.06         36.58         4.25 o                         
  -9   5  12         13.54          9.15         3.43 o                         
  -7   5  12         46.51         43.28         3.94 o                         
  -5   5  12        365.56        362.89         6.18 o                         
  -3   5  12          1.44          0.09         0.82 o                         
  -1   5  12        122.44        125.94         2.37 o                         
   1   5  12        263.32        287.39         3.87 o                         
   3   5  12         82.86         76.62         2.73 o                         
   5   5  12        126.11        123.03         4.01 o                         
   7   5  12         66.98         51.29         3.63 o                         
   9   5  12        256.54        267.98        12.45 o                         
  -8   6  12        458.00        470.31        12.14 o                         
  -6   6  12          0.10         -1.00         1.43 o                         
  -4   6  12       2358.48       2496.53        23.48 o                         
  -2   6  12       5097.96       5403.97        39.93 o                         
   0   6  12          3.82          1.22         0.79 o                         
   2   6  12      11530.85      11424.08        96.79 o                         
   4   6  12      15764.69      15678.97       151.63 o                         
   6   6  12        125.27        122.50         4.57 o                         
   8   6  12        343.63        400.75        11.59 o                         
  -9   7  12          8.42         11.73         3.80 o                         
  -7   7  12          7.21          4.32         2.78 o                         
  -5   7  12        212.77        224.15         5.26 o                         
  -3   7  12         34.69         34.89         1.86 o                         
  -1   7  12         14.58         19.02         1.36 o                         
   1   7  12        407.84        394.68         5.27 o                         
   3   7  12        181.78        189.49         4.95 o                         
   5   7  12        118.92        112.33         4.39 o                         
   7   7  12        176.75        162.14         6.64 o                         
  -8   8  12          2.71          3.37         3.15 o                         
  -6   8  12          5.44          2.88         1.75 o                         
  -4   8  12         35.02         35.62         2.27 o                         
  -2   8  12        239.03        238.70         4.29 o                         
   0   8  12        199.14        203.62         4.13 o                         
   2   8  12        236.69        234.89         4.99 o                         
   4   8  12         59.89         64.09         3.99 o                         
   6   8  12         29.80         24.20         2.98 o                         
   8   8  12         98.24         84.74         5.88 o                         
  -7   9  12        174.72        180.79         8.15 o                         
  -5   9  12         74.95         78.05         4.14 o                         
  -3   9  12          1.84          0.20         1.17 o                         
  -1   9  12          6.81          6.54         1.30 o                         
   1   9  12         10.06         15.46         1.83 o                         
   3   9  12         25.06         27.38         2.77 o                         
   5   9  12         35.29         49.60         3.82 o                         
   7   9  12          0.00         -2.18         2.18 o                         
  -8  10  12          9.54         23.51         8.52 o                         
  -6  10  12          1.51          0.79         2.08 o                         
  -4  10  12         34.55         36.97         3.04 o                         
  -2  10  12         36.87         34.88         2.49 o                         
   0  10  12        229.02        231.67         4.72 o                         
   2  10  12          8.00          5.04         1.62 o                         
   4  10  12          1.04          0.49         1.80 o                         
   6  10  12          0.19          0.04         2.08 o                         
  -7  11  12          1.74          2.05         3.34 o                         
  -5  11  12        270.60        261.04         7.38 o                         
  -3  11  12          7.21          4.71         1.52 o                         
  -1  11  12        191.63        190.45         4.56 o                         
   1  11  12        101.14         83.13         3.95 o                         
   3  11  12          0.44          0.85         1.72 o                         
   5  11  12         22.24         23.28         2.99 o                         
   7  11  12         30.91         28.27         4.61 o                         
  -6  12  12       3022.53       3135.72        42.90 o                         
  -4  12  12        246.40        265.83         6.87 o                         
  -2  12  12         31.94         20.88         2.01 o                         
   0  12  12       2767.67       2390.99        33.09 o                         
   2  12  12         10.06          0.88         1.93 o                         
   4  12  12         70.13         79.09         4.84 o                         
   6  12  12        779.98       1034.45        34.72 o                         
  -5  13  12         13.00         11.14         2.86 o                         
  -3  13  12          1.30         -1.96         1.96 o                         
  -1  13  12         35.94         36.53         2.83 o                         
   1  13  12         27.10         33.39         3.39 o                         
   3  13  12          3.66          6.79         2.28 o                         
   5  13  12          4.05          2.10         2.65 o                         
  -6  14  12          3.34          1.43         3.89 o                         
  -4  14  12          1.89          0.56         2.38 o                         
  -2  14  12        132.41        122.39         4.64 o                         
   0  14  12          5.28          6.08         2.39 o                         
   2  14  12          2.23          9.83         2.61 o                         
   4  14  12         17.07         14.68         3.20 o                         
  -5  15  12          9.76         10.99         4.28 o                         
  -3  15  12        109.66        122.61         8.88 o                         
  -1  15  12         67.43         75.72         4.35 o                         
   1  15  12          1.85          4.96         2.47 o                         
   3  15  12        232.89        289.09        11.43 o                         
  -2  16  12         19.28         15.75         4.09 o                         
   0  16  12         53.62         54.64         4.30 o                         
   2  16  12          4.73          3.08         2.66 o                         
  -9   1  13          3.59          7.12         2.72 o                         
  -7   1  13        455.13        449.06        11.22 o                         
  -5   1  13        378.66        413.09         6.18 o                         
  -3   1  13          6.16          6.79         0.99 o                         
  -1   1  13        550.99        567.61         4.95 o                         
   1   1  13          0.38          1.47         0.66 o                         
   3   1  13         28.71         39.14         1.82 o                         
   5   1  13        534.94        402.03         7.24 o                         
   7   1  13        473.21        394.06         9.29 o                         
   9   1  13          1.67          0.79         3.21 o                         
 -10   2  13          0.80          2.09         3.07 o                         
  -8   2  13          0.22          0.84         2.04 o                         
  -6   2  13        240.79        258.42         6.48 o                         
  -4   2  13         24.38         31.88         1.96 o                         
  -2   2  13         20.38         22.35         1.24 o                         
   0   2  13        214.19        258.82         2.97 o                         
   2   2  13        169.67        144.00         2.67 o                         
   4   2  13         68.31         69.28         2.61 o                         
   6   2  13         37.87         25.99         2.61 o                         
   8   2  13        188.97        194.46         7.28 o                         
  -9   3  13          5.27          2.13         2.72 o                         
  -7   3  13         29.21         29.20         3.93 o                         
  -5   3  13        300.27        326.07         5.82 o                         
  -3   3  13          3.55          3.47         0.83 o                         
  -1   3  13         74.32         81.40         1.71 o                         
   1   3  13        747.68        693.72         6.94 o                         
   3   3  13        380.24        398.55         5.58 o                         
   5   3  13          6.42         12.74         1.88 o                         
   7   3  13        323.94        318.19         9.06 o                         
   9   3  13          2.44          0.99         3.89 o                         
 -10   4  13          0.56          3.98         3.34 o                         
  -8   4  13         32.42         26.66         3.65 o                         
  -6   4  13          1.10          4.47         1.82 o                         
  -4   4  13        254.97        245.26         4.60 o                         
  -2   4  13         77.56         59.50         1.51 o                         
   0   4  13         39.22         38.50         1.58 o                         
   2   4  13        595.49        518.51         6.39 o                         
   4   4  13        152.17        139.66         4.20 o                         
   6   4  13          4.41          0.10         1.71 o                         
   8   4  13        234.98        249.21         8.97 o                         
  -9   5  13         58.29         49.19         5.28 o                         
  -7   5  13          2.85          0.27         2.05 o                         
  -5   5  13         51.51         65.32         2.81 o                         
  -3   5  13       1393.43       1490.33        13.76 o                         
  -1   5  13         22.57         25.72         1.40 o                         
   1   5  13        733.29        693.43         7.84 o                         
   3   5  13       5657.58       5605.74        51.47 o                         
   5   5  13         90.13         97.17         4.16 o                         
   7   5  13         35.35         38.14         3.58 o                         
  -8   6  13         14.04         15.41         3.19 o                         
  -6   6  13        122.07        118.01         5.49 o                         
  -4   6  13        300.03        283.37         5.03 o                         
  -2   6  13        122.99        128.33         2.56 o                         
   0   6  13        915.67        894.96         9.48 o                         
   2   6  13       3160.68       3142.99        30.10 o                         
   4   6  13        152.86        165.53         4.80 o                         
   6   6  13         36.33         29.89         2.80 o                         
   8   6  13         32.48         43.78         5.69 o                         
  -9   7  13         35.36         26.92         4.68 o                         
  -7   7  13          0.42         -0.80         2.17 o                         
  -5   7  13          1.57          2.39         1.57 o                         
  -3   7  13        879.42        933.77        10.93 o                         
  -1   7  13        274.27        287.85         4.80 o                         
   1   7  13         12.79         14.32         1.63 o                         
   3   7  13       1765.10       1799.01        21.31 o                         
   5   7  13        211.08        202.50         5.93 o                         
   7   7  13         76.19         68.12         4.83 o                         
  -8   8  13         12.25          8.55         3.39 o                         
  -6   8  13          6.15          2.60         1.95 o                         
  -4   8  13         59.75         64.07         3.16 o                         
  -2   8  13        380.05        372.07         5.67 o                         
   0   8  13        169.16        160.16         3.92 o                         
   2   8  13       1062.50       1021.86        13.06 o                         
   4   8  13        668.72        707.97        13.81 o                         
   6   8  13          0.86          0.87         1.86 o                         
   8   8  13        141.71        130.71         7.41 o                         
  -7   9  13         55.04         59.03         6.24 o                         
  -5   9  13         51.86         58.13         3.96 o                         
  -3   9  13        179.52        174.86         4.69 o                         
  -1   9  13         58.97         57.76         2.54 o                         
   1   9  13          0.11          0.87         1.28 o                         
   3   9  13         34.47         34.75         2.83 o                         
   5   9  13         10.27         11.07         2.34 o                         
   7   9  13         25.82         23.63         3.49 o                         
  -8  10  13         33.12         38.75         5.44 o                         
  -6  10  13        698.48        693.95        16.33 o                         
  -4  10  13          5.72          7.41         2.57 o                         
  -2  10  13          0.09         -0.28         1.28 o                         
   0  10  13        189.21        142.26         4.57 o                         
   2  10  13        419.43        438.21         9.58 o                         
   4  10  13         74.71         78.37         4.27 o                         
   6  10  13        182.80        198.63         6.69 o                         
  -7  11  13        544.16        578.87        15.91 o                         
  -5  11  13         60.83         56.83         4.07 o                         
  -3  11  13        252.81        236.94         6.25 o                         
  -1  11  13        401.29        337.17         7.07 o                         
   1  11  13        125.31        104.07         4.51 o                         
   3  11  13         23.52          7.86         2.09 o                         
   5  11  13        894.49        976.81        15.98 o                         
  -6  12  13         17.16         10.06         3.55 o                         
  -4  12  13         56.06         52.71         3.81 o                         
  -2  12  13       1121.04       1045.60        13.97 o                         
   0  12  13          0.16          0.34         1.76 o                         
   2  12  13          8.94          9.09         2.36 o                         
   4  12  13        672.29        789.03        13.76 o                         
   6  12  13        272.02        283.98         8.90 o                         
  -5  13  13        129.84        120.61         6.05 o                         
  -3  13  13         15.86         12.06         2.24 o                         
  -1  13  13          1.85          0.51         1.45 o                         
   1  13  13          2.10          4.03         2.18 o                         
   3  13  13          0.20          0.24         2.22 o                         
   5  13  13         25.84         39.11         4.45 o                         
  -4  14  13          0.01         -2.03         2.03 o                         
  -2  14  13          0.51          0.03         1.93 o                         
   0  14  13         49.42         42.51         3.74 o                         
   2  14  13         24.81         30.90         3.79 o                         
   4  14  13          0.13         -0.55         2.33 o                         
  -3  15  13         17.61         15.21         3.87 o                         
  -1  15  13         16.02         13.01         3.16 o                         
   1  15  13         63.76         52.00         4.73 o                         
   3  15  13          8.90          5.58         2.99 o                         
  -2  16  13         48.39         50.44         6.08 o                         
   0  16  13          9.10         12.54         2.99 o                         
   2  16  13         32.87         47.60         5.19 o                         
 -10   0  14        525.39        535.55        24.68 o                         
  -8   0  14        416.50        396.98        15.22 o                         
  -6   0  14        188.88        207.80         7.83 o                         
  -4   0  14       3504.30       3568.42        72.42 o                         
  -2   0  14          5.85          4.55         2.28 o                         
   0   0  14       1123.81       1142.64        14.26 o                         
   2   0  14         17.05          0.71         1.49 o                         
   4   0  14        872.65        902.68        15.47 o                         
   6   0  14        290.72        322.62        11.01 o                         
   8   0  14        632.05        717.54        22.66 o                         
  -9   1  14        557.21        577.22        13.92 o                         
  -7   1  14          1.11          0.20         1.85 o                         
  -5   1  14       1036.73       1137.38        13.71 o                         
  -3   1  14        871.36        851.37        10.45 o                         
  -1   1  14        377.29        356.09         4.20 o                         
   1   1  14       2312.15       2488.42        20.97 o                         
   3   1  14       1655.87       1509.53        14.36 o                         
   5   1  14         23.34         19.68         2.13 o                         
   7   1  14        571.75        507.85        11.38 o                         
 -10   2  14         19.88         16.50         4.61 o                         
  -8   2  14        155.08        159.83         6.11 o                         
  -6   2  14          7.17          6.63         1.85 o                         
  -4   2  14        188.67        207.49         4.55 o                         
  -2   2  14         19.41         13.11         1.10 o                         
   0   2  14         40.07         41.13         1.58 o                         
   2   2  14          1.92          4.84         0.96 o                         
   4   2  14        389.33        363.37         6.29 o                         
   6   2  14        789.80        752.88        15.84 o                         
   8   2  14          4.50          0.47         2.54 o                         
  -9   3  14          3.78          6.61         2.86 o                         
  -7   3  14         15.95         13.77         2.61 o                         
  -5   3  14         16.25         19.33         1.96 o                         
  -3   3  14          0.07         -0.80         0.80 o                         
  -1   3  14        509.55        453.46         5.04 o                         
   1   3  14        342.90        377.36         5.01 o                         
   3   3  14          7.41          9.74         1.30 o                         
   5   3  14         78.00         77.14         3.51 o                         
   7   3  14         55.12         52.98         4.31 o                         
  -8   4  14          3.11          4.98         2.93 o                         
  -6   4  14         43.24         47.80         3.46 o                         
  -4   4  14       1729.81       1717.69        20.85 o                         
  -2   4  14        204.12        192.03         3.43 o                         
   0   4  14          0.59          0.98         0.80 o                         
   2   4  14       2896.37       2743.40        24.50 o                         
   4   4  14         24.26         20.86         2.26 o                         
   6   4  14         44.04         42.62         3.33 o                         
   8   4  14          6.49          4.86         2.99 o                         
  -9   5  14         51.90         59.03         5.36 o                         
  -7   5  14         93.08         93.86         5.09 o                         
  -5   5  14        108.44        119.53         4.21 o                         
  -3   5  14        457.12        459.02         6.25 o                         
  -1   5  14       1278.45       1210.77        11.76 o                         
   1   5  14       3451.84       3435.89        31.12 o                         
   3   5  14       2754.34       2655.44        27.50 o                         
   5   5  14        267.56        244.41         7.08 o                         
   7   5  14          0.36         -0.92         1.99 o                         
  -8   6  14          7.56          8.45         3.02 o                         
  -6   6  14         41.57         29.75         3.22 o                         
  -4   6  14        626.66        622.83         9.95 o                         
  -2   6  14        970.10        957.59        10.81 o                         
   0   6  14       3151.35       3046.01        52.80 o                         
   2   6  14         78.02         71.22         3.16 o                         
   4   6  14        162.03        149.48         4.66 o                         
   6   6  14        123.26        103.90         4.36 o                         
   8   6  14         11.76          7.36         3.74 o                         
  -9   7  14         59.60         54.32         8.05 o                         
  -7   7  14         49.48         55.74         6.80 o                         
  -5   7  14        318.55        328.07        10.02 o                         
  -3   7  14        125.69        135.05         3.83 o                         
  -1   7  14        158.67        157.88         3.70 o                         
   1   7  14       4918.06       5014.44        48.76 o                         
   3   7  14       2241.40       2174.33        25.09 o                         
   5   7  14         42.94         39.83         3.11 o                         
   7   7  14        156.75        163.64         6.51 o                         
  -8   8  14          4.40         -0.20         2.76 o                         
  -6   8  14          4.01          1.65         1.91 o                         
  -4   8  14        524.50        519.15         9.25 o                         
  -2   8  14        108.68        115.76         3.21 o                         
   0   8  14         83.87         79.43         3.23 o                         
   2   8  14        323.11        295.36         6.31 o                         
   4   8  14          0.88         -0.57         1.62 o                         
   6   8  14         89.82         98.30         4.91 o                         
  -7   9  14          8.30         12.52         3.89 o                         
  -5   9  14          8.33          5.39         2.06 o                         
  -3   9  14         50.76         51.29         3.00 o                         
  -1   9  14        107.41        112.55         3.50 o                         
   1   9  14        587.36        572.65         9.14 o                         
   3   9  14          9.63          4.84         1.83 o                         
   5   9  14         31.03         33.81         3.28 o                         
   7   9  14         11.99         10.51         3.14 o                         
  -8  10  14         13.43          5.92         4.99 o                         
  -6  10  14        116.48        125.23         7.23 o                         
  -4  10  14         40.80         39.33         3.19 o                         
  -2  10  14          0.00          1.22         1.43 o                         
   0  10  14         22.84         34.65         2.80 o                         
   2  10  14         15.22         11.87         2.01 o                         
   4  10  14        127.03        137.65         5.36 o                         
   6  10  14        610.41        697.50        13.04 o                         
  -7  11  14         22.00         32.47         7.08 o                         
  -5  11  14        230.35        250.55         7.90 o                         
  -3  11  14        181.73        176.52         5.25 o                         
  -1  11  14        102.56        111.09         5.56 o                         
   1  11  14         86.09         68.71         3.87 o                         
   3  11  14        176.03        180.77         5.86 o                         
   5  11  14         36.82         35.37         4.15 o                         
  -6  12  14          4.97         10.44         3.32 o                         
  -4  12  14        187.36        197.44         6.20 o                         
  -2  12  14          0.00         -0.54         1.60 o                         
   0  12  14        184.55        193.85         6.37 o                         
   2  12  14          0.11          2.73         2.12 o                         
   4  12  14         52.15         59.91         4.67 o                         
  -5  13  14         32.99         35.61         4.56 o                         
  -3  13  14        112.67        114.47         4.88 o                         
  -1  13  14          0.60          0.44         1.75 o                         
   1  13  14        152.58        122.12         5.45 o                         
   3  13  14         98.81        114.23         5.69 o                         
   5  13  14         98.54        105.70         5.94 o                         
  -4  14  14          1.23          1.24         2.77 o                         
  -2  14  14         10.38         16.28         2.63 o                         
   0  14  14         26.41         21.41         3.08 o                         
   2  14  14          0.62         -2.15         2.15 o                         
   4  14  14         56.79         73.22         5.77 o                         
  -3  15  14         53.04         49.87         5.28 o                         
  -1  15  14          3.41          1.01         2.21 o                         
   1  15  14         29.66         29.26         3.60 o                         
   3  15  14          0.62          2.96         2.72 o                         
  -2  16  14          3.85          5.76         4.47 o                         
   0  16  14          2.99          3.55         2.93 o                         
  -9   1  15        153.90        139.30         7.14 o                         
  -7   1  15        123.18        108.58         5.80 o                         
  -5   1  15         16.66         16.65         1.89 o                         
  -3   1  15        765.59        738.36         9.21 o                         
  -1   1  15        461.11        442.57         5.50 o                         
   1   1  15         73.46         85.60         2.48 o                         
   3   1  15         57.07         76.42         2.65 o                         
   5   1  15         12.21         14.82         2.04 o                         
   7   1  15         95.62        103.40         5.03 o                         
  -8   2  15        529.49        514.73        14.01 o                         
  -6   2  15          0.37          2.04         1.56 o                         
  -4   2  15          2.47          2.63         1.31 o                         
  -2   2  15        117.66        140.92         3.40 o                         
   0   2  15         93.94         87.12         2.39 o                         
   2   2  15        178.44        167.57         3.46 o                         
   4   2  15       1214.95       1066.83        13.41 o                         
   6   2  15         58.17         54.58         3.86 o                         
   8   2  15         72.83         77.38         6.74 o                         
  -9   3  15         41.45         41.83         4.74 o                         
  -7   3  15         31.82         25.12         3.19 o                         
  -5   3  15        326.36        344.68         6.31 o                         
  -3   3  15        203.75        217.17         4.56 o                         
  -1   3  15        272.14        271.12         4.15 o                         
   1   3  15        230.69        229.15         3.91 o                         
   3   3  15        116.51        103.67         3.33 o                         
   5   3  15         83.09         79.97         3.63 o                         
   7   3  15         46.68         48.83         4.20 o                         
  -8   4  15          4.04          4.18         2.74 o                         
  -6   4  15        162.07        158.18         6.64 o                         
  -4   4  15        328.19        336.80         6.50 o                         
  -2   4  15         99.14         99.27         2.74 o                         
   0   4  15       2670.86       2611.59        24.35 o                         
   2   4  15        372.19        347.70         5.40 o                         
   4   4  15        106.08        102.17         4.11 o                         
   6   4  15        191.53        226.21         6.36 o                         
   8   4  15         39.23         41.68         5.03 o                         
  -9   5  15          3.18          6.46         3.84 o                         
  -7   5  15          7.15          5.80         2.41 o                         
  -5   5  15        258.64        248.42         5.69 o                         
  -3   5  15          0.20         -0.53         1.15 o                         
  -1   5  15        432.61        425.66         5.74 o                         
   1   5  15       3101.78       3072.76        29.78 o                         
   3   5  15        462.48        435.19         8.45 o                         
   5   5  15         90.80         87.97         4.49 o                         
   7   5  15        293.99        307.93         9.73 o                         
  -8   6  15          0.04          0.56         2.62 o                         
  -6   6  15         35.26         33.34         3.40 o                         
  -4   6  15        214.24        213.18         5.98 o                         
  -2   6  15        526.59        501.96         6.86 o                         
   0   6  15         40.60         43.43         2.26 o                         
   2   6  15        444.08        426.30         7.52 o                         
   4   6  15        448.87        447.05         9.53 o                         
   6   6  15         37.82         40.16         3.40 o                         
   8   6  15          8.00          9.86         3.84 o                         
  -9   7  15         15.91         22.35         4.51 o                         
  -7   7  15         18.77         14.54         3.13 o                         
  -5   7  15         46.95         48.91         3.49 o                         
  -3   7  15         62.91         61.00         2.99 o                         
  -1   7  15        141.92        131.91         3.57 o                         
   1   7  15         82.03         77.06         3.31 o                         
   3   7  15         52.33         46.46         3.31 o                         
   5   7  15        166.78        172.54         5.75 o                         
   7   7  15        191.81        183.66         7.41 o                         
  -8   8  15         36.77         46.97         7.77 o                         
  -6   8  15        172.49        172.66         7.06 o                         
  -4   8  15         39.68         41.91         4.01 o                         
  -2   8  15          0.32         -0.15         1.16 o                         
   0   8  15       1635.85       1651.13        18.65 o                         
   2   8  15         80.87         78.83         3.80 o                         
   4   8  15         65.45         80.01         4.18 o                         
   6   8  15        261.47        284.06         7.76 o                         
  -7   9  15         56.51         38.57         4.90 o                         
  -5   9  15          2.13          0.59         1.98 o                         
  -3   9  15          9.07          9.97         1.97 o                         
  -1   9  15         12.05         18.24         2.15 o                         
   1   9  15          1.31         -0.55         1.43 o                         
   3   9  15         38.73         40.25         3.02 o                         
   5   9  15        362.02        354.64         8.50 o                         
   7   9  15          7.34          7.77         3.10 o                         
  -6  10  15         12.25          9.10         3.36 o                         
  -4  10  15          5.90          4.26         2.15 o                         
  -2  10  15        249.82        243.65         6.48 o                         
   0  10  15          7.07          5.03         1.90 o                         
   2  10  15         78.62         67.93         3.81 o                         
   4  10  15        203.82        215.73         6.71 o                         
   6  10  15         29.33         21.55         3.50 o                         
  -7  11  15        592.19        622.54        16.95 o                         
  -5  11  15         30.59         24.69         3.68 o                         
  -3  11  15         69.25         73.34         4.08 o                         
  -1  11  15        933.68        872.34        13.62 o                         
   1  11  15        130.78        142.89         5.44 o                         
   3  11  15          0.63         -1.36         1.81 o                         
   5  11  15        307.75        364.50         9.34 o                         
  -6  12  15        828.13        873.30        21.56 o                         
  -4  12  15          0.06         -1.24         1.88 o                         
  -2  12  15          0.01         -0.71         1.66 o                         
   0  12  15        293.12        221.04         7.24 o                         
   2  12  15        114.02        117.00         5.39 o                         
   4  12  15         90.55         98.09         6.60 o                         
  -5  13  15          0.31         -0.15         2.54 o                         
  -3  13  15        170.92        189.08         6.15 o                         
  -1  13  15          0.08         -1.66         1.66 o                         
   1  13  15         91.62         88.11         5.29 o                         
   3  13  15          5.64         11.28         2.99 o                         
  -4  14  15          1.19          1.89         2.97 o                         
  -2  14  15          1.75          4.34         2.17 o                         
   0  14  15         55.38         41.57         4.26 o                         
   2  14  15         61.53         51.73         4.34 o                         
  -3  15  15         23.85         22.05         3.97 o                         
  -1  15  15          3.86          1.37         2.60 o                         
   1  15  15         71.05         81.16         7.72 o                         
  -8   0  16       5597.09       5530.96        91.89 o                         
  -6   0  16         88.96         98.34         7.81 o                         
  -4   0  16        124.97        146.32         5.76 o                         
  -2   0  16      13070.96      14081.29       191.95 o                         
   0   0  16         43.05         33.60         2.44 o                         
   2   0  16        310.75        285.31         7.17 o                         
   4   0  16       5107.17       4528.72        60.49 o                         
   6   0  16        495.46        460.10        14.01 o                         
   8   0  16         90.96        109.90        11.53 o                         
  -9   1  16         73.88         62.71         6.07 o                         
  -7   1  16         73.19         88.84         5.87 o                         
  -5   1  16         10.36          6.03         1.73 o                         
  -3   1  16         10.17         19.91         2.02 o                         
  -1   1  16         77.84         79.78         2.53 o                         
   1   1  16          1.03         -0.83         0.91 o                         
   3   1  16        666.67        668.57         9.32 o                         
   5   1  16          3.25          2.23         1.98 o                         
   7   1  16         54.80         42.45         3.74 o                         
  -8   2  16         10.12         14.31         3.06 o                         
  -6   2  16         93.41         91.86         3.94 o                         
  -4   2  16        388.96        413.77         7.85 o                         
  -2   2  16        282.82        262.28         5.09 o                         
   0   2  16          3.56          4.00         1.06 o                         
   2   2  16        165.43        158.60         3.93 o                         
   4   2  16        114.06        105.50         3.85 o                         
   6   2  16        377.19        382.85         9.45 o                         
   8   2  16         64.95         81.48         6.31 o                         
  -9   3  16        103.26         75.11         7.77 o                         
  -7   3  16        104.79        121.49         5.66 o                         
  -5   3  16         10.94         12.03         1.92 o                         
  -3   3  16        102.06         87.87         3.25 o                         
  -1   3  16          5.18          2.29         1.37 o                         
   1   3  16        301.96        274.14         4.63 o                         
   3   3  16       1236.50       1110.95        13.68 o                         
   5   3  16         72.06         64.90         3.66 o                         
   7   3  16          5.71         10.03         3.60 o                         
  -8   4  16          7.91          1.32         3.47 o                         
  -6   4  16         11.60          9.53         2.25 o                         
  -4   4  16          6.66          3.69         1.45 o                         
  -2   4  16          0.25         -0.20         1.08 o                         
   0   4  16        124.26        127.00         3.26 o                         
   2   4  16        331.76        329.02         5.62 o                         
   4   4  16        776.74        718.79        11.71 o                         
   6   4  16        121.63        131.89         5.80 o                         
   8   4  16         53.06         46.27         5.08 o                         
  -9   5  16         24.53         14.26         3.69 o                         
  -7   5  16        129.89        144.45         6.15 o                         
  -5   5  16          1.72          2.85         1.78 o                         
  -3   5  16          0.72         -0.11         1.30 o                         
  -1   5  16        345.30        351.45         5.79 o                         
   1   5  16          4.24          3.94         1.45 o                         
   3   5  16        337.60        319.89        11.26 o                         
   5   5  16         11.48          3.55         2.09 o                         
   7   5  16        306.02        339.98         9.75 o                         
  -8   6  16          5.84          5.97         2.93 o                         
  -6   6  16       1002.40        997.21        16.20 o                         
  -4   6  16       1585.05       1585.15        20.21 o                         
  -2   6  16          0.30         -0.02         1.29 o                         
   0   6  16       9197.87       9235.15        86.40 o                         
   2   6  16      12403.42      12544.64       122.20 o                         
   4   6  16        151.81        148.70         5.59 o                         
   6   6  16        409.40        452.64         9.61 o                         
  -7   7  16         86.79         82.39         5.59 o                         
  -5   7  16         13.36         10.14         2.37 o                         
  -3   7  16         42.46         50.80         3.11 o                         
  -1   7  16        399.29        395.74         8.11 o                         
   1   7  16         64.68         70.01         3.36 o                         
   3   7  16         38.69         39.66         4.21 o                         
   5   7  16        138.80        133.17         5.17 o                         
   7   7  16        230.89        246.83        10.17 o                         
  -8   8  16          0.44         -1.35         3.99 o                         
  -6   8  16         43.01         47.64         4.42 o                         
  -4   8  16         86.73         85.74         4.34 o                         
  -2   8  16        115.31        111.53         3.77 o                         
   0   8  16        178.03        188.27         4.92 o                         
   2   8  16         42.02         46.89         3.62 o                         
   4   8  16          7.66          1.47         1.96 o                         
   6   8  16        149.98        145.82         6.18 o                         
  -7   9  16         17.38         19.16         3.90 o                         
  -5   9  16          0.00          0.66         2.00 o                         
  -3   9  16          7.50          5.49         2.12 o                         
  -1   9  16         25.55         19.08         2.28 o                         
   1   9  16          1.07          1.41         1.58 o                         
   3   9  16        100.86        128.35         4.94 o                         
   5   9  16          0.13          1.04         2.03 o                         
  -6  10  16          6.15         -0.36         2.85 o                         
  -4  10  16          5.15          6.68         2.20 o                         
  -2  10  16         40.66         39.66         2.83 o                         
   0  10  16         13.57         10.24         2.25 o                         
   2  10  16          0.21         -1.03         1.69 o                         
   4  10  16          0.00         -0.33         1.98 o                         
   6  10  16         90.54         91.25         5.69 o                         
  -7  11  16        110.79        116.96         8.63 o                         
  -5  11  16          2.01          6.15         2.64 o                         
  -3  11  16         57.13         61.32         4.56 o                         
  -1  11  16        139.98        136.77         5.22 o                         
   1  11  16          0.15          0.05         1.99 o                         
   3  11  16         54.02         54.94         4.25 o                         
   5  11  16         43.31         35.96         4.20 o                         
  -6  12  16        119.26        127.45         8.76 o                         
  -4  12  16         19.64         18.93         2.77 o                         
  -2  12  16       1574.62       1469.67        19.54 o                         
   0  12  16         13.05          8.18         3.45 o                         
   2  12  16         94.36        107.99         5.75 o                         
   4  12  16        714.73        891.83        20.53 o                         
  -5  13  16          4.85          4.80         2.85 o                         
  -3  13  16          7.56         11.51         2.84 o                         
  -1  13  16          8.14          4.57         2.16 o                         
   1  13  16          0.99          3.34         2.81 o                         
   3  13  16         12.07         15.42         3.84 o                         
  -4  14  16         94.22         90.12        10.08 o                         
  -2  14  16         11.67         12.33         2.88 o                         
   0  14  16          4.87         12.53         3.29 o                         
   2  14  16         10.41          5.24         3.71 o                         
  -1  15  16          3.93          5.38         2.60 o                         
   1  15  16        213.76        283.00        19.57 o                         
  -9   1  17        158.74        138.99         8.40 o                         
  -7   1  17        177.25        173.66         6.64 o                         
  -5   1  17          0.38          1.29         1.80 o                         
  -3   1  17        277.60        272.73         5.66 o                         
  -1   1  17          2.13          5.58         1.40 o                         
   1   1  17         29.69         29.15         1.92 o                         
   3   1  17        457.53        365.56         6.21 o                         
   5   1  17        601.77        514.92        10.30 o                         
   7   1  17          4.38          7.40         2.74 o                         
  -8   2  17         75.08         75.12         5.72 o                         
  -6   2  17         52.56         47.79         3.50 o                         
  -4   2  17          5.95          6.00         1.58 o                         
  -2   2  17         62.43         72.40         3.09 o                         
   0   2  17          3.39          1.32         0.98 o                         
   2   2  17         28.03         30.73         2.06 o                         
   4   2  17         27.64         12.79         2.32 o                         
   6   2  17        295.10        304.59         8.71 o                         
   8   2  17          6.97          0.59         2.85 o                         
  -9   3  17         23.67         17.63         4.32 o                         
  -7   3  17        122.53        137.47         6.95 o                         
  -5   3  17          2.62          1.24         1.56 o                         
  -3   3  17         33.16         43.45         2.65 o                         
  -1   3  17        421.45        426.45         6.58 o                         
   1   3  17        232.70        233.01         4.36 o                         
   3   3  17          1.28         -1.20         1.28 o                         
   5   3  17        405.12        394.60         9.26 o                         
   7   3  17          0.76          0.94         2.50 o                         
  -8   4  17          0.27         -2.52         2.52 o                         
  -6   4  17         84.67         82.13         4.14 o                         
  -4   4  17          5.53          1.02         1.43 o                         
  -2   4  17         15.48         16.02         1.92 o                         
   0   4  17        297.39        308.04         5.68 o                         
   2   4  17         58.28         51.19         3.16 o                         
   4   4  17          5.91          2.26         2.34 o                         
   6   4  17        257.05        292.91         8.65 o                         
  -9   5  17          0.26          2.10         3.16 o                         
  -7   5  17         15.64         11.17         2.80 o                         
  -5   5  17        456.95        470.53         9.62 o                         
  -3   5  17         22.35         24.05         2.22 o                         
  -1   5  17        392.41        379.34         6.40 o                         
   1   5  17       3741.53       3806.62        38.04 o                         
   3   5  17         96.71        104.75         4.47 o                         
   5   5  17         38.53         44.55         3.48 o                         
   7   5  17        368.90        443.31        12.20 o                         
  -8   6  17         52.39         41.56         4.66 o                         
  -6   6  17         74.51         62.07         4.67 o                         
  -4   6  17         34.36         43.10         3.88 o                         
  -2   6  17        659.71        639.64         9.29 o                         
   0   6  17       1821.78       1810.53        21.21 o                         
   2   6  17        179.36        200.01         5.50 o                         
   4   6  17         28.18         28.46         2.87 o                         
   6   6  17         58.41         67.70         4.52 o                         
  -7   7  17          0.51          1.23         2.84 o                         
  -5   7  17        245.87        269.94         7.31 o                         
  -3   7  17        165.43        155.98         5.33 o                         
  -1   7  17          0.99         -0.50         1.39 o                         
   1   7  17       1633.98       1637.98        19.79 o                         
   3   7  17        110.49        113.27         4.56 o                         
   5   7  17         84.97         88.81         4.56 o                         
   7   7  17        209.08        244.87         9.72 o                         
  -8   8  17          0.26         -2.53         3.25 o                         
  -6   8  17         12.65         10.48         2.99 o                         
  -4   8  17         45.95         46.93         3.85 o                         
  -2   8  17         49.23         52.77         4.09 o                         
   0   8  17        508.77        517.92        11.29 o                         
   2   8  17        751.92        813.31        12.92 o                         
   4   8  17          4.08          5.32         2.06 o                         
   6   8  17        216.89        235.39         7.97 o                         
  -7   9  17         19.45         14.23         6.84 o                         
  -5   9  17         31.03         26.17         3.13 o                         
  -3   9  17         19.82         21.93         2.85 o                         
  -1   9  17         23.63         30.08         3.11 o                         
   1   9  17         64.98         70.32         4.15 o                         
   3   9  17          1.67          2.04         1.96 o                         
   5   9  17         23.40         17.14         3.08 o                         
  -6  10  17          8.13          8.89         3.61 o                         
  -4  10  17          6.82          2.49         2.11 o                         
  -2  10  17        116.57        110.59         4.50 o                         
   0  10  17        208.07        219.84         6.60 o                         
   2  10  17         90.40         91.58         6.28 o                         
   4  10  17        254.36        283.71        11.41 o                         
  -5  11  17        103.82        112.30         5.55 o                         
  -3  11  17        210.98        204.03         7.90 o                         
  -1  11  17         45.35         30.88         3.02 o                         
   1  11  17          0.28          1.99         2.14 o                         
   3  11  17        722.57        820.73        17.71 o                         
   5  11  17         22.61         18.97         3.40 o                         
  -4  12  17        473.51        467.36        10.57 o                         
  -2  12  17          0.85          3.22         2.29 o                         
   0  12  17         11.32          6.38         2.41 o                         
   2  12  17        727.20        854.28        18.06 o                         
   4  12  17        174.12        191.86        11.14 o                         
  -5  13  17          8.38          5.45         3.51 o                         
  -3  13  17          5.79          0.34         2.33 o                         
  -1  13  17          0.01          0.51         1.99 o                         
   1  13  17         12.38         19.43         3.73 o                         
   3  13  17         28.90         38.46         4.91 o                         
  -2  14  17         16.42          6.07         3.00 o                         
   0  14  17         41.33         57.42         7.03 o                         
   2  14  17          0.88         -0.32         2.91 o                         
  -8   0  18         73.38         93.30         8.55 o                         
  -6   0  18        877.41        902.04        19.01 o                         
  -4   0  18         21.66         16.69         2.84 o                         
  -2   0  18        149.96        137.88         5.82 o                         
   0   0  18        250.08        198.45         6.17 o                         
   2   0  18        396.69        396.49         9.16 o                         
   4   0  18        512.40        532.19        12.78 o                         
   6   0  18        737.19        770.86        19.75 o                         
  -9   1  18          0.13          1.71         3.19 o                         
  -7   1  18        223.61        245.88         7.36 o                         
  -5   1  18        297.16        301.61         8.30 o                         
  -3   1  18         95.51         92.76         3.55 o                         
  -1   1  18        640.90        727.03        10.01 o                         
   1   1  18       1234.61       1145.85        13.16 o                         
   3   1  18          2.48          0.77         1.36 o                         
   5   1  18        431.23        384.48         9.47 o                         
   7   1  18        172.40        196.80         7.58 o                         
  -8   2  18          8.43          2.93         3.22 o                         
  -6   2  18          8.46         12.62         2.19 o                         
  -4   2  18          1.34          0.05         1.54 o                         
  -2   2  18         26.86         35.69         2.54 o                         
   0   2  18         29.99         29.40         1.97 o                         
   2   2  18        543.78        510.47         7.60 o                         
   4   2  18        843.08        757.88        11.52 o                         
   6   2  18         19.31         22.64         3.30 o                         
  -9   3  18          3.54          7.63         3.89 o                         
  -7   3  18          8.38          8.41         2.78 o                         
  -5   3  18          5.18          4.77         2.03 o                         
  -3   3  18        112.40         97.07         3.66 o                         
  -1   3  18         61.92         68.94         3.07 o                         
   1   3  18          0.12         -0.99         0.99 o                         
   3   3  18         20.87         17.22         2.34 o                         
   5   3  18         31.90         25.55         3.13 o                         
   7   3  18        159.52        163.78         8.11 o                         
  -8   4  18          9.05          3.12         2.93 o                         
  -6   4  18        323.47        334.05         8.48 o                         
  -4   4  18         30.63         30.38         2.68 o                         
  -2   4  18          7.84          8.89         1.93 o                         
   0   4  18       2519.12       2469.81        26.10 o                         
   2   4  18          8.89          6.22         1.65 o                         
   4   4  18         50.11         43.87         3.30 o                         
   6   4  18          5.03         -1.14         2.23 o                         
  -7   5  18         40.37         35.06         3.85 o                         
  -5   5  18        183.53        174.16         6.59 o                         
  -3   5  18        634.97        624.27         9.75 o                         
  -1   5  18       1617.19       1625.00        20.20 o                         
   1   5  18       1624.33       1618.10        19.66 o                         
   3   5  18        156.42        147.30         5.58 o                         
   5   5  18         24.17         23.74         2.85 o                         
   7   5  18         13.74          8.04         3.39 o                         
  -8   6  18          2.59         -0.96         2.96 o                         
  -6   6  18        153.28        155.10         6.32 o                         
  -4   6  18        559.87        567.03        15.65 o                         
  -2   6  18       1301.64       1355.30        18.10 o                         
   0   6  18        207.25        200.57         5.22 o                         
   2   6  18        139.62        142.27         5.33 o                         
   4   6  18        118.31        101.71         5.21 o                         
   6   6  18         15.06         15.00         2.88 o                         
  -7   7  18         83.28         78.43         8.32 o                         
  -5   7  18         39.75         32.37         3.27 o                         
  -3   7  18        125.00        126.52         5.27 o                         
  -1   7  18       2453.10       2451.95        28.47 o                         
   1   7  18       1238.67       1221.72        17.38 o                         
   3   7  18         12.88         14.10         2.39 o                         
   5   7  18        288.03        331.74         8.26 o                         
  -6   8  18        125.44        119.83         6.07 o                         
  -4   8  18         44.83         53.93         3.91 o                         
  -2   8  18         14.24         13.45         2.59 o                         
   0   8  18        397.88        411.89         8.87 o                         
   2   8  18          0.07         -1.30         1.87 o                         
   4   8  18         74.39         74.75         4.27 o                         
   6   8  18         66.19         62.20         6.94 o                         
  -7   9  18         10.63         10.25         3.73 o                         
  -5   9  18         18.74         13.51         2.70 o                         
  -3   9  18         34.85         36.32         4.14 o                         
  -1   9  18        220.07        203.57         5.94 o                         
   1   9  18         12.74          7.66         2.25 o                         
   3   9  18         49.20         46.12         5.02 o                         
   5   9  18         36.69         23.38         4.34 o                         
  -6  10  18         16.67          4.76         4.42 o                         
  -4  10  18          1.89          0.84         2.18 o                         
  -2  10  18         14.97          6.17         2.38 o                         
   0  10  18          3.76          3.31         1.99 o                         
   2  10  18        154.52        175.11         6.56 o                         
   4  10  18        663.69        766.90        14.99 o                         
  -5  11  18         72.75         76.02         5.06 o                         
  -3  11  18         54.55         53.71         4.51 o                         
  -1  11  18         24.14         20.63         2.72 o                         
   1  11  18        167.30        176.61         6.89 o                         
   3  11  18         63.96         68.91         5.56 o                         
  -4  12  18          0.71          4.12         2.67 o                         
  -2  12  18         60.08         70.64         5.76 o                         
   0  12  18          7.47         12.87         2.82 o                         
   2  12  18         26.31         29.06         4.16 o                         
  -3  13  18          1.54         -0.24         2.51 o                         
  -1  13  18         59.91         48.75         4.11 o                         
   1  13  18         89.54        115.08        10.11 o                         
  -2  14  18          3.01          4.90         4.30 o                         
   0  14  18          0.09         -2.43         2.43 o                         
  -7   1  19          6.95          4.40         2.25 o                         
  -5   1  19        198.86        201.29         6.38 o                         
  -3   1  19        179.94        177.60         4.88 o                         
  -1   1  19         62.80         68.75         3.30 o                         
   1   1  19         34.63         43.31         2.80 o                         
   3   1  19         10.51         13.24         1.92 o                         
   5   1  19         94.26         89.97         4.72 o                         
   7   1  19          1.61          0.40         2.61 o                         
  -8   2  19          5.56          0.43         2.62 o                         
  -6   2  19          6.34          3.05         1.89 o                         
  -4   2  19        170.98        173.43         5.86 o                         
  -2   2  19          0.68         -0.68         1.37 o                         
   0   2  19         83.58         70.78         2.97 o                         
   2   2  19        996.50        895.42        11.30 o                         
   4   2  19         52.68         60.36         3.68 o                         
   6   2  19         92.93         90.35         5.42 o                         
  -7   3  19        103.00         99.63         6.35 o                         
  -5   3  19         38.30         43.42         3.53 o                         
  -3   3  19         83.78         95.97         3.78 o                         
  -1   3  19        323.59        360.00         6.63 o                         
   1   3  19         50.34         48.82         2.68 o                         
   3   3  19        137.52        130.61         4.67 o                         
   5   3  19         28.07         28.06         4.00 o                         
   7   3  19         44.63         31.66         4.35 o                         
  -8   4  19         38.74         32.93         4.94 o                         
  -6   4  19        159.78        173.34         6.31 o                         
  -4   4  19          4.41          1.26         1.95 o                         
  -2   4  19       1086.24       1071.56        17.93 o                         
   0   4  19        323.30        303.36         6.51 o                         
   2   4  19         71.00         67.96         3.79 o                         
   4   4  19        292.13        339.88         7.83 o                         
   6   4  19         26.71         25.94         4.06 o                         
  -7   5  19         92.87         77.33         7.85 o                         
  -5   5  19          0.36         -0.11         1.91 o                         
  -3   5  19        150.41        143.32         5.51 o                         
  -1   5  19       1871.00       1900.91        22.57 o                         
   1   5  19        209.72        204.44         6.05 o                         
   3   5  19         89.75         83.77         4.16 o                         
   5   5  19        326.13        364.12         8.53 o                         
  -8   6  19         12.32         19.35         5.73 o                         
  -6   6  19        113.29        114.89         5.89 o                         
  -4   6  19        177.95        188.59         6.60 o                         
  -2   6  19         62.36         70.99         3.95 o                         
   0   6  19        397.03        402.39        14.23 o                         
   2   6  19        232.88        243.72         7.27 o                         
   4   6  19         22.35         26.03         2.89 o                         
   6   6  19          4.70          5.49         3.15 o                         
  -7   7  19         10.83         12.56         4.29 o                         
  -5   7  19         29.13         25.92         3.17 o                         
  -3   7  19         79.28         71.52         4.61 o                         
  -1   7  19         22.24         23.92         2.54 o                         
   1   7  19         35.52         31.32         3.16 o                         
   3   7  19        137.87        137.19         5.28 o                         
   5   7  19        304.56        280.48         7.83 o                         
  -6   8  19         24.93         23.11         3.59 o                         
  -4   8  19          0.14         -1.98         1.98 o                         
  -2   8  19        952.71        965.15        15.65 o                         
   0   8  19         75.48         76.07         3.78 o                         
   2   8  19         19.78         21.44         3.04 o                         
   4   8  19        241.78        257.49         7.27 o                         
  -7   9  19          0.63         -2.23         6.56 o                         
  -5   9  19          1.74         -0.96         2.30 o                         
  -3   9  19          0.06         -2.00         2.00 o                         
  -1   9  19         14.48         15.61         2.82 o                         
   1   9  19          4.36          0.04         1.89 o                         
   3   9  19        358.73        363.26         9.20 o                         
   5   9  19         28.09         25.89         4.07 o                         
  -6  10  19          0.01         -3.43         3.43 o                         
  -4  10  19        108.41        128.21         8.03 o                         
  -2  10  19          0.40         -0.98         2.25 o                         
   0  10  19         39.04         33.71         3.43 o                         
   2  10  19        142.02        152.66         6.60 o                         
   4  10  19         11.42          7.32         3.27 o                         
  -5  11  19         45.12         32.41         4.68 o                         
  -3  11  19        384.78        372.88        10.04 o                         
  -1  11  19         92.40         98.64         5.12 o                         
   1  11  19          3.64          3.21         2.45 o                         
   3  11  19        275.44        312.75        16.22 o                         
  -4  12  19          5.99          6.60         3.50 o                         
  -2  12  19         70.09         49.58         4.85 o                         
   0  12  19         47.45         51.79         4.25 o                         
   2  12  19        147.24        164.77        11.28 o                         
  -3  13  19          0.19         -2.62         2.62 o                         
  -1  13  19         74.15         72.00         7.87 o                         
   1  13  19          1.01          0.97         3.19 o                         
  -8   0  20         24.38         34.58         5.73 o                         
  -6   0  20         60.43         82.50         6.25 o                         
  -4   0  20       3232.88       3278.33        79.98 o                         
  -2   0  20          7.60          2.78         2.24 o                         
   0   0  20        490.30        458.91        10.50 o                         
   2   0  20       3831.03       3486.82        53.33 o                         
   4   0  20        349.90        320.91        11.30 o                         
   6   0  20        119.03        142.58        10.07 o                         
  -7   1  20          0.50         -1.42         1.90 o                         
  -5   1  20          6.70         10.48         3.27 o                         
  -3   1  20        112.54        118.14         4.42 o                         
  -1   1  20          1.87          1.06         1.50 o                         
   1   1  20        685.86        669.33         9.88 o                         
   3   1  20          9.71          2.96         1.72 o                         
   5   1  20         44.66         38.74         3.85 o                         
  -8   2  20         13.56          6.20         3.12 o                         
  -6   2  20         93.41         93.92         4.36 o                         
  -4   2  20         32.83         24.33         3.35 o                         
  -2   2  20          0.52         -0.16         1.49 o                         
   0   2  20         33.59         33.00         2.45 o                         
   2   2  20         29.73         29.60         2.39 o                         
   4   2  20        373.11        363.87         8.61 o                         
   6   2  20        130.98        145.22         7.15 o                         
  -7   3  20          9.24          8.01         2.71 o                         
  -5   3  20          2.47         -1.92         1.92 o                         
  -3   3  20         47.62         50.83         3.73 o                         
  -1   3  20        201.34        216.53         5.22 o                         
   1   3  20       1035.34       1023.29        15.10 o                         
   3   3  20        104.13        101.41         4.57 o                         
   5   3  20         18.25         32.26         3.72 o                         
  -8   4  20          6.40          2.49         3.39 o                         
  -6   4  20          0.22          0.85         2.21 o                         
  -4   4  20          0.01         -1.65         1.65 o                         
  -2   4  20         57.17         63.67         4.02 o                         
   0   4  20         48.70         48.52         3.59 o                         
   2   4  20        390.96        377.30         8.51 o                         
   4   4  20        161.64        172.24         5.79 o                         
   6   4  20        125.66        129.50         9.84 o                         
  -7   5  20          0.41          0.22         2.47 o                         
  -5   5  20          7.14          4.19         2.94 o                         
  -3   5  20        259.49        247.83         6.46 o                         
  -1   5  20          2.28          0.62         1.81 o                         
   1   5  20        329.08        336.56         8.08 o                         
   3   5  20          2.74          4.16         2.12 o                         
   5   5  20        226.61        263.83         9.71 o                         
  -6   6  20        493.47        492.92        11.89 o                         
  -4   6  20          4.88          2.75         2.36 o                         
  -2   6  20       4964.71       5190.08        57.15 o                         
   0   6  20       6296.17       6372.72        69.09 o                         
   2   6  20         60.17         60.78         4.12 o                         
   4   6  20        385.67        415.54         9.37 o                         
   6   6  20        720.50        827.51        18.91 o                         
  -7   7  20          3.58          4.24         3.34 o                         
  -5   7  20         44.86         43.00         4.11 o                         
  -3   7  20        255.97        250.34         7.78 o                         
  -1   7  20         25.62         23.34         2.87 o                         
   1   7  20         15.87         14.90         2.47 o                         
   3   7  20         53.84         49.05         4.22 o                         
   5   7  20        182.55        202.55         9.44 o                         
  -6   8  20         17.19         13.92         3.56 o                         
  -4   8  20         54.16         45.85         4.58 o                         
  -2   8  20        117.27        130.33         5.45 o                         
   0   8  20         10.29         11.64         2.39 o                         
   2   8  20          5.98          3.73         2.25 o                         
   4   8  20        161.28        156.63         6.44 o                         
  -5   9  20         26.02         21.86         3.52 o                         
  -3   9  20         45.81         37.77         3.85 o                         
  -1   9  20          4.12         -0.20         2.02 o                         
   1   9  20        110.41        122.36         6.29 o                         
   3   9  20          0.32          0.66         2.38 o                         
  -4  10  20          0.08          3.66         2.40 o                         
  -2  10  20          5.94          0.35         2.24 o                         
   0  10  20          0.41          0.02         2.23 o                         
   2  10  20          0.07          1.77         2.61 o                         
   4  10  20         96.30        103.75         6.20 o                         
  -5  11  20         18.60         15.27         3.56 o                         
  -3  11  20        113.49        100.73         6.61 o                         
  -1  11  20          0.45         -0.62         2.04 o                         
   1  11  20         63.57         63.98         4.92 o                         
   3  11  20         34.44         44.88         5.00 o                         
  -4  12  20        620.73        590.80        14.72 o                         
  -2  12  20         10.28          1.85         2.82 o                         
   0  12  20         91.00         91.89         8.51 o                         
   2  12  20        501.62        637.11        20.20 o                         
  -1  13  20          0.07         -0.34         2.51 o                         
  -7   1  21          0.00         -1.88         1.88 o                         
  -5   1  21        148.63        144.21         5.80 o                         
  -3   1  21          8.20          4.93         1.87 o                         
  -1   1  21         24.12         20.69         2.44 o                         
   1   1  21        245.48        222.88         5.17 o                         
   3   1  21        525.81        457.07        11.12 o                         
   5   1  21          5.62          8.42         2.69 o                         
  -8   2  21         23.58         19.84         4.18 o                         
  -6   2  21         18.77         17.38         2.67 o                         
  -4   2  21         19.92         22.75         2.92 o                         
  -2   2  21         14.40         14.52         2.19 o                         
   0   2  21          1.19         -0.63         1.57 o                         
   2   2  21          7.62          4.88         1.97 o                         
   4   2  21        285.83        288.73         7.97 o                         
   6   2  21         12.59         10.44         4.14 o                         
  -7   3  21          0.48         -1.34         2.22 o                         
  -5   3  21          4.31          6.62         2.39 o                         
  -3   3  21        223.97        225.95         7.11 o                         
  -1   3  21         61.26         70.19         3.70 o                         
   1   3  21          4.47          5.55         2.10 o                         
   3   3  21        369.08        368.52         8.75 o                         
   5   3  21          0.26         -1.95         2.39 o                         
  -6   4  21          0.07         -1.95         2.06 o                         
  -4   4  21          3.20          4.46         2.01 o                         
  -2   4  21        108.33        120.50         4.74 o                         
   0   4  21         12.24         18.07         2.42 o                         
   2   4  21         13.65         11.61         2.49 o                         
   4   4  21        180.92        203.17         6.80 o                         
   6   4  21          0.97         -2.45         2.65 o                         
  -7   5  21        136.86        118.17        10.63 o                         
  -5   5  21         17.52         17.32         3.28 o                         
  -3   5  21        179.13        189.59         6.70 o                         
  -1   5  21       1847.92       1901.93        23.23 o                         
   1   5  21         57.53         67.01         4.68 o                         
   3   5  21         31.48         32.96         3.41 o                         
   5   5  21        390.05        479.33        11.21 o                         
  -6   6  21         12.91         11.45         3.07 o                         
  -4   6  21        323.59        313.34        11.70 o                         
  -2   6  21        636.39        633.24        11.22 o                         
   0   6  21        110.60        121.89         5.10 o                         
   2   6  21         15.14         14.52         3.06 o                         
   4   6  21         61.18         58.90         4.47 o                         
  -7   7  21         61.17         46.12        10.25 o                         
  -5   7  21         95.82         85.05         5.41 o                         
  -3   7  21          0.01          0.73         2.25 o                         
  -1   7  21       1088.12       1122.88        16.74 o                         
   1   7  21         41.22         37.76         4.58 o                         
   3   7  21         66.39         65.77         5.34 o                         
   5   7  21        208.71        252.55         8.62 o                         
  -6   8  21          1.89         -1.40         2.70 o                         
  -4   8  21         10.87         10.63         2.92 o                         
  -2   8  21        146.02        140.58         6.76 o                         
   0   8  21        479.04        506.61        13.98 o                         
   2   8  21          6.50          5.77         2.47 o                         
   4   8  21        226.70        225.78         9.76 o                         
  -5   9  21          0.61         -0.26         3.75 o                         
  -3   9  21         52.01         45.74         4.34 o                         
  -1   9  21         44.11         43.59         3.83 o                         
   1   9  21         26.77         24.19         3.85 o                         
   3   9  21         35.46         43.12         4.25 o                         
  -4  10  21         59.36         50.88         4.71 o                         
  -2  10  21         57.66         63.00         5.27 o                         
   0  10  21         49.40         46.70         4.52 o                         
   2  10  21        233.20        256.67         9.70 o                         
  -3  11  21         15.91         12.65         3.66 o                         
  -1  11  21         17.94         24.58         3.62 o                         
   1  11  21        397.57        434.58        14.05 o                         
  -2  12  21         15.61         13.59         3.72 o                         
   0  12  21        550.21        612.90        15.14 o                         
  -6   0  22         26.31         16.13         3.69 o                         
  -4   0  22         34.28         19.47         4.11 o                         
  -2   0  22        314.47        350.06        12.69 o                         
   0   0  22         71.18         82.64         5.60 o                         
   2   0  22        422.06        439.90        11.95 o                         
   4   0  22        727.36        744.93        22.52 o                         
   6   0  22        147.10        176.65        20.50 o                         
  -7   1  22         85.06         88.51         5.42 o                         
  -5   1  22         19.21         11.35         3.50 o                         
  -3   1  22         52.01         65.13         3.66 o                         
  -1   1  22        543.47        523.13         9.31 o                         
   1   1  22         27.45         32.37         2.66 o                         
   3   1  22        240.36        219.07         7.53 o                         
   5   1  22        260.76        280.08         9.55 o                         
  -6   2  22          0.97         -1.68         1.98 o                         
  -4   2  22         75.42         85.83         4.72 o                         
  -2   2  22         43.57         48.17         3.57 o                         
   0   2  22        483.54        500.16         9.80 o                         
   2   2  22        470.10        408.15         9.31 o                         
   4   2  22         14.88         12.15         3.30 o                         
  -7   3  22          0.94          0.64         2.97 o                         
  -5   3  22         15.64         15.33         2.90 o                         
  -3   3  22          1.14         -1.33         1.93 o                         
  -1   3  22         10.33          7.88         2.56 o                         
   1   3  22          2.67          1.98         2.09 o                         
   3   3  22          6.62          3.81         2.49 o                         
   5   3  22        143.96        149.67         9.34 o                         
  -6   4  22          2.02          0.09         2.37 o                         
  -4   4  22          4.30          2.94         2.22 o                         
  -2   4  22       1392.11       1405.88        19.50 o                         
   0   4  22          5.87          4.94         1.90 o                         
   2   4  22         26.67         20.99         4.34 o                         
   4   4  22          0.03          0.68         2.16 o                         
  -7   5  22         76.04         74.10         5.74 o                         
  -5   5  22        252.04        278.77        12.86 o                         
  -3   5  22        528.31        539.98        11.07 o                         
  -1   5  22        659.60        666.01        11.21 o                         
   1   5  22         54.68         68.88         4.82 o                         
   3   5  22         58.31         57.40         4.64 o                         
   5   5  22          3.42          9.81         3.79 o                         
  -6   6  22        249.26        277.91        15.90 o                         
  -4   6  22        352.06        391.04        10.21 o                         
  -2   6  22        167.29        172.33         8.66 o                         
   0   6  22         88.02         94.66         4.71 o                         
   2   6  22         70.38         67.79         4.94 o                         
   4   6  22         10.80          8.67         2.86 o                         
  -5   7  22         79.17         82.27         5.61 o                         
  -3   7  22        937.23        961.74        17.55 o                         
  -1   7  22        458.71        458.43         9.83 o                         
   1   7  22          1.76         -0.17         2.27 o                         
   3   7  22        344.66        377.37        10.40 o                         
  -4   8  22          0.28          1.78         2.53 o                         
  -2   8  22        273.53        294.05         9.04 o                         
   0   8  22          0.19          0.13         2.19 o                         
   2   8  22         22.98         24.91         3.57 o                         
   4   8  22         45.95         43.51         4.49 o                         
  -5   9  22          8.50          5.52         3.16 o                         
  -3   9  22         39.41         30.80         4.18 o                         
  -1   9  22          4.11          2.41         2.28 o                         
   1   9  22         37.07         36.45         4.43 o                         
   3   9  22         50.24         36.50         4.21 o                         
  -4  10  22         40.51         34.77         4.19 o                         
  -2  10  22         19.48         19.82         3.64 o                         
   0  10  22        131.96        154.75         7.28 o                         
   2  10  22        447.38        545.79        14.34 o                         
  -3  11  22          0.26          0.76         3.50 o                         
  -1  11  22         92.60         82.35         5.84 o                         
   1  11  22         65.67         56.75         5.09 o                         
  -7   1  23         51.72         41.34         4.13 o                         
  -5   1  23         70.03         60.89         4.51 o                         
  -3   1  23         21.70         18.90         2.51 o                         
  -1   1  23         10.34         10.09         2.13 o                         
   1   1  23          9.04          8.37         2.05 o                         
   3   1  23         67.48         55.72         4.80 o                         
   5   1  23          1.69          2.22         3.41 o                         
  -6   2  23         96.92         87.29         4.85 o                         
  -4   2  23         20.56         19.01         3.05 o                         
  -2   2  23         55.06         44.62         3.25 o                         
   0   2  23        523.67        511.05         9.58 o                         
   2   2  23         22.35         27.56         3.20 o                         
   4   2  23        108.07        116.29         7.30 o                         
  -7   3  23          7.59          8.33         3.10 o                         
  -5   3  23         19.81         18.89         3.16 o                         
  -3   3  23        187.52        198.31         7.12 o                         
  -1   3  23         11.65         13.86         2.54 o                         
   1   3  23        148.84        133.77         5.23 o                         
   3   3  23          9.54          4.09         2.48 o                         
   5   3  23         26.45         13.48         4.10 o                         
  -6   4  23          0.22         -0.54         3.31 o                         
  -4   4  23        416.98        411.14        12.00 o                         
  -2   4  23        207.11        209.47         6.94 o                         
   0   4  23         15.78         10.01         2.38 o                         
   2   4  23        300.42        331.32         9.32 o                         
   4   4  23         12.43         11.09         3.87 o                         
  -5   5  23         34.11         30.84         4.19 o                         
  -3   5  23        854.48        890.64        18.40 o                         
  -1   5  23         56.65         56.07         4.09 o                         
   1   5  23         76.23         69.68         4.70 o                         
   3   5  23        270.62        296.36         9.11 o                         
  -6   6  23         45.62         41.02         4.59 o                         
  -4   6  23         49.27         45.66         4.35 o                         
  -2   6  23        197.88        207.72         6.98 o                         
   0   6  23         75.41         75.94         4.43 o                         
   2   6  23          8.33          7.51         2.77 o                         
   4   6  23          1.03          3.62         3.02 o                         
  -5   7  23         28.41         25.34         4.20 o                         
  -3   7  23          8.28          4.40         2.82 o                         
  -1   7  23          9.75         12.70         2.85 o                         
   1   7  23         67.83         78.78         5.30 o                         
   3   7  23        298.32        276.43        15.27 o                         
  -4   8  23        455.91        427.79        12.70 o                         
  -2   8  23         49.90         50.58         4.81 o                         
   0   8  23          0.70         -1.19         2.34 o                         
   2   8  23        162.15        192.41        10.42 o                         
  -3   9  23         12.08          5.27         3.92 o                         
  -1   9  23          0.33         -0.73         2.28 o                         
   1   9  23        230.46        230.46        11.13 o                         
  -2  10  23         15.76         13.86         3.80 o                         
   0  10  23         79.57         82.43         5.86 o                         
  -6   0  24        716.47        719.88        24.92 o                         
  -4   0  24          0.60         -1.92         3.15 o                         
  -2   0  24        350.23        350.39        14.64 o                         
   0   0  24       2101.29       2081.63        35.65 o                         
   2   0  24        176.24        151.76        13.04 o                         
   4   0  24        127.02        155.47        15.75 o                         
  -5   1  24         62.09         60.84         5.99 o                         
  -3   1  24          3.79          0.14         1.90 o                         
  -1   1  24        379.25        357.58         8.32 o                         
   1   1  24          8.00          4.06         1.91 o                         
   3   1  24         17.39         13.99         4.48 o                         
  -6   2  24          0.03         -2.86         2.86 o                         
  -4   2  24          0.03         -2.07         2.07 o                         
  -2   2  24          4.81          1.01         1.99 o                         
   0   2  24          1.47          1.33         1.87 o                         
   2   2  24        229.98        233.00         7.26 o                         
   4   2  24        154.83        174.36         8.94 o                         
  -5   3  24         49.45         51.09         5.16 o                         
  -3   3  24        126.20        126.21         6.58 o                         
  -1   3  24        519.81        543.72        10.61 o                         
   1   3  24         60.25         56.60         3.91 o                         
   3   3  24         46.50         62.50         5.26 o                         
  -6   4  24          0.56         -2.59         2.59 o                         
  -4   4  24         30.67         25.13         4.08 o                         
  -2   4  24          0.01         -0.49         2.06 o                         
   0   4  24        111.91        103.64         4.93 o                         
   2   4  24        112.59        113.06         6.06 o                         
   4   4  24        125.20        126.32         7.32 o                         
  -5   5  24        135.09        136.15        10.94 o                         
  -3   5  24         14.05         11.28         3.04 o                         
  -1   5  24        172.19        184.40         7.38 o                         
   1   5  24         13.09         10.86         2.68 o                         
   3   5  24        127.10        149.21         9.45 o                         
  -4   6  24       1992.04       2099.67        34.58 o                         
  -2   6  24       2202.97       2239.85        30.69 o                         
   0   6  24          8.49          3.90         2.22 o                         
   2   6  24        285.94        302.58         9.38 o                         
  -5   7  24        126.94        129.60         7.01 o                         
  -3   7  24         12.44          6.32         2.97 o                         
  -1   7  24          9.33          1.94         2.45 o                         
   1   7  24         13.12          7.72         2.64 o                         
   3   7  24         93.97         75.32         5.98 o                         
  -4   8  24         59.92         56.33         5.35 o                         
  -2   8  24          0.22          0.05         3.97 o                         
   0   8  24         30.79         26.28         4.71 o                         
   2   8  24        111.88        106.08         6.25 o                         
  -3   9  24          7.55          5.30         3.19 o                         
  -1   9  24         82.12         93.74        10.00 o                         
   1   9  24          0.00         -2.35         2.66 o                         
  -5   1  25          8.23          5.90         3.71 o                         
  -3   1  25         11.65          5.92         2.35 o                         
  -1   1  25        124.80        118.52         5.21 o                         
   1   1  25        316.66        276.21         7.50 o                         
   3   1  25          3.78          3.30         6.61 o                         
  -6   2  25          3.82          3.04         3.54 o                         
  -4   2  25         23.04         16.75         4.45 o                         
  -2   2  25          0.94          2.65         2.14 o                         
   0   2  25          0.82          1.01         1.96 o                         
   2   2  25        169.62        166.23         8.94 o                         
  -5   3  25        101.79         94.55        15.26 o                         
  -3   3  25          2.16          0.83         2.22 o                         
  -1   3  25          8.77          8.99         2.39 o                         
   1   3  25        217.09        225.23         6.91 o                         
   3   3  25          1.68          1.39         3.06 o                         
  -4   4  25         32.68         30.24         4.94 o                         
  -2   4  25          4.00          2.98         2.22 o                         
   0   4  25         11.30          4.77         2.36 o                         
   2   4  25         75.70        101.47         6.56 o                         
  -5   5  25         70.34         68.38         6.04 o                         
  -3   5  25        739.59        763.35        15.59 o                         
  -1   5  25         25.05         27.30         3.37 o                         
   1   5  25         22.90         23.12         3.36 o                         
   3   5  25        304.98        365.82        11.65 o                         
  -4   6  25        155.21        171.41         8.36 o                         
  -2   6  25         42.75         44.71         4.84 o                         
   0   6  25          7.64          7.97         2.60 o                         
   2   6  25         35.54         39.39         5.23 o                         
  -3   7  25        545.14        563.04        15.88 o                         
  -1   7  25         13.22          4.42         4.08 o                         
   1   7  25         40.34         40.03         4.33 o                         
  -2   8  25        199.27        203.48         9.11 o                         
   0   8  25          2.86          2.63         2.82 o                         
  -4   0  26        174.13        205.49        13.49 o                         
  -2   0  26          0.94         -2.48         2.48 o                         
   0   0  26        203.55        192.52         9.94 o                         
   2   0  26        585.84        592.44        34.33 o                         
  -5   1  26          0.93         -2.77         2.77 o                         
  -3   1  26        167.82        161.25         7.05 o                         
  -1   1  26         24.89         23.37         3.13 o                         
   1   1  26        129.35        122.19         5.85 o                         
   3   1  26        265.60        317.59        13.31 o                         
  -4   2  26         21.55         21.68         3.79 o                         
  -2   2  26        264.74        288.59         7.83 o                         
   0   2  26        151.51        148.08         7.41 o                         
   2   2  26          1.20          1.48         2.86 o                         
  -5   3  26          3.81         21.46        10.49 o                         
  -3   3  26         14.66         13.43         3.12 o                         
  -1   3  26          0.17         -2.00         2.00 o                         
   1   3  26          0.87          2.77         2.52 o                         
  -4   4  26        575.81        598.93        15.95 o                         
  -2   4  26          4.87          2.34         2.57 o                         
   0   4  26          7.89          8.43         2.64 o                         
   2   4  26          6.14          4.11         3.14 o                         
  -3   5  26        197.09        186.29         8.11 o                         
  -1   5  26         12.64         17.01         3.59 o                         
   1   5  26         62.20         57.85         6.74 o                         
  -2   6  26         37.52         27.80         4.45 o                         
   0   6  26         28.37         24.17         3.64 o                         
  -1   7  26          0.02          3.88         2.84 o                         
  -3   1  27          1.49          0.43         3.08 o                         
  -1   1  27          4.10          4.87         2.78 o                         
   1   1  27         38.46         26.84         4.26 o                         
  -4   2  27         29.24         16.34         3.47 o                         
  -2   2  27        210.97        203.71         9.53 o                         
   0   2  27          3.06          3.45         2.73 o                         
  -3   3  27          1.25          3.18         3.10 o                         
  -1   3  27         81.39         66.59         5.04 o                         
   1   3  27          1.10         -2.33         2.33 o                         
  -2   4  27          1.26         -0.87         2.69 o                         
   0   4  27        186.88        197.19        10.26 o                         
  -1   5  27         39.73         29.80         4.17 o                         
  -2   0  28        844.42        885.81        24.21 o                         
   0   0  28         56.22         38.38         5.99 o                         
  -1   1  28          5.92          0.85         2.92 o                         
                                                                                
